# Supplementary material for: Heterogeneous nuclear ribonucleoprotein U (HNRNPU) safeguards the developing mouse cortex
Source: Nat Commun. 2022 Jul 21;13:4209. doi: 10.1038/s41467-022-31752-z (PMC9304408; doi:10.1038/s41467-022-31752-z)
Supplement: Supplementary file 4 — Supplementary Data 1 [file 41467_2022_31752_MOESM4_ESM.xlsx]

## Sheet: Supplementary Data 1
Supplementary Data 1: The list of Differentially Expressed (DE) genes

## Sheet: Sheet1
	normalized read count										HET vs WT						mutant vs WT
genes	HOM1	HOM3	HOM4	HET1	HET2	HET3	HET4	WT1	WT2	WT3	baseMean	log2FoldChange	pvalue	padj	pass treshold	Direction	baseMean	log2FoldChange	pvalue	padj	pass treshold	Direction
Ccnd2	3574.7	4341.3	5804.2	16509.6	14796.3	16007.4	15507.3	7512.1	10210.1	10332.9	10459.6	0.7481	1.8e-07	0.000294	no	up	10459.6	-1.032	1.68e-11	4.67e-10	yes	down
Tcf4	3910.4	4336.4	3856.1	12343	10382.3	13325.3	12344	7345.4	9974.9	8159.9	8597.8	0.5102	4.48e-06	0.00221	no	up	8597.8	-1.074	1.85e-19	1.64e-17	yes	down
Id4	1645.7	1878.4	2352.3	5771.9	6779.8	6279.5	5554.1	6390.8	7002.4	7008.7	5066.4	-0.1564	0.165	0.672	no	down	5066.4	-1.798	4.56e-50	1.03e-46	yes	down
Lhx2	1340.4	1737.9	1849	5471.3	6180	5771.5	5144.5	4170.9	5448.5	5511.4	4262.5	0.1631	0.19	0.709	no	up	4262.5	-1.62	6.8e-34	3.2e-31	yes	down
Hnrnph1	2383.1	2246.3	2280.8	4969.3	4770.5	5497.8	5372.8	4508.9	4777.8	5366.7	4217.4	0.07766	0.342	0.864	no	up	4217.4	-1.083	2.43e-35	1.37e-32	yes	down
Cdon	1291.8	1279	1048.1	5129.8	5143.8	4740.3	5188.1	3680	4626.7	4402.4	3653	0.2538	0.0101	0.184	no	up	3653	-1.809	1.68e-64	1.26e-60	yes	down
Epha4	1600.1	1761.7	1880.3	3780.8	4105.7	4429.3	4009.5	3774.3	4321	3903.5	3356.6	0.03078	0.718	0.999	no	up	3356.6	-1.196	2.24e-39	1.81e-36	yes	down
Hist1h3f	1260.7	1629.1	1923	3203.6	4781.7	2809.1	3092.7	3099	4216.7	3932.3	2994.8	-0.11	0.645	0.999	no	down	2994.8	-1.225	1.6e-06	1.86e-05	yes	down
H2afx	1105.8	1514.4	1654.4	3121.6	4317.4	2774.1	3331.1	2821.9	3631.8	3566	2783.8	0.02126	0.892	0.999	no	up	2783.8	-1.23	2.57e-13	9.4e-12	yes	down
Ccna2	1348.8	1454	1515.1	3039.6	3158.7	3135.4	2894.6	2843.9	3142.3	3299.4	2583.2	-0.01488	0.85	0.999	no	down	2583.2	-1.105	7.19e-40	6.25e-37	yes	down
Gm3764	1204.5	1618.2	1436	2821.1	3088.1	2973.3	3186.7	2709.2	2572.2	3394.5	2500.4	0.0626	0.593	0.988	no	up	2500.4	-1.027	2.22e-16	1.34e-14	yes	down
Hist1h3b	885.5	1161.2	1301.7	3056.7	3405.7	3004	2965.1	2020.2	2606.9	2931.1	2333.8	0.3048	0.0278	0.307	no	up	2333.8	-1.176	2.38e-15	1.2e-13	yes	down
Gli3	1081.4	1140.5	1287.9	2916.7	2609	2548.6	2756.9	2185.7	2230.7	2702.1	2145.9	0.1903	0.055	0.423	no	up	2145.9	-1.021	5.74e-22	7.26e-20	yes	down
Hist1h2bn	926.5	1171.1	1395.8	2602.5	2609	2200.4	2437.9	2020	2388.5	2602.3	2035.4	0.07614	0.562	0.977	no	up	2035.4	-1.007	6.49e-13	2.23e-11	yes	down
Hist1h2bm	864.2	1122.7	1319.3	1943.3	2755.7	1749.4	2585.7	2154.7	2389.9	2430.9	1931.6	-0.04107	0.797	0.999	no	down	1931.6	-1.079	2.4e-10	5.49e-09	yes	down
Ttyh1	776.9	866.5	793.3	2175.6	2362.1	2158.8	1853.6	2245.2	2752.3	2674	1865.8	-0.2546	0.0129	0.21	no	down	1865.8	-1.654	3.79e-51	9.51e-48	yes	down
Neurog2	816.4	1158.3	1041.8	2028.7	2285.9	1955.2	2045	2066.2	2686.1	1987.6	1807.1	-0.1116	0.398	0.897	no	down	1807.1	-1.162	1.63e-16	1.02e-14	yes	down
Gas1	559	688.4	621.3	1519.8	2670.3	1532.6	1595.1	2478.6	2775.4	3034.3	1747.5	-0.5902	0.000545	0.037	no	down	1747.5	-2.149	8.04e-32	3.15e-29	yes	down
Fut9	678.2	713.2	661.5	2827.9	1925.7	2804.7	2256.6	1530.2	1779.9	1911.9	1709	0.4948	0.00014	0.0167	no	up	1709	-1.345	7.9e-22	9.86e-20	yes	down
Aspm	826.3	888.2	882.4	2199.5	2027.8	2257.4	2176	1727.4	1926.1	1980.2	1689.1	0.2058	0.0102	0.185	no	up	1689.1	-1.117	1.15e-38	8.95e-36	yes	down
Plagl1	878.7	799.2	741.8	2308.8	1920.1	2156.7	2273.4	1668.8	1725	2156.3	1662.9	0.226	0.0406	0.368	no	up	1662.9	-1.193	6.95e-24	1.15e-21	yes	down
Hmgn2	941.7	974.3	498.3	2568.3	1461.4	1802	2182.7	2320.8	775.5	3097.2	1662.2	-0.04353	0.927	0.999	no	down	1662.2	-1.358	0.00738	0.0322	yes	down
Sox2	666	769.5	1030.6	1704.2	2252.5	1826	1947.6	1953.6	2232.4	2102.1	1648.5	-0.1147	0.4	0.899	no	down	1648.5	-1.354	1.42e-20	1.49e-18	yes	down
Suz12	689.6	798.2	731.8	2383.9	2016.7	2408.4	2206.2	1520.3	1716.7	1833.5	1630.5	0.4155	2.07e-05	0.00543	no	up	1630.5	-1.191	1.2e-29	3.57e-27	yes	down
Nt5dc2	799.7	860.5	925.1	1844.3	1942.4	1920.2	1736.1	1842.2	2067.4	2084	1602.2	-0.09822	0.248	0.779	no	down	1602.2	-1.215	4.9e-41	4.62e-38	yes	down
Nusap1	792.1	798.2	853.6	1752.1	1701	1924.6	1551.4	1576.3	2012.5	1937.3	1489.9	-0.08518	0.42	0.914	no	down	1489.9	-1.177	1.36e-25	2.8e-23	yes	down
Hist1h3i	520.2	784.4	769.5	2021.9	2508.8	1629	2018.2	1200.1	1817.5	1508.8	1477.8	0.4396	0.0106	0.189	no	up	1477.8	-1.128	9.69e-10	2.04e-08	yes	down
Mpped2	470.9	450.1	515.9	1898.9	1767.8	1854.5	1870.4	1425.7	1972.7	1781.3	1400.8	0.09816	0.376	0.886	no	up	1400.8	-1.851	5.3e-53	1.5e-49	yes	down
Aldoc	672.9	610.3	376.6	1687.2	1766	1646.5	1608.5	1261.4	2287.9	1379.5	1329.7	0.02976	0.909	0.999	no	up	1329.7	-1.568	2.12e-08	3.56e-07	yes	down
Lrrn1	568.8	522.3	723	1581.3	1539.4	1364.1	1192.1	1782.2	1549.4	2317.7	1314	-0.4056	0.00711	0.154	no	down	1314	-1.64	2.43e-24	4.33e-22	yes	down
Fhl1	493.6	530.2	642.7	1646.2	1634.1	1731.9	1692.4	1196.3	1586.3	1534.2	1268.8	0.2219	0.0593	0.439	no	up	1268.8	-1.376	2.04e-27	5.01e-25	yes	down
Dleu2	539.2	596.4	508.4	1929.7	1504.1	1977.1	1907.3	1127.9	1065.9	1237.5	1239.4	0.6758	6.23e-10	8.19e-06	no	up	1239.4	-1.059	3.58e-19	3.07e-17	yes	down
Sall1	499.7	655.8	741.8	1448.1	1541.3	1624.6	1561.5	1179.3	1468.7	1518.8	1224	0.1551	0.235	0.764	no	up	1224	-1.138	3.67e-16	2.14e-14	yes	down
Hist1h3g	357.7	502.5	500.8	1475.4	2031.5	1254.6	1574.9	980.2	1823	1695.6	1219.6	0.08146	0.684	0.999	no	up	1219.6	-1.726	1.11e-15	5.88e-14	yes	down
Gm35040	559.7	583.6	736.8	1277.3	1376	1403.5	1383.5	1561.5	1650.2	1564.3	1209.6	-0.2256	0.0222	0.274	no	down	1209.6	-1.351	7.81e-38	5.88e-35	yes	down
Bub1	584.8	701.3	654	1478.8	1403.9	1506.4	1611.8	1210.9	1370.2	1389.6	1191.2	0.1799	0.0566	0.429	no	up	1191.2	-1.034	1.12e-24	2.09e-22	yes	down
Hist1h2bl	498.2	691.4	721.8	1390	1611.8	1230.5	1544.7	1217.3	1250	1370.8	1152.7	0.176	0.181	0.697	no	up	1152.7	-1.009	7.16e-13	2.43e-11	yes	down
Hist2h2ac	447.3	611.3	551.1	1359.3	1831	1326.8	1514.5	928.2	1603.7	1334	1150.7	0.2295	0.183	0.698	no	up	1150.7	-1.265	7.87e-12	2.3e-10	yes	down
Hist1h3d	294.7	492.6	595	1359.3	1745.5	1263.3	1333.1	940.2	1618.1	1405.6	1104.8	0.1106	0.683	0.999	no	up	1104.8	-1.522	1.52e-07	2.16e-06	yes	down
Shisa2	411.6	673.6	671.6	1239.8	1338.9	1005	1323.1	1332.9	1413.8	1550.3	1096	-0.2239	0.153	0.651	no	down	1096	-1.294	9.56e-15	4.38e-13	yes	down
Kif15	581.7	530.2	508.4	1120.2	1331.4	1396.9	1192.1	1444	1361.8	1490.7	1095.7	-0.1767	0.064	0.454	no	down	1095.7	-1.403	5.13e-43	6.09e-40	yes	down
Hist1h2bh	404	571.7	667.8	1014.3	1433.6	967.8	1202.2	1169.1	1586.1	1372.8	1038.9	-0.2506	0.145	0.637	no	down	1038.9	-1.332	3.68e-13	1.32e-11	yes	down
Skp2	493.6	466.9	551.1	1215.9	1281.3	1193.3	1380.1	1099.4	1283.5	1358.1	1032.3	0.02495	0.809	0.999	no	up	1032.3	-1.308	4.53e-32	1.83e-29	yes	down
Yap1	639.5	483.7	633.9	1226.1	1197.7	1116.6	1175.3	1168	1240.8	1334	1021.6	-0.08106	0.45	0.93	no	down	1021.6	-1.089	1.06e-21	1.29e-19	yes	down
Dach1	556.7	534.1	538.5	1291	1227.5	1269.9	1202.2	1100.7	1118.5	1298.5	1013.8	0.09295	0.295	0.825	no	up	1013.8	-1.106	1.9e-31	7.02e-29	yes	down
Hist1h2af	335.7	483.7	524.7	1120.2	1704.7	1237.1	1333.1	928.2	1193.7	1023.9	988.5	0.367	0.025	0.29	no	up	988.5	-1.231	2.63e-12	8.16e-11	yes	down
Ide	552.9	483.7	436.8	1263.7	1097.5	1221.7	1195.5	929.8	1064.8	1053.4	930	0.2323	0.024	0.284	no	up	930	-1.041	3.42e-21	3.85e-19	yes	down
Dtl	407.1	384.8	446.9	1178.3	1110.5	1072.9	1215.6	1074.6	1052.6	1175.9	911.9	0.05301	0.557	0.975	no	up	911.9	-1.416	1.81e-47	2.72e-44	yes	down
Etl4	303.8	328.4	293.7	1379.8	1355.6	1405.7	1396.9	653.4	939.7	991.1	904.8	0.6885	2.06e-07	0.000323	no	up	904.8	-1.476	3.15e-24	5.47e-22	yes	down
Ube2c	423.8	421.4	478.2	1116.8	1158.7	1053.1	1074.6	995.5	897.8	1192.7	881.3	0.102	0.359	0.876	no	up	881.3	-1.221	1.3e-24	2.41e-22	yes	down
Spag5	438.2	478.7	531	963.1	1082.6	994	1178.7	957.2	1066.5	1073.5	876.4	0.0317	0.757	0.999	no	up	876.4	-1.1	5.83e-24	9.76e-22	yes	down
Ptpru	309.1	475.8	514.6	853.8	1301.7	864.9	1061.1	988.2	1075.8	1139.8	858.5	-0.06153	0.721	0.999	no	down	858.5	-1.306	1.45e-12	4.7e-11	yes	down
Foxm1	335.7	391.7	394.1	1079.2	1101.2	1064.1	1252.5	728.8	775	933.5	805.6	0.4707	3.73e-05	0.00775	no	up	805.6	-1.119	1.34e-19	1.23e-17	yes	down
Emx1	361.5	432.3	293.7	734.3	1316.6	700.6	839.5	779	1466.1	1095.6	801.9	-0.3083	0.323	0.85	no	down	801.9	-1.618	1.26e-06	1.48e-05	yes	down
Mir9-3hg	334.9	442.1	478.2	826.5	1013.9	869.2	1047.7	907.9	883.6	1150.5	795.5	-0.05881	0.681	0.999	no	down	795.5	-1.232	6.7e-16	3.71e-14	yes	down
Pde1b	350.1	403.6	273.6	987	1251.6	932.7	967.1	708.2	1160.7	806.3	784.1	0.2171	0.216	0.743	no	up	784.1	-1.378	2.87e-13	1.04e-11	yes	down
Insig1	337.2	415.4	341.4	860.7	1117.9	696.3	795.8	1166	1067.4	1014.5	781.3	-0.3158	0.0292	0.314	no	down	781.3	-1.571	3.65e-24	6.3e-22	yes	down
Mis18bp1	315.9	282.9	345.2	1048.5	958.2	1088.2	947	749.8	855.6	979.7	757.1	0.2341	0.0443	0.383	no	up	757.1	-1.452	2.19e-30	7.18e-28	yes	down
Ckap2l	461.7	414.4	376.6	782.1	870.9	1007.2	920.1	866.1	846.6	963.6	750.9	0.01072	0.922	0.999	no	up	750.9	-1.088	1.39e-20	1.48e-18	yes	down
Ndrg2	496.7	387.7	219.7	891.4	908.1	1079.4	903.3	590.4	1111.9	693.1	728.2	0.2444	0.428	0.919	no	up	728.2	-1.114	0.000729	0.00449	yes	down
Klhl5	391.1	373.9	392.9	1017.8	830.1	921.8	812.6	731.4	865.4	892.7	723	0.1103	0.318	0.846	no	up	723	-1.101	9.96e-21	1.08e-18	yes	down
Nr2e1	240	309.6	416.7	1069	963.8	864.9	883.2	767.4	835.6	827	717.7	0.2218	0.136	0.622	no	up	717.7	-1.34	6.74e-17	4.38e-15	yes	down
Baz1a	326.6	378.8	345.2	809.4	763.2	902.1	829.4	838.5	881.6	871.2	694.6	-0.0642	0.501	0.955	no	down	694.6	-1.304	1.98e-37	1.44e-34	yes	down
Rhbdl3	198.2	272	150.6	963.1	1010.2	954.6	1135	506	1144.8	594.7	692.9	0.44	0.176	0.69	no	up	692.9	-1.853	1.2e-07	1.75e-06	yes	down
Kif18a	264.3	377.9	423	724	748.4	797	758.9	802.3	835.1	918.8	665	-0.1677	0.223	0.752	no	down	665	-1.27	4.26e-18	3.12e-16	yes	down
Kif23	366.8	306.6	389.1	751.4	778.1	818.9	812.6	731.8	708.8	876.6	654.1	0.03754	0.745	0.999	no	up	654.1	-1.123	6.06e-20	5.8e-18	yes	down
Sox9	230.1	293.8	410.5	1058.7	711.2	978.7	883.2	545.7	688.9	737.3	653.8	0.4648	0.0107	0.189	no	up	653.8	-1.083	3.16e-08	5.08e-07	yes	down
Rbl1	328.8	323.4	323.9	823.1	763.2	786	718.6	775.8	814.6	788.9	644.6	-0.03734	0.67	0.999	no	down	644.6	-1.284	1.69e-42	1.82e-39	yes	down
Esco2	302.3	258.2	261.1	881.2	824.5	924	859.6	571.2	729.6	697.1	630.9	0.3921	0.000741	0.0447	no	up	630.9	-1.274	9.11e-24	1.49e-21	yes	down
Cdk2	299.2	347.2	400.4	775.3	731.6	766.3	832.8	701	722.7	720.6	629.7	0.1158	0.279	0.812	no	up	629.7	-1.043	5.59e-20	5.38e-18	yes	down
Sgo2a	326.6	386.8	338.9	847	638.8	845.1	715.3	748.6	728.4	715.9	629.1	0.05358	0.644	0.999	no	up	629.1	-1.061	7.04e-18	4.99e-16	yes	down
Mad2l1	347.1	343.2	375.3	771.9	662.9	761.9	695.1	682.7	777.6	769.4	618.7	-0.04063	0.691	0.999	no	down	618.7	-1.065	5.44e-23	7.77e-21	yes	down
Knstrn	286.3	309.6	290	672.8	655.5	768.5	695.1	720.4	737.7	809.6	594.6	-0.1106	0.27	0.803	no	down	594.6	-1.353	1.75e-36	1.1e-33	yes	down
Hey1	170.9	209.7	402.9	686.5	770.6	586.8	594.4	696.7	819.8	936.9	587.5	-0.3073	0.164	0.67	no	down	587.5	-1.655	2.43e-12	7.58e-11	yes	down
Plk1	295.4	299.7	372.8	662.6	698.2	761.9	614.5	566.5	710.5	701.1	568.3	0.06195	0.632	0.999	no	up	568.3	-1.034	5.07e-14	2.07e-12	yes	down
Ticrr	261.2	317.5	367.8	659.2	690.8	687.5	614.5	725.8	581.4	685.7	559.1	0.0004089	0.997	1	no	up	559.1	-1.083	5.33e-15	2.55e-13	yes	down
Creb5	142.8	220.6	244.8	785.5	742.8	847.3	799.2	504.6	512.9	693.8	549.4	0.4802	0.00378	0.109	no	up	549.4	-1.5	1.18e-16	7.48e-15	yes	down
Foxo6	239.2	316.5	263.6	659.2	854.2	589	668.2	472.2	811.7	543.1	541.7	0.1888	0.312	0.84	no	up	541.7	-1.158	6.96e-09	1.27e-07	yes	down
Ldlr	224	286.8	360.3	546.5	711.2	560.5	517.1	675.8	668.3	807.6	535.8	-0.2874	0.0727	0.477	no	down	535.8	-1.311	1.27e-14	5.74e-13	yes	down
Sox3	151.9	217.6	335.1	556.7	919.2	567.1	530.6	569.1	697.8	740.7	528.6	-0.05282	0.868	0.999	no	down	528.6	-1.515	9.17e-06	9.15e-05	yes	down
Clspn	262	314.5	327.6	594.3	596.1	711.6	584.3	593.5	591.2	689.1	526.4	0.0006458	0.996	1	no	up	526.4	-1.054	2.56e-16	1.53e-14	yes	down
Rad54l	279.5	309.6	316.3	519.1	638.8	645.9	631.3	583.1	622.7	673.7	522	-0.0305	0.784	0.999	no	down	522	-1.054	2.48e-19	2.17e-17	yes	down
Atxn7	246.8	230.5	292.5	614.8	529.2	597.7	594.4	524	525	638.2	479.3	0.05437	0.662	0.999	no	up	479.3	-1.133	1.28e-17	8.86e-16	yes	down
AW047730	169.4	131.6	195.8	666	731.6	538.6	453.3	572.9	557.4	656.9	467.3	0.0113	0.945	0.999	no	up	467.3	-1.85	5.83e-25	1.13e-22	yes	down
Slc30a10	154.2	181	104.2	638.7	573.8	580.2	691.7	416.8	742.3	494.2	457.7	0.1694	0.395	0.894	no	up	457.7	-1.904	2.05e-18	1.57e-16	yes	down
Wee1	232.4	270	238.5	614.8	545.9	602.1	517.1	447.4	522.1	575.9	456.6	0.1515	0.228	0.757	no	up	456.6	-1.056	3.39e-15	1.67e-13	yes	down
Gm29216	33.4	67.3	55.2	1116.8	687.1	926.2	980.5	181.1	243.9	221	451.2	2.105	1.45e-28	1.67e-12	yes	up	451.2	-2.069	1.92e-19	1.7e-17	yes	down
Etaa1	231.6	245.3	204.6	604.5	612.8	562.7	493.6	424.7	553.9	518.3	445.2	0.1952	0.14	0.628	no	up	445.2	-1.128	1.99e-15	1.02e-13	yes	down
E130114P18Rik	206.6	189.9	175.7	607.9	581.2	667.8	544	436.5	548.1	464.7	442.3	0.3167	0.0114	0.197	no	up	442.3	-1.334	2.21e-22	2.9e-20	yes	down
Ercc6l	236.2	226.5	217.2	471.3	553.4	451	537.3	469.3	535.4	577.9	427.6	-0.06138	0.618	0.997	no	down	427.6	-1.211	2.24e-20	2.3e-18	yes	down
Lfng	215.7	197.8	184.5	403	531.1	420.4	403	566.9	659.4	545.8	412.8	-0.416	0.00198	0.077	no	down	412.8	-1.563	9.33e-28	2.37e-25	yes	down
Stil	225.6	241.3	194.6	573.8	484.7	494.8	406.3	475	419.3	518.3	403.4	0.05933	0.66	0.999	no	up	403.4	-1.087	3.64e-14	1.53e-12	yes	down
Nfatc4	224.8	225.5	190.8	379.1	532.9	385.4	423.1	452.6	595.5	486.8	389.7	-0.2408	0.115	0.577	no	down	389.7	-1.255	8.16e-15	3.79e-13	yes	down
Msrb3	165.6	230.5	220.9	389.3	514.4	376.6	352.6	395.1	407.4	519	357.1	-0.09532	0.575	0.981	no	down	357.1	-1.101	9.59e-10	2.02e-08	yes	down
Depdc1a	150.4	141.4	120.5	430.3	468	508	507.1	391.1	451.1	378.4	354.6	0.2336	0.0637	0.454	no	up	354.6	-1.557	1.4e-28	3.8e-26	yes	down
Fzd9	162.5	175.1	202.1	324.5	505.1	385.4	285.4	413	534.6	464.1	345.2	-0.3083	0.0826	0.503	no	down	345.2	-1.392	1.7e-13	6.39e-12	yes	down
Mfap4	164	159.3	158.2	406.4	425.2	407.2	419.8	316.6	474.5	404.5	333.6	0.06147	0.684	0.999	no	up	333.6	-1.308	8.44e-16	4.55e-14	yes	down
Tspan12	173.2	220.6	163.2	447.4	358.4	354.7	355.9	395.5	305.1	425.2	319.9	0.01091	0.946	0.999	no	up	319.9	-1.011	3.48e-09	6.75e-08	yes	down
Plag1	195.9	164.2	146.9	327.9	341.7	359.1	349.2	471.9	383.4	451.4	319.2	-0.3367	0.0155	0.23	no	down	319.2	-1.355	2.51e-20	2.54e-18	yes	down
Idi1	116.2	139.5	170.7	351.8	403	383.2	406.3	416.4	392.1	400.5	318	-0.05955	0.656	0.999	no	down	318	-1.522	1.29e-25	2.71e-23	yes	down
Serinc2	141.3	155.3	164.4	430.3	453.1	352.5	389.5	298.8	358.9	381	312.5	0.2382	0.0927	0.527	no	up	312.5	-1.172	1.94e-14	8.46e-13	yes	down
Cenpi	165.6	197.8	160.7	358.6	371.4	389.7	403	340.3	344.7	381	311.3	0.1033	0.406	0.903	no	up	311.3	-1.019	1.05e-14	4.81e-13	yes	down
Mid1	161.8	159.3	165.7	368.9	397.4	304.3	312.3	287.4	351.7	408.5	291.7	-0.002959	0.985	1	no	down	291.7	-1.099	4.71e-11	1.22e-09	yes	down
Kif14	171.6	134.5	175.7	348.4	345.4	286.8	382.8	347	318.4	401.1	291.2	-0.06398	0.67	0.999	no	down	291.2	-1.143	6.92e-13	2.36e-11	yes	down
Cdc14a	192.9	131.6	163.2	341.5	326.8	328.4	396.2	307.3	360	352.2	290	0.03066	0.838	0.999	no	up	290	-1.055	3.36e-11	8.92e-10	yes	down
Prkd1	117	190.9	140.6	293.7	339.8	343.8	342.5	281	334	337.5	272.1	0.06291	0.705	0.999	no	up	272.1	-1.088	7.56e-10	1.62e-08	yes	down
Pcgf5	117	185	131.8	286.9	256.3	387.5	369.4	273.5	356.3	314.1	267.8	0.0452	0.813	0.999	no	up	267.8	-1.123	3.69e-08	5.86e-07	yes	down
Mmachc	171.6	159.3	105.4	355.2	345.4	300	251.9	321.8	323.3	299.3	263.3	-0.00523	0.975	0.999	no	down	263.3	-1.101	6.1e-10	1.33e-08	yes	down
Cenpn	137.5	148.4	158.2	259.6	365.8	302.2	282.1	308.5	294.2	338.9	259.5	-0.03211	0.824	0.999	no	down	259.5	-1.087	9.39e-13	3.16e-11	yes	down
Car14	133.7	51.4	38.9	280.1	261.8	267.1	335.8	395.2	405.4	363.6	253.3	-0.4437	0.108	0.564	no	down	253.3	-2.351	5.69e-15	2.7e-13	yes	down
Nr4a2	97.2	114.7	79.1	365.4	310.1	383.2	308.9	294.6	275.9	290.6	252	0.2517	0.0785	0.493	no	up	252	-1.556	2.74e-22	3.55e-20	yes	down
Inhbb	66.1	82.1	79.1	286.9	345.4	328.4	362.7	228.7	432	289.3	250.1	0.06595	0.75	0.999	no	up	250.1	-2.069	2.74e-19	2.36e-17	yes	down
Brip1	110.1	112.8	116.7	225.4	261.8	269.3	308.9	231.4	284	260.5	218.1	0.0451	0.762	0.999	no	up	218.1	-1.192	8.14e-14	3.24e-12	yes	down
Sox13	106.3	136.5	114.2	239.1	338	282.4	228.3	213.8	295.9	221.7	217.6	0.1737	0.348	0.869	no	up	217.6	-1.037	1.58e-07	2.23e-06	yes	down
E330013P04Rik	94.9	93	96.7	297.1	208	232.1	194.8	287.1	316.7	303.4	212.4	-0.3862	0.0115	0.197	no	down	212.4	-1.672	2.8e-24	4.94e-22	yes	down
A330074H02Rik	72.9	120.7	97.9	269.8	276.7	328.4	335.8	205.2	143	239.7	209	0.6317	0.00254	0.0883	no	up	209	-1.014	8.23e-06	8.31e-05	yes	down
Recql4	99.5	97.9	148.1	222	280.4	203.6	241.8	235.8	240.7	314.1	208.4	-0.1418	0.458	0.935	no	down	208.4	-1.201	2.91e-09	5.75e-08	yes	down
Ptpn21	98	102.9	100.4	269.8	241.4	258.4	292.1	248.2	208.9	188.8	200.9	0.2824	0.0696	0.47	no	up	200.9	-1.112	4.2e-11	1.09e-09	yes	down
AC144543.2	81.3	95.9	146.9	225.4	252.5	234.3	235.1	238.4	243	237.1	199	-0.01202	0.947	0.999	no	down	199	-1.171	9.19e-10	1.94e-08	yes	down
Gm24514	35.7	93	100.4	310.8	118.8	113.9	396.2	206.7	323.3	202.2	190.1	-0.06348	0.909	0.999	no	down	190.1	-1.682	0.00476	0.0224	yes	down
Spin4	116.2	76.2	89.1	293.7	195	295.6	231.7	180.8	206.6	210.3	189.5	0.3468	0.0671	0.464	no	up	189.5	-1.072	1.6e-07	2.26e-06	yes	down
Eya4	116.2	74.2	109.2	232.2	183.8	273.7	241.8	151.4	246.2	229.7	185.8	0.1571	0.479	0.946	no	up	185.8	-1.059	8.07e-06	8.16e-05	yes	down
Echdc1	110.9	95	100.4	252.7	213.6	212.4	214.9	200	206.9	235.7	184.2	0.05972	0.695	0.999	no	up	184.2	-1.056	5.91e-11	1.49e-09	yes	down
Fgfrl1	78.2	43.5	105.4	194.7	230.3	205.8	228.3	239.9	232.9	277.2	183.6	-0.2137	0.316	0.845	no	down	183.6	-1.733	7.33e-14	2.93e-12	yes	down
Grtp1	74.4	80.1	106.7	239.1	295.3	260.5	218.3	135.2	244.5	172.8	182.7	0.4711	0.033	0.333	no	up	182.7	-1.089	5.38e-06	5.65e-05	yes	down
Gm37608	62.3	110.8	69	232.2	226.5	286.8	298.9	171.2	147.7	209.6	181.5	0.5713	0.00649	0.146	no	up	181.5	-1.123	9.76e-07	1.18e-05	yes	down
Fndc3c1	65.3	44.5	71.5	181	217.3	159.8	171.3	289.7	208.9	393.1	180.2	-0.6942	0.00299	0.0965	no	down	180.2	-2.296	2.33e-19	2.04e-17	yes	down
Dhrs4	86.6	91	85.4	235.7	200.6	203.6	268.6	172	236.7	200.9	178.1	0.1482	0.398	0.897	no	up	178.1	-1.209	1.62e-10	3.81e-09	yes	down
Eya1	117.7	76.2	69	201.5	200.6	232.1	235.1	176.9	235.2	220.3	176.5	0.04593	0.817	0.999	no	up	176.5	-1.243	5.5e-09	1.03e-07	yes	down
4930452B06Rik	92.7	65.3	100.4	191.3	243.3	208	241.8	169.5	187.8	212.3	171.2	0.2315	0.196	0.717	no	up	171.2	-1.137	3.91e-09	7.51e-08	yes	down
BC052040	77.5	86.1	84.1	222	215.4	218.9	194.8	191.4	210.1	198.2	169.8	0.09464	0.523	0.962	no	up	169.8	-1.28	1.9e-15	9.8e-14	yes	down
Myb	90.4	89	77.8	181	224.7	208	167.9	218.4	208.6	199.6	166.5	-0.07958	0.616	0.996	no	down	166.5	-1.28	3.78e-14	1.58e-12	yes	down
Cenpl	84.3	95	96.7	177.6	215.4	168.6	201.5	160	204	209.6	161.3	0.009015	0.959	0.999	no	up	161.3	-1.054	1.7e-08	2.91e-07	yes	down
Plekhh1	44	86.1	121.8	157.1	178.3	212.4	191.4	185	195	237.1	160.8	-0.1471	0.567	0.978	no	down	160.8	-1.312	1.71e-06	1.97e-05	yes	down
Lbhd1	71.4	91	82.8	194.7	189.4	179.5	174.6	178.8	236.7	204.9	160.4	-0.1608	0.358	0.876	no	down	160.4	-1.343	5.73e-13	1.98e-11	yes	down
Dtx3l	69.1	65.3	54	228.8	241.4	186.1	174.6	164.9	226.8	184.2	159.5	0.1215	0.519	0.961	no	up	159.5	-1.599	1.98e-14	8.58e-13	yes	down
Xk	63.8	48.5	47.7	263	187.6	269.3	211.6	145.9	134.4	168.8	154	0.6385	0.000614	0.0398	no	up	154	-1.466	5.78e-12	1.71e-10	yes	down
Dct	12.9	6.9	3.8	146.9	269.3	236.5	174.6	166.2	321	172.8	151.1	-0.07592	0.793	0.999	no	down	151.1	-4.718	1.4e-30	4.8e-28	yes	down
Epop	59.2	84.1	65.3	170.8	198.7	146.7	151.1	201.2	232.9	196.2	150.6	-0.3253	0.0785	0.493	no	down	150.6	-1.602	7.39e-16	4.04e-14	yes	down
Cyp39a1	73.7	63.3	77.8	215.2	183.8	179.5	120.9	149.4	189	210.9	146.4	-0.05315	0.794	0.999	no	down	146.4	-1.348	7.06e-10	1.52e-08	yes	down
Apln	75.2	66.3	75.3	163.9	137.4	148.9	144.4	226.5	214.7	175.5	142.8	-0.4843	0.00669	0.149	no	down	142.8	-1.517	6.34e-16	3.54e-14	yes	down
5730559C18Rik	57	73.2	70.3	105.9	195	170.8	151.1	126.6	160.7	142	125.2	0.1501	0.475	0.943	no	up	125.2	-1.105	9.26e-07	1.12e-05	yes	down
Neurog1	39.5	40.6	79.1	170.8	159.7	179.5	181.3	121.7	152.6	127.2	125.2	0.3659	0.101	0.549	no	up	125.2	-1.368	2.93e-08	4.74e-07	yes	down
9630028B13Rik	28.9	28.7	23.8	187.8	185.7	159.8	147.8	123.3	209.2	132.6	122.8	0.137	0.553	0.973	no	up	122.8	-2.505	1.26e-19	1.16e-17	yes	down
Bhlhe40	55.4	61.3	54	170.8	139.3	124.8	114.2	234.3	155.5	111.2	122.1	-0.2986	0.249	0.78	no	down	122.1	-1.564	1.69e-08	2.89e-07	yes	down
Slc43a1	75.9	49.5	50.2	133.2	141.1	107.3	181.3	148.3	132.9	176.1	119.6	-0.123	0.585	0.984	no	down	119.6	-1.357	1.78e-08	3.03e-07	yes	down
Gm42547	38	52.4	57.7	167.4	96.6	153.3	131	160.4	162.7	159.4	117.9	-0.25	0.24	0.769	no	down	117.9	-1.724	1.09e-13	4.23e-12	yes	down
Hhipl1	26.6	59.3	33.9	143.4	161.6	155.5	131	114.1	195	138	115.8	-0.003214	0.99	1	no	down	115.8	-1.906	9.82e-11	2.39e-09	yes	down
Mir670hg	44.8	57.4	49	167.4	144.8	159.8	174.6	85.8	133.2	109.2	112.6	0.5606	0.00876	0.172	no	up	112.6	-1.117	2.26e-06	2.55e-05	yes	down
Bcan	50.9	13.8	20.1	245.9	143	247.4	161.2	57.2	122.2	62.3	112.4	1.303	0.000417	0.0314	yes	up	112.4	-1.481	0.000346	0.00233	yes	down
Hmgn5	19.7	24.7	20.1	256.1	133.7	249.6	184.7	47.8	88.1	98.4	112.3	1.408	1.1e-06	0.000905	yes	up	112.3	-1.845	8.76e-08	1.31e-06	yes	down
Bag2	38	66.3	52.7	102.5	143	98.5	117.5	147.6	171.3	163.4	110.1	-0.4644	0.0368	0.352	no	down	110.1	-1.631	5.75e-12	1.71e-10	yes	down
Dusp10	49.4	58.4	32.6	78.6	156	153.3	144.4	122.5	172.8	119.2	108.7	-0.03784	0.883	0.999	no	down	108.7	-1.551	3.21e-08	5.15e-07	yes	down
Tcf7l1	27.3	33.6	35.1	222	117	168.6	178	67	110.4	107.1	106.6	0.8461	0.000995	0.0532	no	up	106.6	-1.567	1.14e-07	1.66e-06	yes	down
Cyp46a1	67.6	45.5	45.2	123	150.4	116	131	118.1	141	121.9	106	0.042	0.841	0.999	no	up	106	-1.246	3.34e-08	5.32e-07	yes	down
Rdm1	53.9	52.4	61.5	102.5	144.8	111.7	97.4	135.4	162.7	136.6	105.9	-0.3195	0.12	0.589	no	down	105.9	-1.38	1.93e-10	4.47e-09	yes	down
Srd5a1	36.5	70.2	47.7	160.5	124.4	140.1	90.7	110.2	135.2	116.5	103.2	0.0977	0.688	0.999	no	up	103.2	-1.238	2.33e-06	2.62e-05	yes	down
Xylb	63	45.5	54	143.4	115.1	111.7	117.5	106.2	134.4	114.5	100.5	0.03229	0.877	0.999	no	up	100.5	-1.117	4.18e-07	5.45e-06	yes	down
Neurod4	39.5	61.3	43.9	123	107.7	137.9	161.2	90.6	139.9	95.1	100	0.2754	0.265	0.8	no	up	100	-1.174	1.14e-05	0.000111	yes	down
Orc1	37.2	36.6	46.4	163.9	133.7	105.1	124.2	113.9	118.5	118.5	99.8	0.1591	0.425	0.918	no	up	99.8	-1.558	4.08e-12	1.24e-10	yes	down
Ebf4	47.1	44.5	59	75.1	124.4	129.2	117.5	123.9	109.8	144	97.5	-0.1456	0.513	0.958	no	down	97.5	-1.331	1.94e-08	3.26e-07	yes	down
Adamts19	34.9	48.5	50.2	123	131.8	146.7	114.2	103.6	126	88.4	96.7	0.2855	0.194	0.714	no	up	96.7	-1.277	1.24e-07	1.8e-06	yes	down
Rfx2	42.5	43.5	55.2	126.4	89.1	120.4	63.8	135	112.1	140.6	92.9	-0.3657	0.121	0.59	no	down	92.9	-1.467	4.09e-09	7.83e-08	yes	down
Zfp820	65.3	50.4	40.2	136.6	118.8	142.3	57.1	112.6	114.7	89.7	92.8	0.1152	0.666	0.999	no	up	92.8	-1.013	0.000351	0.00235	yes	down
Hist1h2ao	6.1	4.9	6.3	187.8	152.3	26.3	255.2	41.2	156.9	77.7	91.5	0.7527	0.295	0.825	no	up	91.5	-3.995	1.74e-06	2e-05	yes	down
2900037B21Rik	30.4	27.7	38.9	153.7	89.1	173	178	76.7	46.8	92.4	90.7	1.04	0.000381	0.0298	yes	up	90.7	-1.156	0.000438	0.00287	yes	down
Prkg2	25.8	32.6	47.7	119.5	111.4	124.8	110.8	108.1	99.7	109.2	89	0.1444	0.504	0.956	no	up	89	-1.615	3.49e-11	9.21e-10	yes	down
Gm7694	28.9	47.5	47.7	116.1	79.8	122.6	110.8	87.3	132.1	83	85.6	0.07635	0.778	0.999	no	up	85.6	-1.308	7.71e-06	7.84e-05	yes	down
Gm27010	34.9	30.7	23.8	119.5	102.1	166.4	117.5	86.9	76.3	91.7	85	0.5802	0.0114	0.197	no	up	85	-1.485	1.92e-08	3.24e-07	yes	down
Rgs20	42.5	48.5	22.6	129.8	126.3	135.7	97.4	90.9	89.3	64.3	84.7	0.581	0.0212	0.268	no	up	84.7	-1.095	8.19e-05	0.000648	yes	down
P3h2	48.6	23.7	31.4	95.6	94.7	72.3	97.4	102.5	95.6	127.9	79	-0.273	0.297	0.827	no	down	79	-1.621	1e-08	1.79e-07	yes	down
Cckar	9.9	8.9	8.8	92.2	111.4	129.2	114.2	42.2	101.4	103.8	72.2	0.4581	0.16	0.664	no	up	72.2	-3.144	1.36e-13	5.17e-12	yes	down
Slc35g1	34.2	57.4	17.6	44.4	94.7	89.8	80.6	88.9	63.3	110.5	68.1	-0.1521	0.668	0.999	no	down	68.1	-1.249	0.000913	0.00546	yes	down
1110032F04Rik	26.6	32.6	12.6	92.2	81.7	83.2	117.5	44.8	118.2	50.2	66	0.3865	0.305	0.833	no	up	66	-1.553	0.000188	0.00135	yes	down
Cbs	22	33.6	49	95.6	61.3	70.1	100.7	67	71.4	69	64	0.2151	0.451	0.93	no	up	64	-1.021	0.000812	0.00493	yes	down
Kcnj10	9.1	8.9	11.3	109.3	52	131.4	151.1	40.9	51.7	61.6	62.7	1.102	0.000822	0.0477	yes	up	62.7	-2.398	1.45e-08	2.52e-07	yes	down
G630016G05Rik	12.9	34.6	16.3	75.1	96.6	107.3	127.6	44.6	64.7	44.2	62.4	0.9876	0.00176	0.072	no	up	62.4	-1.277	0.000398	0.00263	yes	down
9430041J12Rik	19	19.8	25.1	78.6	94.7	92	97.4	54.7	62.4	79	62.3	0.4956	0.048	0.397	no	up	62.3	-1.619	3.63e-08	5.77e-07	yes	down
Muc1	21.3	34.6	13.8	88.8	89.1	98.5	100.7	51.5	54.9	67	62	0.7184	0.00723	0.156	no	up	62	-1.284	2.68e-05	0.000239	yes	down
Gm715	22	32.6	31.4	64.9	94.7	63.5	57.1	52.2	88.1	98.4	60.5	-0.1486	0.637	0.999	no	down	60.5	-1.473	1.39e-05	0.000132	yes	down
Kbtbd6	23.5	29.7	46.4	71.7	68.7	67.9	73.9	71.3	67	73	59.3	-0.001841	0.994	1	no	down	59.3	-1.119	6.64e-05	0.000537	yes	down
Gm20628	21.3	26.7	46.4	85.4	44.6	61.3	100.7	51.8	70.8	71	58	0.1485	0.655	0.999	no	up	58	-1.058	0.00288	0.0147	yes	down
Cth	17.5	33.6	28.9	88.8	72.4	43.8	53.7	80.6	78	78.4	57.6	-0.3012	0.304	0.833	no	down	57.6	-1.591	4.5e-07	5.83e-06	yes	down
Tmem243	20.5	21.8	33.9	78.6	87.3	83.2	47	46	76.3	79	57.4	0.1744	0.578	0.982	no	up	57.4	-1.414	4.02e-05	0.000342	yes	down
A730056A06Rik	30.4	31.7	16.3	88.8	76.1	59.1	87.3	37.4	63	73	56.3	0.4335	0.179	0.694	no	up	56.3	-1.105	0.0017	0.0093	yes	down
Pdlim1	20.5	19.8	18.8	54.6	57.6	89.8	77.2	63	53.7	87.7	54.3	0.05273	0.857	0.999	no	up	54.3	-1.771	8.9e-08	1.33e-06	yes	down
Parp16	32.7	17.8	26.4	61.5	46.4	65.7	63.8	46	51.4	58.9	47.1	0.1842	0.533	0.966	no	up	47.1	-1.001	0.00147	0.00822	yes	down
Aunip	12.2	17.8	33.9	78.6	57.6	41.6	70.5	48.8	33.5	68.3	46.3	0.2973	0.434	0.923	no	up	46.3	-1.267	0.00222	0.0117	yes	down
Fbxl22	9.9	18.8	22.6	47.8	65	61.3	67.2	42.2	67.9	41.5	44.4	0.2588	0.44	0.926	no	up	44.4	-1.61	2.07e-05	0.000189	yes	down
Pcsk9	6.1	15.8	11.3	47.8	70.6	37.2	16.8	77.1	21.7	105.8	41	-0.6312	0.236	0.765	no	down	41	-2.635	8.41e-06	8.47e-05	yes	down
Gm37164	0	1	1.3	71.7	0	153.3	97.4	6.4	28.3	15.4	37.5	2.272	0.0833	0.505	no	up	37.5	-4.585	0.00732	0.0319	yes	down
Acvr1c	8.4	20.8	7.5	41	40.9	81	57.1	29.9	50.3	22.8	36	0.676	0.111	0.57	no	up	36	-1.498	0.00188	0.0102	yes	down
9330159M07Rik	25.1	22.8	7.5	44.4	42.7	56.9	33.6	45.6	35	39.5	35.3	0.1601	0.663	0.999	no	up	35.3	-1.078	0.00609	0.0274	yes	down
AC154314.1	8.4	9.9	15.1	30.7	68.7	70.1	50.4	30	31.5	34.2	34.9	0.8313	0.0143	0.221	no	up	34.9	-1.557	0.000132	0.000993	yes	down
AC124577.3	19.7	16.8	13.8	47.8	24.1	52.5	40.3	39.8	41.3	40.2	33.6	0.003872	0.991	1	no	up	33.6	-1.248	0.00065	0.00405	yes	down
Sypl2	3	5.9	5	41	53.9	56.9	94	8.3	48.3	16.1	33.2	1.339	0.0135	0.215	no	up	33.2	-2.401	0.000382	0.00254	yes	down
Gm25630	15.9	12.9	7.5	44.4	27.9	35	50.4	30.2	40.5	60.9	32.6	-0.1666	0.673	0.999	no	down	32.6	-1.798	3.99e-05	0.00034	yes	down
Gm37194	11.4	14.8	8.8	23.9	52	52.5	40.3	29.9	40.7	34.8	30.9	0.3071	0.39	0.894	no	up	30.9	-1.573	0.000116	0.000888	yes	down
Gm4890	13.7	25.7	3.8	30.7	39	48.2	33.6	34.9	23.7	51.6	30.5	0.07395	0.874	0.999	no	up	30.5	-1.313	0.00921	0.0385	yes	down
3010003L21Rik	19	9.9	16.3	41	42.7	35	47	25	38.7	28.8	30.3	0.4204	0.244	0.775	no	up	30.3	-1.02	0.00949	0.0395	yes	down
Gabre	11.4	5.9	7.5	27.3	31.6	52.5	50.4	35.4	29.8	46.9	29.9	0.1295	0.733	0.999	no	up	29.9	-2.126	2.62e-06	2.91e-05	yes	down
Zfp429	18.2	14.8	11.3	34.2	35.3	26.3	40.3	37.3	32.4	30.8	28.1	-0.002996	0.993	1	no	down	28.1	-1.162	0.00208	0.0111	yes	down
Gm5620	7.6	5.9	10	37.6	42.7	46	53.7	19.5	28.3	16.1	26.7	1.061	0.00449	0.12	no	up	26.7	-1.475	0.0013	0.0074	yes	down
D330045A20Rik	9.1	10.9	15.1	20.5	35.3	32.8	36.9	35.2	25.7	35.5	25.7	-0.01335	0.972	0.999	no	down	25.7	-1.489	0.000375	0.0025	yes	down
Gm2061	3.8	10.9	3.8	41	44.6	17.5	40.3	18.2	40.2	32.1	25.2	0.2481	0.601	0.991	no	up	25.2	-2.288	5.61e-05	0.000463	yes	down
4933415A04Rik	10.6	6.9	17.6	34.2	29.7	32.8	33.6	18.5	31.2	26.8	24.2	0.3588	0.382	0.891	no	up	24.2	-1.142	0.0112	0.0453	yes	down
Gm43965	6.8	8.9	12.6	23.9	37.1	30.7	30.2	35	23.7	31.5	24	0.04128	0.916	0.999	no	up	24	-1.716	0.00012	0.000913	yes	down
CT025660.2	6.8	11.9	10	20.5	44.6	26.3	47	26	22	20.1	23.5	0.6072	0.134	0.618	no	up	23.5	-1.278	0.00562	0.0257	yes	down
Serpinb2	14.4	9.9	5	23.9	33.4	39.4	20.1	20.9	29.2	32.8	22.9	0.1351	0.754	0.999	no	up	22.9	-1.428	0.00268	0.0138	yes	down
Gm9531	6.1	3	11.3	34.2	24.1	21.9	36.9	28.4	21.4	29.5	21.7	0.1157	0.788	0.999	no	up	21.7	-2.011	7.96e-05	0.000633	yes	down
Fam107a	6.8	9.9	8.8	20.5	31.6	39.4	23.5	23.8	30.3	18.1	21.3	0.2792	0.506	0.957	no	up	21.3	-1.531	0.00135	0.00764	yes	down
Htr3a	1.5	2	8.8	10.2	22.3	30.7	20.1	43.7	25.1	39.5	20.4	-0.7555	0.141	0.63	no	down	20.4	-3.277	2.97e-07	3.97e-06	yes	down
Gm45088	6.8	5.9	2.5	20.5	16.7	46	47	18.2	13.3	24.1	20.1	0.8157	0.0944	0.533	no	up	20.1	-1.793	0.00243	0.0127	yes	down
Hist1h4d	1938.1	2746.8	3151.9	4276	5387	4168.8	4033	4686.3	5722.4	5368	4147.8	-0.2345	0.11	0.567	no	down	4147.8	-1.01	1.05e-10	2.54e-09	yes	down
Hist1h1a	2064.2	2553.9	2703.8	4006.2	5179.1	3807.5	4116.9	4340	5724.7	5077.4	3957.4	-0.2374	0.0663	0.462	no	down	3957.4	-1.049	2.79e-14	1.19e-12	yes	down
Hist1h1b	1680.6	1965.4	2436.4	3258.2	4618.3	2979.9	4036.3	4047.8	5816.6	4777.4	3561.7	-0.3898	0.0161	0.235	no	down	3561.7	-1.268	2.24e-13	8.3e-12	yes	down
Hist1h3c	1531.8	2292.8	2651.1	3114.8	5463.2	2868.2	3411.7	3581.2	5410	4681	3500.6	-0.2944	0.33	0.855	no	down	3500.6	-1.078	0.000847	0.00511	yes	down
H1f0	1897.1	1893.2	1970.7	3610	3604.4	3691.5	3680.4	4208.7	4626.7	3882.7	3306.5	-0.2182	0.00291	0.0953	no	down	3306.5	-1.144	6.68e-49	1.26e-45	yes	down
Hist1h3e	1419.4	1843.7	2216.8	3497.3	4687	2923	3200.2	3084.2	4231.1	3775.6	3087.8	-0.04635	0.783	0.999	no	down	3087.8	-1.018	1.37e-08	2.39e-07	yes	down
Sfrp1	1410.3	1785.4	2154	3234.3	3775.2	2730.3	2992	3577.9	3916.2	4389.7	2996.5	-0.3144	0.0242	0.285	no	down	2996.5	-1.153	9.16e-15	4.21e-13	yes	down
Rrm1	1719.4	1639	1667	3063.5	3340.7	3209.8	3035.6	3186.2	3529.3	3699.9	2809	-0.131	0.081	0.499	no	down	2809	-1.05	1.17e-39	9.76e-37	yes	down
Rplp2	1367	1661.7	1831.4	2206.3	3697.2	2215.8	2286.8	2739.4	4082.9	3059.7	2514.8	-0.3393	0.18	0.695	no	down	2514.8	-1.024	0.00015	0.00111	yes	down
Uhrf1	1287.3	1450.1	1482.4	2223.4	2818.9	2091	2186.1	2949.6	2751.4	3035.6	2227.6	-0.3185	0.00272	0.0918	no	down	2227.6	-1.051	1.1e-20	1.18e-18	yes	down
Nasp	1173.3	1292.8	1334.3	2073.1	2438.2	2143.5	2152.5	2462.9	2606.1	2905	2058.2	-0.2672	0.00316	0.099	no	down	2058.2	-1.069	6.16e-29	1.76e-26	yes	down
Fgfr3	956.9	1175.1	1538.9	1909.2	2289.6	1966.2	1561.5	3094.8	2725.1	3286.1	2050.3	-0.6489	1.69e-05	0.00489	no	down	2050.3	-1.313	2.71e-16	1.61e-14	yes	down
Tead2	1127	1170.1	1144.8	2144.8	2525.5	2080	2226.4	2156.7	2553.5	2607	1973.6	-0.1166	0.218	0.746	no	down	1973.6	-1.087	3.87e-27	9.2e-25	yes	down
Mcm6	1328.3	1110.8	1354.4	1499.3	2011.1	1828.2	1642.1	2645	2651.4	2749.6	1882	-0.6137	6.05e-09	3.39e-05	no	down	1882	-1.085	1.66e-22	2.19e-20	yes	down
Igf2bp1	1035.9	1274	1437.2	1912.6	1890.4	1635.6	1601.8	2711.7	2442.8	2706.1	1864.8	-0.5735	4.59e-07	0.00054	no	down	1864.8	-1.072	4.47e-19	3.8e-17	yes	down
Rcor2	858.2	1202.8	1220.1	1943.3	2389.9	1935.5	2249.9	2209	2338.8	2285.6	1863.3	-0.09581	0.435	0.923	no	down	1863.3	-1.061	4.53e-16	2.58e-14	yes	down
Hist1h4k	977.4	1384.8	1591.6	1318.3	2053.8	1294	1363.4	2573.9	2948.5	2793.8	1830	-0.8751	3.21e-07	0.000425	no	down	1830	-1.074	3.29e-09	6.41e-08	yes	down
Hist1h4a	907.5	1080.1	1354.4	1813.5	2178.2	1537	1524.5	1954.7	2489.9	2297.6	1713.8	-0.3474	0.021	0.266	no	down	1713.8	-1.014	2.27e-10	5.22e-09	yes	down
Hist1h2bk	746.5	1049.5	1393.3	1472	2111.4	1272.1	1561.5	2029.9	2347.2	2355.9	1633.9	-0.4823	0.00896	0.174	no	down	1633.9	-1.08	3.77e-08	5.96e-07	yes	down
Hba-x	613.6	499.5	1173.6	1004.1	1069.6	654.7	533.9	2191.3	2100.1	5731	1557.1	-2.034	7.7e-05	0.0118	yes	down	1557.1	-2.132	0.000103	0.000797	yes	down
Bub1b	909.1	915.9	1075.7	1513	1840.2	1580.8	1658.9	1834.5	1932.5	2071.9	1533.3	-0.2351	0.0144	0.221	no	down	1533.3	-1.011	2.14e-23	3.22e-21	yes	down
Taf1d	839.9	685.5	989.1	1946.7	1665.7	1403.5	1662.2	2732.2	1357.2	1753.9	1503.6	-0.2237	0.384	0.892	no	down	1503.6	-1.217	9.16e-06	9.14e-05	yes	down
Rrm2	781.5	819	991.6	1540.3	1801.3	1440.7	1521.2	1595.7	1843.8	1828.2	1416.3	-0.1526	0.166	0.674	no	down	1416.3	-1.025	1.69e-18	1.32e-16	yes	down
Dll1	650.1	757.7	949	1314.9	1678.7	1199.8	1534.6	1654.1	1618.7	1567	1292.5	-0.1711	0.204	0.73	no	down	1292.5	-1.042	3.33e-13	1.2e-11	yes	down
Ect2	628.1	783.4	828.5	1386.6	1392.7	1326.8	1239.1	1524	1556.3	1668.8	1233.4	-0.2419	0.0179	0.247	no	down	1233.4	-1.088	6.68e-24	1.11e-21	yes	down
Hist1h2bj	463.3	644.9	883.7	1174.9	1818	921.8	1336.5	1244.2	1768.1	1621.3	1187.6	-0.2334	0.432	0.922	no	down	1187.6	-1.219	0.000121	0.000921	yes	down
Usp1	559	736.9	741.8	1250	1296.2	1532.6	1195.5	1388.9	1332.1	1655.4	1168.8	-0.1411	0.268	0.803	no	down	1168.8	-1.105	3.61e-16	2.11e-14	yes	down
Hist1h3h	642.5	815	803.4	1140.7	1558	1090.4	1034.3	1393.7	1682.6	1459.9	1162	-0.3209	0.0241	0.284	no	down	1162	-1.007	2.37e-11	6.42e-10	yes	down
Igsf8	459.5	696.4	662.8	915.3	1431.7	906.5	1353.3	1573.6	1987.7	1588.4	1157.5	-0.5744	0.00132	0.0622	no	down	1157.5	-1.504	2.86e-15	1.44e-13	yes	down
Prom1	583.3	660.7	637.7	1086.1	1340.7	1199.8	1128.3	1517.4	1488.1	1497.4	1114	-0.3286	0.000274	0.0244	no	down	1114	-1.261	5.08e-40	4.59e-37	yes	down
Dmrta2	502	619.2	660.3	1144.1	1333.3	1061.9	994	1373.8	1490.4	1349.4	1052.8	-0.3051	0.0107	0.189	no	down	1052.8	-1.247	8.32e-23	1.16e-20	yes	down
Cdca7	650.1	593.5	832.2	894.8	1216.3	886.7	839.5	1497.4	1535.2	1563	1050.9	-0.668	1.56e-06	0.00114	no	down	1050.9	-1.149	4.13e-15	2.01e-13	yes	down
Lbr	605.3	714.2	761.9	929	1056.6	862.7	987.3	1432.3	1299.1	1524.2	1017.2	-0.5626	3.05e-07	0.000414	no	down	1017.2	-1.035	1.67e-19	1.49e-17	yes	down
Ncapg	531.6	540.1	551.1	1048.5	1121.6	1116.6	1014.1	1225.7	1111.3	1264.3	952.5	-0.1527	0.0761	0.486	no	down	952.5	-1.15	1.02e-36	6.76e-34	yes	down
Hist2h4	401.7	634	685.4	788.9	1195.9	674.4	1007.4	857.8	1902.2	1355.4	950.3	-0.5807	0.0763	0.487	no	down	950.3	-1.259	0.000316	0.00215	yes	down
Mycn	455.7	574.7	654	922.1	1071.5	904.3	846.2	1179.2	1229.2	1274.4	911.1	-0.3855	0.00181	0.0729	no	down	911.1	-1.134	3.2e-18	2.4e-16	yes	down
Hells	523.3	472.8	541	997.3	965.6	1090.4	987.3	1074	1041.7	1252.3	894.6	-0.1485	0.139	0.626	no	down	894.6	-1.13	1.71e-26	3.87e-24	yes	down
Cdca3	431.4	559.9	656.5	898.2	1036.2	913	1010.8	977.1	1206.7	1207.4	889.7	-0.2262	0.0999	0.545	no	down	889.7	-1.045	6.9e-13	2.36e-11	yes	down
Fam60a	492.1	493.6	544.8	1034.8	844.9	860.5	1007.4	1073.6	1152.3	1158.5	866.3	-0.2771	0.00471	0.124	no	down	866.3	-1.147	8.79e-29	2.48e-26	yes	down
Kif2c	480.7	532.2	561.1	785.5	1010.2	836.4	846.2	1022.1	1032.7	1096.9	820.4	-0.2633	0.0112	0.194	no	down	820.4	-1.004	2.26e-20	2.31e-18	yes	down
Cdca2	451.1	500.5	543.5	939.2	954.5	840.8	936.9	986.6	933.3	1075.5	816.2	-0.1209	0.226	0.755	no	down	816.2	-1.005	9.59e-22	1.18e-19	yes	down
C330027C09Rik	471.6	480.7	463.2	898.2	874.6	1055.3	916.7	935.8	964.2	1004.5	806.5	-0.04452	0.625	0.998	no	down	806.5	-1.035	4.35e-27	1.01e-24	yes	down
Nedd9	517.9	480.7	430.5	915.3	928.5	1057.5	819.4	842	1091.7	965	804.9	-0.04937	0.685	0.999	no	down	804.9	-1.016	3.18e-15	1.58e-13	yes	down
Nde1	490.6	443.1	483.3	853.8	878.3	926.2	795.8	940.6	999.2	1152.5	796.3	-0.2473	0.0169	0.241	no	down	796.3	-1.122	6.9e-25	1.31e-22	yes	down
Dut	438.2	423.4	542.3	949.5	913.6	858.3	893.2	961	963.9	952.3	789.6	-0.0879	0.374	0.885	no	down	789.6	-1.042	1.68e-23	2.58e-21	yes	down
Dbf4	426	401.6	488.3	741.1	805.9	836.4	873.1	1007.8	920.3	1015.9	751.6	-0.268	0.0072	0.155	no	down	751.6	-1.166	9.51e-29	2.65e-26	yes	down
Nrarp	388.1	421.4	483.3	826.5	896.9	792.6	654.8	863.3	1083.9	952.3	736.3	-0.2794	0.0281	0.309	no	down	736.3	-1.169	3.51e-18	2.6e-16	yes	down
Gpsm2	434.4	524.2	483.3	778.7	778.1	744.4	698.5	966.8	890.3	1032.6	733.1	-0.3572	0.000492	0.0349	no	down	733.1	-1.004	3.76e-21	4.21e-19	yes	down
Espl1	329.6	413.5	554.8	778.7	991.6	700.6	839.5	773.3	844.3	971	719.7	-0.05617	0.734	0.999	no	down	719.7	-1.001	1.2e-08	2.13e-07	yes	down
Tgif2	374.4	453	456.9	672.8	935.9	670	752.2	809.2	1020.3	954.9	710	-0.2853	0.0395	0.363	no	down	710	-1.118	2.2e-14	9.49e-13	yes	down
Aurkb	401	384.8	421.8	686.5	885.8	702.8	765.6	889	940.2	965.7	704.3	-0.2845	0.00663	0.148	no	down	704.3	-1.211	4.85e-28	1.26e-25	yes	down
Xrcc1	359.2	465.9	449.4	785.5	885.8	648.1	785.8	830.4	920.6	877.9	700.9	-0.1736	0.164	0.67	no	down	700.9	-1.048	1.53e-15	7.99e-14	yes	down
Kif22	348.6	424.3	456.9	662.6	891.3	786	758.9	769.9	878.4	865.2	684.2	-0.1035	0.404	0.902	no	down	684.2	-1.036	2.76e-15	1.39e-13	yes	down
Cdca8	414.7	374.9	469.5	741.1	882.1	696.3	688.4	717.1	904.1	906.7	679.5	-0.1564	0.233	0.762	no	down	679.5	-1.006	3.6e-13	1.29e-11	yes	down
Msmo1	457.9	399.6	559.8	631.8	629.5	514.5	557.4	1159.7	834.2	991.8	673.6	-0.7723	1.47e-07	0.000256	no	down	673.6	-1.079	1.72e-12	5.48e-11	yes	down
Hist2h3b	309.9	397.6	464.4	614.8	989.8	621.8	752.2	617.1	972.9	899.4	664	-0.1501	0.441	0.926	no	down	664	-1.089	1.47e-07	2.11e-06	yes	down
Hist2h2bb	128.3	248.3	313.8	290.3	1038	297.8	644.7	795.5	1629.1	1140.4	652.6	-1.064	0.0531	0.416	no	down	652.6	-2.37	5.61e-05	0.000463	yes	down
Sox21	272.6	449.1	441.8	707	891.3	689.7	742.1	650.9	833	845.1	652.3	-0.03055	0.857	0.999	no	down	652.3	-1.005	2.4e-08	3.97e-07	yes	down
Rbm20	324.3	320.5	556.1	618.2	726.1	310.9	409.7	1011.9	1025.5	1187.3	649	-1.057	0.00161	0.0692	no	down	649	-1.427	6.24e-05	0.000508	yes	down
Gldc	379	248.3	466.9	604.5	828.2	527.7	570.9	927.4	778.4	918.8	625	-0.4622	0.0152	0.227	no	down	625	-1.265	3.71e-10	8.27e-09	yes	down
Pimreg	284	358.1	366.5	696.7	740.9	580.2	651.5	834.3	809.1	867.2	618.8	-0.3251	0.0059	0.139	no	down	618.8	-1.322	3.42e-26	7.44e-24	yes	down
Pdk1	507.3	456	349	515.7	466.1	514.5	335.8	1365.3	637.7	790.2	593.8	-1.022	7.08e-06	0.0029	yes	down	593.8	-1.089	5.34e-06	5.62e-05	yes	down
Melk	348.6	372.9	409.2	577.2	635.1	575.8	570.9	761.6	738.6	797.6	578.7	-0.3702	0.000214	0.021	no	down	578.7	-1.027	1.66e-23	2.56e-21	yes	down
Pola2	308.3	330.4	356.5	560.1	705.6	571.5	755.6	680.1	742.6	727.3	573.8	-0.1436	0.225	0.754	no	down	573.8	-1.114	4.48e-19	3.8e-17	yes	down
Tmem123	388.8	304.7	323.9	683.1	588.7	761.9	547.4	687.3	693.8	754	573.4	-0.1373	0.287	0.819	no	down	573.4	-1.063	5.76e-15	2.73e-13	yes	down
Slc16a1	338	386.8	406.7	498.6	575.7	543	517.1	775.7	709.1	805.6	555.6	-0.5077	3.56e-06	0.00189	no	down	555.6	-1.022	8.02e-20	7.58e-18	yes	down
Wdhd1	308.3	345.2	402.9	543	642.5	604.3	520.5	699.4	653.3	785.5	550.5	-0.2917	0.02	0.261	no	down	550.5	-1.021	6.56e-15	3.08e-13	yes	down
Nuf2	331.9	314.5	311.3	604.5	584.9	630.6	580.9	612.6	663.1	827	546.2	-0.2172	0.0775	0.491	no	down	546.2	-1.127	3.34e-18	2.48e-16	yes	down
Cntfr	218.7	297.7	438.1	625	688.9	553.9	580.9	610.2	648.1	711.2	537.3	-0.09791	0.588	0.985	no	down	537.3	-1.053	4.09e-08	6.42e-07	yes	down
Hmga2	185.3	244.3	318.8	467.9	536.7	413.8	513.8	829.3	463.5	1230.8	520.4	-0.7992	0.0176	0.245	no	down	520.4	-1.755	1.01e-06	1.22e-05	yes	down
Hk2	250.6	305.6	338.9	543	527.4	448.8	429.8	956.6	622.1	659	508.2	-0.6163	0.000278	0.0247	no	down	508.2	-1.329	9.6e-14	3.76e-12	yes	down
Dhfr	264.3	284.9	325.1	433.7	583.1	573.6	476.8	621.6	615.8	682.4	486.1	-0.2916	0.0202	0.262	no	down	486.1	-1.139	5.06e-18	3.65e-16	yes	down
Suv39h2	281	263.1	313.8	522.5	531.1	510.2	503.7	574.7	590.9	631.5	472.2	-0.2081	0.0468	0.392	no	down	472.2	-1.068	9.7e-23	1.31e-20	yes	down
Tk1	206.6	266.1	343.9	454.2	605.4	466.4	517.1	520.7	618.6	675.7	467.5	-0.2366	0.161	0.664	no	down	467.5	-1.159	8.98e-11	2.2e-09	yes	down
Cep55	259.7	204.8	382.8	450.8	510.7	486.1	560.8	559.1	591.2	652.9	465.9	-0.2581	0.132	0.614	no	down	465.9	-1.095	1.48e-09	3.02e-08	yes	down
Exo1	261.2	257.2	214.6	467.9	508.8	385.4	476.8	631.9	669.8	759.4	463.3	-0.5773	8.07e-06	0.00315	no	down	463.3	-1.482	1.03e-27	2.59e-25	yes	down
Nedd1	320.5	301.7	288.7	433.7	516.2	483.9	426.5	603.3	622.4	631.5	462.8	-0.3978	0.000199	0.0202	no	down	462.8	-1.022	8.18e-21	8.97e-19	yes	down
Wdr76	263.5	248.3	279.9	495.2	494	501.4	550.7	596.1	532.5	595.3	455.7	-0.1746	0.102	0.551	no	down	455.7	-1.125	9.96e-24	1.6e-21	yes	down
Cdc45	262	224.5	264.9	430.3	542.2	385.4	490.3	516.8	590.6	560.5	426.8	-0.2623	0.0476	0.396	no	down	426.8	-1.15	1.35e-16	8.49e-15	yes	down
Mcm10	199	252.2	318.8	444	594.2	433.5	450	513.5	525.6	531	426.2	-0.1151	0.468	0.941	no	down	426.2	-1.037	6.26e-10	1.36e-08	yes	down
Ttk	230.9	279.9	256.1	467.9	549.7	455.4	423.1	465.2	532	553.8	421.4	-0.1123	0.382	0.891	no	down	421.4	-1.016	5.45e-14	2.22e-12	yes	down
Tipin	280.2	273	301.3	382.5	458.7	446.7	308.9	587.8	534.3	593.3	416.7	-0.4993	0.000135	0.0163	no	down	416.7	-1.007	6.54e-14	2.63e-12	yes	down
Cenpv	262.8	297.7	174.5	444	549.7	402.9	460	509.3	525.6	448.7	407.5	-0.08944	0.591	0.987	no	down	407.5	-1.008	1.05e-08	1.86e-07	yes	down
Fignl1	278	231.5	318.8	304	462.4	365.6	298.9	589.8	591.8	597.3	403.8	-0.7091	5.06e-06	0.00236	no	down	403.8	-1.106	5.27e-12	1.57e-10	yes	down
Pold2	195.9	243.3	315.1	396.2	494	429.1	436.5	427	559.1	537.7	403.4	-0.2027	0.218	0.745	no	down	403.4	-1.022	3.68e-09	7.12e-08	yes	down
Chek1	230.1	207.7	286.2	392.8	427.1	437.9	403	591.1	500.2	554.5	403.1	-0.3974	0.00243	0.0862	no	down	403.1	-1.193	2.53e-18	1.9e-16	yes	down
Erf	224	256.2	311.3	300.5	477.2	317.5	392.9	511.8	597.3	525.7	391.4	-0.5407	0.00111	0.0564	no	down	391.4	-1.053	1.03e-09	2.14e-08	yes	down
Shmt1	215.7	219.6	282.4	344.9	412.2	356.9	355.9	469.5	524.7	570.6	375.3	-0.4935	0.000349	0.0281	no	down	375.3	-1.129	2.43e-15	1.23e-13	yes	down
Zfp367	240	215.6	229.7	389.3	382.5	387.5	342.5	496.8	497.9	497.6	367.9	-0.4012	0.000257	0.0234	no	down	367.9	-1.12	1.58e-23	2.46e-21	yes	down
Hes1	245.3	177.1	205.9	440.6	364	422.6	288.8	533.3	495.8	463.4	363.7	-0.3923	0.0102	0.185	no	down	363.7	-1.246	8.23e-15	3.81e-13	yes	down
Lrrc1	208.8	213.7	194.6	416.7	477.2	359.1	345.9	489.9	412	506.9	362.5	-0.2227	0.111	0.569	no	down	362.5	-1.187	6.74e-16	3.73e-14	yes	down
Hus1	175.4	246.3	188.3	433.7	408.5	370	362.7	457.7	419	503.6	356.5	-0.2227	0.118	0.583	no	down	356.5	-1.177	3.97e-15	1.94e-13	yes	down
Cdc25c	184.5	220.6	246	375.7	354.7	328.4	396.2	414.7	486.6	520.3	352.8	-0.3845	0.00662	0.148	no	down	352.8	-1.131	1.59e-14	7.04e-13	yes	down
Yae1d1	216.4	192.9	219.7	403	430.8	416	362.7	404.7	426.8	450.7	352.4	-0.07187	0.538	0.967	no	down	352.4	-1.024	5.25e-17	3.46e-15	yes	down
BC055324	236.2	172.1	204.6	379.1	397.4	352.5	349.2	422.1	403.1	480.2	339.6	-0.2287	0.0968	0.538	no	down	339.6	-1.082	5.67e-14	2.3e-12	yes	down
Fam83d	143.5	227.5	234.7	379.1	384.4	391.9	352.6	388.3	443	448	339.3	-0.1727	0.284	0.817	no	down	339.3	-1.088	1.55e-10	3.67e-09	yes	down
Sapcd2	156.4	240.4	236	327.9	451.2	321.9	305.6	390.1	449.9	468.1	334.7	-0.2967	0.0962	0.537	no	down	334.7	-1.053	1.89e-08	3.19e-07	yes	down
Eme1	142	194.9	247.3	372.3	399.2	315.3	409.7	382.6	380.8	404.5	324.9	-0.05921	0.724	0.999	no	down	324.9	-1.012	1.05e-08	1.88e-07	yes	down
Cdc6	208.1	174.1	223.4	300.5	371.4	326.2	332.4	365.9	449.6	481.5	323.3	-0.365	0.0139	0.218	no	down	323.3	-1.096	1.23e-12	4.04e-11	yes	down
Shcbp1	215.7	203.8	161.9	317.6	334.3	372.2	355.9	447.9	345.3	449.3	320.4	-0.2604	0.0835	0.505	no	down	320.4	-1.086	5.09e-12	1.52e-10	yes	down
Fanci	214.2	183	219.7	307.4	384.4	271.5	265.3	453.3	388.4	430.6	311.8	-0.4532	0.00252	0.0879	no	down	311.8	-1.046	1.37e-11	3.84e-10	yes	down
Cks2	189.9	220.6	212.1	290.3	317.5	302.2	255.2	418.6	405.4	478.1	309	-0.5596	2.68e-05	0.00637	no	down	309	-1.064	3.18e-15	1.58e-13	yes	down
Stard4	179.2	149.4	224.7	389.3	330.5	313.1	288.8	405.9	355.4	435.3	307.2	-0.2724	0.083	0.504	no	down	307.2	-1.118	1.11e-11	3.17e-10	yes	down
Utp14b	151.1	175.1	183.3	362	313.8	335	329.1	422.6	358.3	439.3	307	-0.2837	0.0357	0.346	no	down	307	-1.266	4.66e-19	3.92e-17	yes	down
Mybl2	177	175.1	140.6	304	321.3	282.4	335.8	407	368.4	393.8	290.5	-0.3299	0.012	0.202	no	down	290.5	-1.238	1.58e-19	1.41e-17	yes	down
Dmrt3	185.3	160.2	214.6	307.4	282.3	315.3	204.8	335.9	422.4	417.2	284.5	-0.4866	0.0034	0.103	no	down	284.5	-1.07	4.65e-10	1.02e-08	yes	down
Cdca7l	157.2	152.3	207.1	232.2	280.4	280.3	282.1	398.5	404.8	448	284.3	-0.6238	1.57e-05	0.0047	no	down	284.3	-1.284	4.83e-18	3.51e-16	yes	down
Ier5l	137.5	205.7	207.1	256.1	382.5	197.1	278.7	345.1	415.8	344.9	277.1	-0.3968	0.0568	0.43	no	down	277.1	-1.014	3.37e-06	3.69e-05	yes	down
Ak4	212.6	154.3	197.1	239.1	237.7	247.4	191.4	496.4	384.9	366.3	272.7	-0.8585	5.68e-07	0.000617	no	down	272.7	-1.148	4.68e-11	1.21e-09	yes	down
Nemp1	185.3	168.2	130.5	290.3	287.8	289	261.9	343.8	314.4	359.6	263.1	-0.2601	0.0709	0.473	no	down	263.1	-1.057	1.44e-12	4.7e-11	yes	down
Robo3	61.5	106.8	212.1	232.2	256.3	284.6	255.2	418.1	265	525	261.7	-0.6452	0.114	0.576	no	down	261.7	-1.674	0.000123	0.000931	yes	down
Mir17hg	192.1	124.6	160.7	375.7	234	359.1	198.1	337.9	253.1	379.7	261.5	-0.1486	0.511	0.958	no	down	261.5	-1.018	2.11e-05	0.000192	yes	down
Raver2	127.6	165.2	146.9	245.9	291.5	291.2	298.9	281.8	375.9	314.7	254	-0.1954	0.216	0.743	no	down	254	-1.149	4.29e-12	1.3e-10	yes	down
Hif3a	161.8	145.4	128	344.9	265.5	249.6	255.2	352.8	294.4	330.1	252.8	-0.2368	0.12	0.589	no	down	252.8	-1.16	3.79e-13	1.36e-11	yes	down
Kif24	150.4	160.2	123	263	300.8	240.8	332.4	308.6	260.3	318.1	245.8	-0.05903	0.706	0.999	no	down	245.8	-1.024	4.62e-10	1.02e-08	yes	down
Wnt8b	250.6	126.6	85.4	269.8	180.1	232.1	97.4	437.8	306	403.8	239	-0.9723	0.0277	0.307	no	down	239	-1.306	0.00526	0.0244	yes	down
Slc1a5	120.8	118.7	205.9	290.3	328.7	199.2	174.6	304.3	278.5	326.1	234.7	-0.2789	0.224	0.753	no	down	234.7	-1.039	1.74e-05	0.000162	yes	down
Cep128	126.1	155.3	139.3	290.3	256.3	254	272	251.5	291.3	300	233.6	-0.06958	0.63	0.999	no	down	233.6	-1.001	3.21e-11	8.56e-10	yes	down
A930004D18Rik	149.6	138.5	150.6	225.4	239.5	234.3	194.8	271.6	316.7	318.1	223.9	-0.4189	0.00392	0.112	no	down	223.9	-1.042	1.6e-12	5.14e-11	yes	down
Lpar6	171.6	124.6	126.8	269.8	178.3	251.8	238.4	270.2	308.3	292.6	223.2	-0.3214	0.0647	0.456	no	down	223.2	-1.031	1.11e-08	1.97e-07	yes	down
Spef1	110.9	138.5	110.5	218.6	260	205.8	191.4	309.5	382.3	293.3	222.1	-0.5749	0.000695	0.043	no	down	222.1	-1.455	2.09e-16	1.28e-14	yes	down
Hbb-bh1	95.7	37.6	192.1	85.4	104	43.8	36.9	424.6	226.8	959	220.6	-2.985	1.55e-05	0.00466	yes	down	220.6	-2.309	0.00148	0.00828	yes	down
Rfx4	85.8	145.4	141.8	239.1	209.8	256.2	218.3	238.3	272.8	313.4	212.1	-0.2471	0.201	0.726	no	down	212.1	-1.152	1.5e-08	2.61e-07	yes	down
Bcl2l12	112.4	138.5	148.1	215.2	228.4	168.6	214.9	270.9	268.7	290	205.6	-0.4202	0.00801	0.165	no	down	205.6	-1.065	4.83e-11	1.24e-09	yes	down
Mxd3	104.8	124.6	151.9	225.4	274.8	221.1	191.4	218.4	259.2	282.6	205.4	-0.1318	0.462	0.938	no	down	205.4	-1.002	9.43e-08	1.39e-06	yes	down
Arhgef39	91.9	123.6	141.8	218.6	235.8	199.2	235.1	271.3	231.5	268.5	201.7	-0.2112	0.214	0.741	no	down	201.7	-1.125	2.49e-10	5.67e-09	yes	down
Mbd4	101	126.6	119.2	239.1	196.8	227.7	261.9	240.2	249.7	239.7	200.2	-0.08827	0.558	0.975	no	down	200.2	-1.081	7.53e-12	2.2e-10	yes	down
Asf1b	125.3	118.7	144.4	228.8	217.3	179.5	161.2	254.3	290.7	233	195.3	-0.3988	0.0167	0.239	no	down	195.3	-1.011	2.86e-09	5.67e-08	yes	down
Scd1	68.3	116.7	151.9	136.6	217.3	168.6	164.5	401.1	202.8	308.7	193.7	-0.8148	0.00318	0.0995	no	down	193.7	-1.451	5.64e-07	7.15e-06	yes	down
Sfrp2	123	80.1	131.8	239.1	248.8	159.8	228.3	240.5	252.5	229	193.3	-0.1421	0.462	0.937	no	down	193.3	-1.112	4.59e-08	7.16e-07	yes	down
Mcm8	103.3	131.6	104.2	252.7	161.6	223.3	191.4	259.8	226.5	212.3	186.7	-0.1872	0.297	0.827	no	down	186.7	-1.049	2.2e-08	3.68e-07	yes	down
Slc16a3	115.4	138.5	145.6	58.1	91	65.7	87.3	709.1	180.9	263.2	185.5	-2.346	6.7e-07	0.000677	yes	down	185.5	-1.532	0.00171	0.00936	yes	down
Chek2	107.1	117.7	109.2	129.8	183.8	175.2	285.4	228.7	266.4	228.4	183.2	-0.326	0.1	0.546	no	down	183.2	-1.116	6.92e-08	1.05e-06	yes	down
Tmem98	113.9	115.7	125.5	181	176.4	151.1	208.2	235.8	265.5	244.4	181.8	-0.4864	0.00191	0.0754	no	down	181.8	-1.074	1.07e-11	3.07e-10	yes	down
Prokr1	82.8	102.9	139.3	184.4	219.1	199.2	194.8	171.1	223.9	283.3	180.1	-0.1664	0.443	0.927	no	down	180.1	-1.067	2.96e-06	3.26e-05	yes	down
Fgfbp3	87.3	142.4	151.9	126.4	189.4	127	157.8	309.9	236.9	261.2	179	-0.834	0.000172	0.0187	no	down	179	-1.096	1.29e-06	1.52e-05	yes	down
Nrm	83.5	89	165.7	181	221	124.8	194.8	243.4	235.8	243.1	178.2	-0.4167	0.0815	0.5	no	down	178.2	-1.11	9.19e-06	9.16e-05	yes	down
Zfp239	109.4	65.3	130.5	129.8	215.4	177.3	100.7	226	322.2	216.3	169.3	-0.6861	0.0108	0.191	no	down	169.3	-1.33	2.4e-06	2.7e-05	yes	down
Tfap4	85.8	103.9	95.4	157.1	183.8	201.4	188	204.6	219.9	211.6	165.2	-0.2054	0.191	0.71	no	down	165.2	-1.163	1.22e-12	4.03e-11	yes	down
Gins3	88.1	109.8	90.4	153.7	232.1	146.7	188	191.9	199.7	204.9	160.5	-0.1269	0.488	0.95	no	down	160.5	-1.048	4.2e-08	6.58e-07	yes	down
Oard1	130.6	87	81.6	163.9	161.6	162	178	193.4	210.4	213	158.1	-0.307	0.101	0.546	no	down	158.1	-1.022	1.14e-07	1.66e-06	yes	down
2610318N02Rik	79	73.2	111.7	187.8	165.3	179.5	120.9	177.7	226.5	226.3	154.8	-0.3522	0.0819	0.501	no	down	154.8	-1.266	2.43e-09	4.86e-08	yes	down
Nfatc2ip	75.2	89	113	174.2	163.4	170.8	151.1	155.6	228.6	207.6	152.8	-0.2522	0.214	0.741	no	down	152.8	-1.103	1.89e-07	2.63e-06	yes	down
Six4	101.8	63.3	102.9	198.1	157.8	148.9	127.6	200	177.1	200.2	147.8	-0.2873	0.154	0.652	no	down	147.8	-1.107	1.28e-07	1.85e-06	yes	down
Mob3b	71.4	84.1	105.4	133.2	195	151.1	171.3	184.6	153.7	218.3	146.8	-0.1724	0.402	0.9	no	down	146.8	-1.101	3.31e-07	4.38e-06	yes	down
Depdc1b	95.7	63.3	108	153.7	143	137.9	144.4	177.6	217.3	192.9	143.4	-0.4399	0.026	0.295	no	down	143.4	-1.143	1.91e-08	3.22e-07	yes	down
Scn5a	53.2	95.9	84.1	146.9	172.7	120.4	114.2	254.7	145.1	247.1	143.4	-0.6287	0.0166	0.239	no	down	143.4	-1.481	8.13e-08	1.22e-06	yes	down
Rilpl1	79.7	109.8	65.3	143.4	135.6	170.8	154.5	158.6	198.5	155.4	137.2	-0.1796	0.384	0.892	no	down	137.2	-1.004	2.93e-06	3.23e-05	yes	down
Siah1b	90.4	98.9	81.6	126.4	137.4	135.7	127.6	190.2	172.8	208.9	137	-0.5202	0.00311	0.098	no	down	137	-1.069	1.31e-09	2.7e-08	yes	down
Kcnk5	75.9	64.3	77.8	143.4	157.8	137.9	137.7	176	167	229.7	136.8	-0.3887	0.0418	0.373	no	down	136.8	-1.384	4.89e-12	1.46e-10	yes	down
Alg8	94.9	67.3	77.8	133.2	152.3	140.1	104.1	192.4	163.3	200.9	132.6	-0.4653	0.018	0.248	no	down	132.6	-1.202	2.87e-09	5.67e-08	yes	down
Hist3h2bb-ps	61.5	90	96.7	129.8	133.7	118.2	120.9	265.4	190.4	119.9	132.6	-0.6201	0.0208	0.266	no	down	132.6	-1.234	9.83e-06	9.77e-05	yes	down
Pole2	76.7	102.9	54	105.9	170.8	118.2	127.6	167.5	177.4	170.1	127.1	-0.3745	0.0959	0.536	no	down	127.1	-1.131	1.29e-06	1.52e-05	yes	down
Hist2h2ab	72.9	67.3	67.8	112.7	180.1	109.5	134.3	144.8	186.7	191.5	126.8	-0.3535	0.0974	0.539	no	down	126.8	-1.321	3.58e-09	6.93e-08	yes	down
Cenpm	63	45.5	96.7	119.5	178.3	96.3	144.4	161.1	164.7	183.5	125.3	-0.3246	0.198	0.72	no	down	125.3	-1.324	6.52e-07	8.17e-06	yes	down
Phka1	95.7	52.4	71.5	153.7	131.8	164.2	107.5	141.8	147.1	176.8	124.3	-0.1444	0.522	0.962	no	down	124.3	-1.067	6.43e-06	6.65e-05	yes	down
Tspan11	62.3	73.2	89.1	102.5	146.7	107.3	147.8	139	190.7	167.4	122.6	-0.3859	0.0751	0.485	no	down	122.6	-1.157	2.58e-07	3.51e-06	yes	down
Prr15	67.6	44.5	87.9	102.5	128.1	116	40.3	175.1	184.4	197.6	114.4	-0.9071	0.00144	0.0655	no	down	114.4	-1.485	4.78e-07	6.15e-06	yes	down
Dusp14	88.1	53.4	55.2	109.3	154.1	124.8	110.8	104.8	172.2	154.7	112.7	-0.1841	0.472	0.942	no	down	112.7	-1.113	3.64e-05	0.000313	yes	down
Mamdc4	61.5	79.1	59	112.7	122.6	118.2	144.4	163.4	111.8	150.7	112.3	-0.1949	0.368	0.882	no	down	112.3	-1.092	1.36e-06	1.59e-05	yes	down
Vegfc	80.5	50.4	69	109.3	105.8	105.1	114.2	139.7	159.8	150.7	108.5	-0.4699	0.0226	0.276	no	down	108.5	-1.16	3.3e-08	5.28e-07	yes	down
Poc1a	53.9	86.1	45.2	119.5	104	100.7	134.3	118.5	149.4	117.9	102.9	-0.1822	0.447	0.928	no	down	102.9	-1.055	2.49e-05	0.000224	yes	down
Pkn3	53.2	63.3	72.8	95.6	122.6	78.8	151.1	131.9	111	136.6	101.7	-0.1834	0.426	0.918	no	down	101.7	-1.014	2.34e-05	0.000211	yes	down
Pawr	45.6	35.6	70.3	85.4	117	113.9	47	107.6	143.9	150.7	91.7	-0.5243	0.0753	0.485	no	down	91.7	-1.419	4.58e-06	4.88e-05	yes	down
Rad51c	50.1	55.4	41.4	112.7	81.7	89.8	100.7	118.5	112.4	120.5	88.3	-0.3064	0.145	0.637	no	down	88.3	-1.247	1.11e-08	1.97e-07	yes	down
Ak6	52.4	48.5	86.6	68.3	79.8	76.6	63.8	129.1	138.1	131.3	87.5	-0.8636	0.000443	0.0327	no	down	87.5	-1.109	4.67e-06	4.97e-05	yes	down
Nog	33.4	56.4	74.1	85.4	98.4	94.1	94	108.3	104.3	119.9	86.8	-0.2435	0.336	0.859	no	down	86.8	-1.046	6.85e-05	0.000553	yes	down
Egln3	43.3	71.2	67.8	92.2	59.4	48.2	80.6	192.1	96.2	87.1	83.8	-0.8737	0.0103	0.186	no	down	83.8	-1.061	0.00229	0.0121	yes	down
Hsd3b6	38.7	29.7	70.3	27.3	83.6	63.5	36.9	113.3	73.7	236.4	77.3	-1.37	0.00178	0.0725	no	down	77.3	-1.614	0.000369	0.00246	yes	down
Mir3093	60	18.8	33.9	61.5	83.6	56.9	57.1	125	136.4	115.9	74.9	-0.9428	0.00343	0.103	no	down	74.9	-1.722	2.81e-07	3.78e-06	yes	down
Wnt5b	59.2	43.5	46.4	51.2	111.4	72.3	60.4	82.9	110.4	111.2	74.9	-0.4082	0.144	0.635	no	down	74.9	-1.013	0.000403	0.00266	yes	down
Plvap	63	40.6	37.7	68.3	89.1	72.3	67.2	85.2	112.7	101.1	73.7	-0.4035	0.123	0.595	no	down	73.7	-1.056	7.79e-05	0.00062	yes	down
Bola3	49.4	45.5	28.9	102.5	89.1	87.6	43.7	73.9	115.6	87.1	72.3	-0.1781	0.545	0.97	no	down	72.3	-1.141	0.000226	0.0016	yes	down
Stc2	22.8	37.6	47.7	61.5	35.3	46	57.1	223.4	100.6	89.1	72.1	-1.498	9.36e-05	0.0133	yes	down	72.1	-1.962	6.39e-07	8.02e-06	yes	down
Terc	42.5	51.4	46.4	58.1	96.6	28.5	57.1	124.5	113.3	95.8	71.4	-0.8744	0.00486	0.126	no	down	71.4	-1.256	6.48e-05	0.000526	yes	down
Rpl3-ps1	15.9	9.9	26.4	13.7	11.1	19.7	23.5	280	17	259.8	67.7	-3.458	6.72e-05	0.0109	yes	down	67.7	-3.422	0.000138	0.00103	yes	down
2610316D01Rik	31.1	43.5	52.7	47.8	68.7	56.9	73.9	114.6	87.3	98.4	67.5	-0.6922	0.0103	0.186	no	down	67.5	-1.264	3.54e-06	3.86e-05	yes	down
H2-K1	56.2	40.6	26.4	47.8	55.7	89.8	50.4	136.6	65	97.1	66.6	-0.6941	0.048	0.397	no	down	66.6	-1.264	0.000494	0.00319	yes	down
Fam69c	30.4	34.6	38.9	68.3	92.8	41.6	30.2	104.3	91	102.5	63.5	-0.7344	0.0169	0.241	no	down	63.5	-1.529	1.6e-06	1.85e-05	yes	down
Mif4gd	28.1	45.5	56.5	54.6	57.6	56.9	63.8	100.7	80.3	76.3	62	-0.5696	0.0477	0.396	no	down	62	-1.019	0.000424	0.00278	yes	down
Stk26	49.4	18.8	26.4	71.7	66.9	65.7	40.3	79.7	98	97.8	61.4	-0.5706	0.0751	0.485	no	down	61.4	-1.511	6.98e-06	7.17e-05	yes	down
Rnd1	29.6	29.7	37.7	44.4	57.6	63.5	84	63	97.7	85	59.2	-0.3923	0.172	0.684	no	down	59.2	-1.347	7.21e-06	7.37e-05	yes	down
Aim2	31.1	26.7	32.6	37.6	13	32.8	87.3	105.3	115.6	106.5	58.9	-1.43	0.000252	0.0232	yes	down	58.9	-1.857	3.03e-06	3.33e-05	yes	down
Lck	30.4	45.5	33.9	68.3	53.9	39.4	57.1	99.2	70.8	86.4	58.5	-0.6726	0.0194	0.256	no	down	58.5	-1.231	2.15e-05	0.000195	yes	down
Lonrf3	31.1	48.5	26.4	44.4	85.4	56.9	53.7	95.1	67.3	75	58.4	-0.3674	0.232	0.761	no	down	58.4	-1.164	0.000261	0.00182	yes	down
Sall4	20.5	24.7	62.8	30.7	61.3	59.1	67.2	76.6	73.7	105.1	58.2	-0.6216	0.0991	0.543	no	down	58.2	-1.269	0.00118	0.00678	yes	down
Lrr1	32.7	33.6	37.7	44.4	72.4	59.1	63.8	61.3	77.4	79	56.1	-0.2435	0.362	0.879	no	down	56.1	-1.065	0.000105	0.000814	yes	down
Gm27544	59.2	37.6	16.3	64.9	53.9	61.3	30.2	91	64.1	77.7	55.6	-0.5539	0.138	0.624	no	down	55.6	-1.014	0.00822	0.0352	yes	down
Ppp1r3c	34.2	37.6	33.9	13.7	46.4	50.4	36.9	117.9	96.5	60.9	52.8	-1.274	0.00035	0.0282	yes	down	52.8	-1.393	7.38e-05	0.000591	yes	down
5930403N24Rik	28.9	37.6	31.4	64.9	53.9	50.4	57.1	72.5	56.1	66.3	51.9	-0.2177	0.423	0.917	no	down	51.9	-1.001	0.000319	0.00217	yes	down
Spag4	20.5	26.7	49	34.2	40.9	74.4	80.6	58.5	66.7	65	51.6	-0.1428	0.684	0.999	no	down	51.6	-1.012	0.0058	0.0264	yes	down
Mapk12	28.1	34.6	33.9	54.6	81.7	35	30.2	81.8	80.3	51.6	51.2	-0.4764	0.167	0.676	no	down	51.2	-1.163	0.00108	0.00631	yes	down
Fdps	16.7	25.7	36.4	54.6	31.6	46	43.7	71.1	64.4	77	46.7	-0.7132	0.027	0.302	no	down	46.7	-1.464	9.25e-06	9.22e-05	yes	down
Rasl11a	24.3	14.8	35.1	61.5	37.1	19.7	33.6	51.5	71.4	100.4	44.9	-0.9936	0.014	0.219	no	down	44.9	-1.591	0.000126	0.000956	yes	down
Vipr2	33.4	26.7	17.6	44.4	39	37.2	60.4	54.8	67.6	63.6	44.5	-0.4803	0.126	0.602	no	down	44.5	-1.226	0.000134	0.00101	yes	down
Cradd	34.2	30.7	25.1	51.2	44.6	37.2	36.9	70.2	54	59.6	44.4	-0.5401	0.0719	0.475	no	down	44.4	-1.022	0.000584	0.00369	yes	down
Lurap1	29.6	17.8	32.6	44.4	42.7	46	57.1	45	64.7	53.6	43.4	-0.204	0.52	0.962	no	down	43.4	-1.029	0.00167	0.00917	yes	down
Usp44	6.8	27.7	26.4	41	50.1	37.2	16.8	57.2	66.7	83	41.3	-0.8904	0.039	0.362	no	down	41.3	-1.793	7.32e-05	0.000587	yes	down
Ctse	7.6	36.6	43.9	17.1	26	24.1	10.1	45.1	62.7	129.9	40.3	-1.984	0.000419	0.0314	yes	down	40.3	-1.444	0.00907	0.0381	yes	down
C130036L24Rik	33.4	20.8	28.9	47.8	37.1	39.4	26.9	68.5	47.7	50.9	40.1	-0.5683	0.0899	0.519	no	down	40.1	-1.011	0.00245	0.0128	yes	down
Rhcg	20.5	16.8	40.2	41	37.1	17.5	30.2	72.5	76	48.9	40.1	-1.088	0.0059	0.139	no	down	40.1	-1.385	0.000435	0.00285	yes	down
Fam181a	16.7	17.8	38.9	30.7	46.4	28.5	13.4	66.8	56.3	76.3	39.2	-1.104	0.00622	0.143	no	down	39.2	-1.472	0.000278	0.00192	yes	down
Ciart	19	15.8	30.1	41	31.6	32.8	40.3	96.2	30.1	28.1	36.5	-0.532	0.267	0.801	no	down	36.5	-1.283	0.0103	0.0423	yes	down
Smpdl3b	23.5	21.8	16.3	27.3	42.7	50.4	26.9	41.4	73.4	41.5	36.5	-0.4631	0.219	0.747	no	down	36.5	-1.331	0.000677	0.0042	yes	down
Fam129c	22.8	20.8	22.6	13.7	42.7	37.2	33.6	45.9	42.5	48.2	33	-0.4591	0.187	0.704	no	down	33	-1.043	0.00277	0.0142	yes	down
Kel	15.2	9.9	43.9	20.5	26	19.7	6.7	48.4	41	92.4	32.4	-1.68	0.00221	0.0818	no	down	32.4	-1.417	0.00866	0.0366	yes	down
Gm10039	1.5	7.9	1.3	61.5	0	67.9	26.9	4.3	78.3	69	31.9	-0.3742	0.781	0.999	no	down	31.9	-3.822	0.0105	0.0429	yes	down
3110001I22Rik	17.5	21.8	17.6	37.6	33.4	50.4	20.1	34.4	42.2	38.2	31.3	-0.08164	0.816	0.999	no	down	31.3	-1.011	0.00557	0.0255	yes	down
Mir9-3	15.2	17.8	25.1	27.3	37.1	30.7	23.5	36.6	31.5	65	31	-0.5308	0.191	0.71	no	down	31	-1.195	0.00395	0.0191	yes	down
Epb42	21.3	16.8	22.6	20.5	29.7	17.5	23.5	35	35.8	80.4	30.3	-1.107	0.0133	0.213	no	down	30.3	-1.297	0.00325	0.0163	yes	down
Ttc32	9.1	17.8	16.3	27.3	26	37.2	16.8	36.8	36.7	40.2	26.4	-0.4659	0.233	0.762	no	down	26.4	-1.42	0.000477	0.00309	yes	down
AI849053	7.6	11.9	27.6	10.2	26	35	26.9	34.6	48.8	34.8	26.3	-0.6504	0.173	0.686	no	down	26.3	-1.38	0.00505	0.0236	yes	down
Wfdc2	20.5	11.9	16.3	13.7	42.7	15.3	6.7	32.6	56.9	35.5	25.2	-0.9952	0.0516	0.411	no	down	25.2	-1.352	0.00865	0.0366	yes	down
Sec14l2	18.2	16.8	8.8	13.7	29.7	26.3	20.1	33	36.1	26.8	23	-0.4669	0.269	0.803	no	down	23	-1.107	0.00954	0.0396	yes	down
Tnfsf9	10.6	7.9	13.8	20.5	22.3	32.8	13.4	36.3	21.4	24.8	20.4	-0.2808	0.537	0.967	no	down	20.4	-1.378	0.00409	0.0197	yes	down
Islr2	6105.9	8208.8	9873.7	2838.1	3034.3	2699.6	3287.5	3414.8	3345.2	2848.1	4565.6	-0.1124	0.411	0.907	no	down	4565.6	1.331	3.38e-20	3.34e-18	yes	up
Reln	7076.5	6723.2	6730.6	2124.3	2118.8	2848.5	2928.2	1809.7	1787.5	1810.8	3595.8	0.4738	2.44e-05	0.00602	no	up	3595.8	1.925	4.09e-60	2.31e-56	yes	up
Nsg2	4544.5	5413.5	5256.9	2158.5	1844	2029.7	2857.7	2141.8	2190.8	1672.2	3011	0.1464	0.295	0.825	no	up	3011	1.34	9.41e-20	8.82e-18	yes	up
Rian	3633.9	2790.4	3131.8	1332	934.1	1340	1517.8	1443.5	864.5	864.5	1785.3	0.2708	0.144	0.635	no	up	1785.3	1.589	4.21e-16	2.43e-14	yes	up
Col1a2	4143.5	2663.7	2327.2	1113.4	1379.7	956.8	903.3	1584.4	1336.4	1283.1	1769.2	-0.3624	0.0462	0.391	no	down	1769.2	1.12	4.61e-09	8.77e-08	yes	up
Mapt	3397	3443.2	3861.1	1000.7	703.8	847.3	1071.2	780.6	638.6	529	1627.3	0.4668	0.00167	0.0702	no	up	1627.3	2.453	1.86e-57	8.41e-54	yes	up
Ctsb	3497.2	2408.5	2568.2	1151	1071.5	1051	899.9	1210.5	1218.8	986.4	1606.3	-0.1269	0.357	0.875	no	down	1606.3	1.31	4.42e-20	4.27e-18	yes	up
Rtn1	2440.1	2463.9	2690	1352.5	965.6	1149.5	1336.5	979	935.6	838.4	1515.1	0.3769	0.00103	0.0541	no	up	1515.1	1.461	4.27e-35	2.35e-32	yes	up
Abr	2050.5	2366	2671.2	1137.3	1054.8	1151.7	1148.4	1250	989.7	881.3	1470.1	0.1055	0.41	0.906	no	up	1470.1	1.179	5.98e-19	5e-17	yes	up
Tubb2a	2472.8	2758.7	2519.3	850.4	1015.8	873.6	913.4	908.9	999.2	797.6	1411	0.01987	0.848	0.999	no	up	1411	1.515	2.62e-48	4.55e-45	yes	up
Atp9a	1935.1	2191.9	2130.1	874.3	1104.9	816.7	1081.3	1083	995.7	875.3	1308.8	-0.02438	0.839	0.999	no	down	1308.8	1.08	1.81e-18	1.4e-16	yes	up
Ina	1831	1797.3	2256.9	963.1	826.3	941.5	910	796.9	667.2	640.9	1163.1	0.3685	0.00173	0.0716	no	up	1163.1	1.478	6.33e-35	3.33e-32	yes	up
Nrp2	1948.7	1732	2425.1	724	664.8	676.6	698.5	1140.5	719.2	825	1155.4	-0.3774	0.0159	0.233	no	down	1155.4	1.182	2.32e-13	8.58e-12	yes	up
Stmn2	1783.2	2021.8	2240.6	891.4	703.8	878	896.6	657.5	623	590.6	1128.6	0.424	0.000188	0.0196	no	up	1128.6	1.688	4.13e-49	8.47e-46	yes	up
Reep1	1600.1	1755.7	1710.9	666	740.9	711.6	762.3	845.6	759.7	670.3	1022.3	-0.07863	0.45	0.93	no	down	1022.3	1.149	5.2e-29	1.51e-26	yes	up
Mcf2l	1493.8	1780.4	1561.5	700.1	768.8	628.4	698.5	769	717.8	702.5	982.1	-0.06252	0.544	0.97	no	down	982.1	1.141	2.56e-29	7.51e-27	yes	up
Ccng1	1863.7	1888.3	2002.1	485	395.5	470.7	386.2	888.5	450.2	424.6	925.5	-0.4395	0.113	0.573	no	down	925.5	1.704	4.47e-09	8.53e-08	yes	up
Aplp1	1294.1	1643	1579.1	587.4	727.9	635	735.4	756.2	720.1	541.1	921.9	-0.004733	0.973	0.999	no	down	921.9	1.157	4.38e-16	2.52e-14	yes	up
Syt4	1618.4	1987.2	1210.1	744.5	614.7	613.1	742.1	614.2	504.5	411.2	906	0.4022	0.0188	0.252	no	up	906	1.651	1.37e-20	1.46e-18	yes	up
Gprin1	1383.7	1643	1574.1	625	584.9	534.2	661.5	630.8	619.2	509.6	876.6	0.0233	0.843	0.999	no	up	876.6	1.38	1.6e-32	6.58e-30	yes	up
Col1a1	2066.4	1276	1354.4	526	646.2	479.5	433.2	642.8	593.2	709.8	872.8	-0.3074	0.0757	0.485	no	down	872.8	1.274	7.64e-13	2.59e-11	yes	up
Meg3	1440.7	1496.6	1882.9	584	432.7	597.7	896.6	566.2	268.7	374.3	854	0.6344	0.0517	0.411	no	up	854	1.993	7.8e-09	1.41e-07	yes	up
Peg13	1040.4	1266.1	1316.7	648.9	545.9	599.9	591	598.1	578.2	597.3	778.3	0.006536	0.953	0.999	no	up	778.3	1.028	2.94e-21	3.33e-19	yes	up
Ntrk2	1169.5	1268.1	1178.7	621.6	623.9	532	540.6	673.7	490.9	596	769.5	-0.01899	0.88	0.999	no	down	769.5	1.037	1.46e-16	9.21e-15	yes	up
Csrnp3	1176.4	1202.8	1227.6	625	443.8	595.5	678.3	580	469.8	386.4	738.6	0.2746	0.0753	0.485	no	up	738.6	1.322	6.49e-17	4.24e-15	yes	up
Selenop	1825.7	1078.2	859.8	471.3	622.1	617.4	648.1	460.7	507.7	275.9	736.7	0.5067	0.103	0.552	no	up	736.7	1.596	1.21e-06	1.44e-05	yes	up
Stmn3	984.2	1258.2	1484.9	478.1	562.7	422.6	638	523.5	568.4	411.8	733.3	0.0615	0.717	0.999	no	up	733.3	1.305	6.73e-14	2.71e-12	yes	up
Abca1	1891	1218.6	992.9	549.9	523.7	580.2	436.5	369	397	255.1	721.4	0.6162	0.00245	0.0866	no	up	721.4	2.003	2.52e-21	2.88e-19	yes	up
Slc1a2	1225	1354.1	1580.3	505.5	377	431.3	463.4	569.6	289	385.7	718.1	0.0889	0.647	0.999	no	up	718.1	1.736	3.56e-18	2.63e-16	yes	up
Kcnq2	1054.1	1313.6	1217.6	553.3	442	512.3	624.6	463.1	410.6	441.3	703.2	0.268	0.0345	0.341	no	up	703.2	1.445	1.92e-30	6.37e-28	yes	up
Ahnak	1562.2	1045.5	799.6	471.3	538.5	645.9	497	578.1	371.6	394.4	690.4	0.2656	0.207	0.732	no	up	690.4	1.341	9.91e-10	2.08e-08	yes	up
Celf4	953.9	1122.7	1469.9	498.6	532.9	512.3	470.1	527.1	346.7	461.4	689.6	0.1799	0.284	0.816	no	up	689.6	1.406	2.76e-16	1.63e-14	yes	up
Gap43	1316.9	1314.6	1301.7	467.9	369.5	523.3	419.8	413.2	370.7	352.9	685	0.2232	0.0642	0.454	no	up	685	1.785	3.95e-53	1.28e-49	yes	up
Ctsd	1611.5	1238.4	1451.1	327.9	356.5	232.1	288.8	458.6	413.2	338.2	671.6	-0.4257	0.00749	0.159	no	down	671.6	1.824	8.1e-32	3.15e-29	yes	up
Adgrl3	991.8	1102.9	1225.1	522.5	430.8	464.2	456.7	538.2	394.1	424.6	655.1	0.04051	0.769	0.999	no	up	655.1	1.285	8.33e-21	9.09e-19	yes	up
Epb41l1	1041.2	1097.9	991.6	467.9	440.1	431.3	486.9	477.9	459.4	435.3	633	-0.01578	0.876	0.999	no	down	633	1.186	1.38e-36	8.92e-34	yes	up
Aen	1073.1	1049.5	1118.4	389.3	477.2	376.6	413	479.6	466.7	465.4	630.9	-0.1761	0.0932	0.529	no	down	630.9	1.197	5.99e-35	3.22e-32	yes	up
Sema6a	1004	986.2	989.1	587.4	373.2	523.3	439.9	562.3	350.5	441.3	625.7	0.08191	0.63	0.999	no	up	625.7	1.135	7.71e-11	1.9e-09	yes	up
Stab1	1485.5	1029.7	955.2	362	503.2	389.7	463.4	360.6	342.4	286.6	617.8	0.3817	0.0248	0.289	no	up	617.8	1.808	1.33e-25	2.76e-23	yes	up
Rusc2	843.7	1088	1208.8	403	453.1	416	470.1	420.7	364.9	348.2	601.7	0.2007	0.156	0.656	no	up	601.7	1.462	2.84e-25	5.62e-23	yes	up
Nmnat2	919.7	1002	1148.5	423.5	339.8	448.8	446.6	414.1	371.3	266.5	578.1	0.227	0.161	0.664	no	up	578.1	1.535	5.44e-21	6.02e-19	yes	up
Apoe	1539.4	1181	931.4	314.2	330.5	275.9	295.5	268.8	335.5	178.8	565.1	0.2137	0.299	0.828	no	up	565.1	2.216	2.58e-26	5.71e-24	yes	up
Arl8a	886.3	789.3	1020.5	358.6	406.7	416	426.5	421.3	443.8	389.1	555.8	-0.05618	0.649	0.999	no	down	555.8	1.099	2.82e-20	2.81e-18	yes	up
Plk2	1061.7	1019.8	1036.8	351.8	293.4	372.2	376.1	430.5	313.5	259.2	551.5	0.04274	0.796	0.999	no	up	551.5	1.626	7.72e-23	1.08e-20	yes	up
Colec12	1346.5	792.3	512.1	403	423.4	459.8	298.9	430.7	440.9	348.9	545.7	-0.03596	0.91	0.999	no	down	545.7	1.12	0.000864	0.0052	yes	up
Map6	808.8	1054.4	1024.3	338.1	373.2	378.8	369.4	428.5	293.6	303.4	537.2	0.09074	0.571	0.979	no	up	537.2	1.485	1.61e-20	1.69e-18	yes	up
Scn3b	1116.4	1145.4	1016.7	348.4	312	308.7	322.4	273.9	279.4	234.4	535.8	0.2813	0.0182	0.249	no	up	535.8	2.049	7.71e-79	8.71e-75	yes	up
Scn3a	909.8	1069.3	1023	321	261.8	361.3	366	464	214.1	318.8	530.9	-0.02951	0.89	0.999	no	down	530.9	1.586	3.55e-13	1.28e-11	yes	up
Lmtk3	615.1	930.8	917.6	358.6	391.8	350.3	470.1	389.9	258.9	296.7	498	0.3099	0.0922	0.527	no	up	498	1.376	2.64e-13	9.65e-12	yes	up
Cacna1e	1008.5	1161.2	814.7	331.3	267.4	391.9	456.7	156.5	147.4	148.7	488.4	1.249	1.95e-13	5.89e-08	yes	up	488.4	2.721	2.52e-57	9.49e-54	yes	up
Unc13a	710.1	948.6	962.8	334.7	395.5	365.6	413	283.4	244.2	223.7	488.2	0.5854	7.5e-05	0.0116	no	up	488.2	1.793	2.04e-34	1e-31	yes	up
Gabrb3	842.2	938.7	864.9	263	248.8	315.3	308.9	298.3	240.4	273.2	459.4	0.06263	0.64	0.999	no	up	459.4	1.701	5.35e-42	5.49e-39	yes	up
Bsn	701.7	931.8	859.8	314.2	338	293.4	470.1	207.1	230.9	223	457	0.6747	1.81e-05	0.00505	no	up	457	1.916	1.88e-34	9.44e-32	yes	up
Lgmn	958.4	715.1	667.8	334.7	276.7	286.8	312.3	317.1	398.2	290.6	455.8	-0.1595	0.335	0.858	no	down	455.8	1.219	9.36e-14	3.67e-12	yes	up
Cpt1c	586.3	737.9	954	314.2	302.7	280.3	382.8	379.7	303.4	261.8	450.3	0.008886	0.962	0.999	no	up	450.3	1.261	1.79e-11	4.95e-10	yes	up
Reep5	810.3	722.1	822.2	307.4	263.7	300	349.2	301.4	318.1	304.7	449.9	-0.03066	0.801	0.999	no	down	449.9	1.349	1.39e-33	6.42e-31	yes	up
Kitl	851.3	963.4	933.9	242.5	217.3	225.5	241.8	294.1	230.9	220.3	442.1	-0.1199	0.41	0.906	no	down	442.1	1.871	6.27e-44	7.87e-41	yes	up
Nrxn2	530.9	673.6	905	331.3	369.5	313.1	382.8	348.6	290.7	271.2	441.7	0.1968	0.267	0.802	no	up	441.7	1.204	2.15e-11	5.85e-10	yes	up
Lbh	566.5	736.9	753.1	423.5	280.4	328.4	319	318.9	324.8	324.1	437.6	0.05207	0.726	0.999	no	up	437.6	1.085	1.32e-13	5.05e-12	yes	up
Dnajc6	736.7	789.3	765.7	341.5	299	363.5	366	215.4	262.4	204.2	434.4	0.5795	1.15e-05	0.00391	no	up	434.4	1.744	6.59e-43	7.45e-40	yes	up
Dner	745.8	823	795.8	276.6	267.4	256.2	295.5	337.6	268.1	245.1	431.1	-0.06758	0.637	0.999	no	down	431.1	1.463	5.67e-27	1.31e-24	yes	up
C77370	722.2	766.6	725.5	290.3	284.1	429.1	389.5	296.8	201.4	188.8	429.4	0.5945	0.00121	0.0596	no	up	429.4	1.678	2.41e-19	2.11e-17	yes	up
Dusp8	631.1	744.8	838.5	300.5	267.4	289	302.2	326.8	269	259.2	422.9	0.009946	0.946	0.999	no	up	422.9	1.363	5.75e-22	7.26e-20	yes	up
Jag1	675.9	614.3	704.2	385.9	291.5	264.9	325.7	350.2	231.2	364.3	420.8	-0.001767	0.992	1	no	down	420.8	1.079	9.46e-10	2e-08	yes	up
Scamp5	620.5	839.8	779.5	211.7	280.4	223.3	339.2	313.4	324.5	242.4	417.5	-0.1632	0.35	0.871	no	down	417.5	1.34	8.09e-15	3.77e-13	yes	up
Sema6c	502.8	658.8	832.2	256.1	354.7	289	319	306.5	312.1	312.7	414.4	-0.01813	0.915	0.999	no	down	414.4	1.094	1.31e-10	3.14e-09	yes	up
Sv2b	836.9	906	935.2	129.8	222.8	243	204.8	227.3	220.5	186.8	411.3	-0.06016	0.702	0.999	no	down	411.3	2.068	9.64e-46	1.36e-42	yes	up
Snap91	666.8	711.2	612.6	358.6	258.1	306.5	389.5	277.7	275.1	224.3	408	0.3131	0.0348	0.342	no	up	408	1.35	1.81e-20	1.88e-18	yes	up
Tspoap1	524	680.5	851.1	304	263.7	238.7	261.9	354.5	252.8	233	396.4	-0.08159	0.674	0.999	no	down	396.4	1.28	5.02e-11	1.29e-09	yes	up
Slc6a1	544.5	638	769.5	331.3	221	300	322.4	395.7	195	243.8	396.1	0.0631	0.781	0.999	no	up	396.1	1.219	1.61e-07	2.27e-06	yes	up
Lrfn5	720.7	642.9	588.7	338.1	224.7	352.5	376.1	213.4	262.7	206.9	392.7	0.4868	0.00395	0.112	no	up	392.7	1.515	3.24e-19	2.78e-17	yes	up
Cldn11	849.8	634	364	218.6	364	315.3	272	263	388.1	219.7	388.8	0.01833	0.944	0.999	no	up	388.8	1.086	5.59e-05	0.000462	yes	up
Ndrg4	689.6	685.5	887.5	269.8	172.7	181.7	265.3	284.8	221.6	228.4	388.7	-0.1725	0.34	0.862	no	down	388.7	1.616	4.39e-20	4.26e-18	yes	up
1810041L15Rik	619.7	649.9	731.8	211.7	274.8	234.3	194.8	323.1	198.5	298	373.7	-0.24	0.194	0.714	no	down	373.7	1.287	1.5e-12	4.85e-11	yes	up
Ppfia2	576.4	685.5	659	304	217.3	269.3	413	197.3	213.2	163.4	369.8	0.6255	0.000523	0.0362	no	up	369.8	1.736	8.67e-22	1.07e-19	yes	up
Fry	584	716.1	754.4	232.2	217.3	300	292.1	200.6	176	198.2	367.1	0.4386	0.00427	0.117	no	up	367.1	1.835	1.41e-35	8.4e-33	yes	up
Sphkap	826.3	917.9	884.9	174.2	117	153.3	164.5	153	123.1	140	365.4	0.1007	0.526	0.963	no	up	365.4	2.655	1.29e-82	2.91e-78	yes	up
Pdgfra	944.7	530.2	318.8	310.8	221	295.6	188	312.3	236.4	178.8	353.7	0.0634	0.871	0.999	no	up	353.7	1.301	0.00161	0.00892	yes	up
Napb	542.2	627.1	701.7	174.2	189.4	313.1	302.2	230.2	228.6	196.9	350.6	0.1586	0.396	0.895	no	up	350.6	1.507	4.45e-16	2.55e-14	yes	up
Pnmal2	494.4	581.6	655.2	259.6	208	271.5	221.6	350.4	227.1	209.6	347.9	-0.139	0.48	0.946	no	down	347.9	1.126	1.03e-08	1.84e-07	yes	up
Grin2b	715.4	835.8	710.5	314.2	105.8	216.8	248.5	113.7	88.7	66.3	341.6	1.267	1.09e-06	0.000902	yes	up	341.6	3.058	1.01e-30	3.57e-28	yes	up
Apba1	536.9	658.8	785.8	235.7	174.6	256.2	238.4	201.3	167.6	154	340.9	0.3572	0.048	0.397	no	up	340.9	1.91	2.69e-27	6.54e-25	yes	up
Spock2	636.4	629.1	681.6	280.1	208	208	272	208.8	195.9	87.1	340.7	0.5358	0.0244	0.286	no	up	340.7	1.97	5.22e-16	2.94e-14	yes	up
Lonrf2	650.1	584.6	843.5	211.7	154.1	192.7	181.3	242.3	155.5	166.7	338.3	-0.04401	0.827	0.999	no	down	338.3	1.87	1.36e-21	1.62e-19	yes	up
Mrc1	944	522.3	489.5	198.1	256.3	247.4	184.7	185.5	225.4	126.6	338	0.3109	0.208	0.733	no	up	338	1.859	1.53e-13	5.8e-12	yes	up
Adcy1	662.2	671.6	517.2	239.1	237.7	216.8	211.6	172.2	267	152.7	334.8	0.1938	0.325	0.85	no	up	334.8	1.642	4.68e-17	3.09e-15	yes	up
Syt1	718.4	638	780.8	225.4	102.1	175.2	245.1	155.3	131.2	162.1	333.4	0.2895	0.173	0.685	no	up	333.4	2.254	3.67e-27	8.83e-25	yes	up
Grn	643.2	499.5	529.7	263	258.1	214.6	211.6	215.8	237.8	208.3	328.2	0.1016	0.493	0.951	no	up	328.2	1.338	1.34e-21	1.61e-19	yes	up
Psd	496.7	683.5	617.6	184.4	217.3	218.9	308.9	253.6	170.8	119.2	327.1	0.3414	0.146	0.638	no	up	327.1	1.712	8.21e-13	2.78e-11	yes	up
Tmem35a	507.3	556.9	587.5	211.7	195	225.5	272	276.8	214.4	202.9	325	-0.05567	0.731	0.999	no	down	325	1.239	1.56e-15	8.14e-14	yes	up
Gpr26	605.3	812.1	596.2	225.4	170.8	205.8	201.5	170.4	163.8	83	323.4	0.5056	0.0255	0.293	no	up	323.4	2.254	2.92e-23	4.31e-21	yes	up
Sned1	871.8	563.8	366.5	198.1	287.8	236.5	164.5	180.1	178	156.7	320.4	0.3823	0.125	0.599	no	up	320.4	1.809	1.22e-12	4.03e-11	yes	up
Clstn3	473.9	503.5	569.9	252.7	232.1	170.8	282.1	268.3	232.3	194.2	318	-0.008396	0.961	0.999	no	down	318	1.144	1.28e-11	3.61e-10	yes	up
Svop	513.4	663.7	583.7	194.7	208	177.3	248.5	202.7	176	178.8	314.7	0.141	0.365	0.879	no	up	314.7	1.652	5.89e-30	1.82e-27	yes	up
Ppp2r2c	716.2	697.3	593.7	218.6	176.4	201.4	154.5	114.3	175.7	73.7	312.2	0.6181	0.00866	0.171	no	up	312.2	2.453	2.64e-25	5.27e-23	yes	up
Ly6h	453.4	653.8	541	252.7	209.8	179.5	225	220.2	224.2	153.4	311.3	0.09933	0.597	0.99	no	up	311.3	1.452	4.15e-15	2.01e-13	yes	up
Cacna2d2	512.6	522.3	413	249.3	224.7	291.2	188	238.4	216.4	255.8	311.2	0.02142	0.892	0.999	no	up	311.2	1.033	1.1e-11	3.13e-10	yes	up
Fam84a	437.4	491.6	654	215.2	245.1	194.9	292.1	219.8	173.7	186.2	311	0.2827	0.121	0.591	no	up	311	1.441	1.29e-15	6.8e-14	yes	up
Rcan2	446.6	441.2	640.2	259.6	206.1	256.2	201.5	232.3	202.6	222.3	310.8	0.07236	0.673	0.999	no	up	310.8	1.212	4.66e-13	1.63e-11	yes	up
Dtx1	458.7	534.1	519.7	177.6	256.3	234.3	302.2	192.1	271	155.4	310.1	0.2309	0.249	0.78	no	up	310.1	1.283	1.85e-10	4.31e-09	yes	up
Gpr85	549.8	480.7	615.1	198.1	185.7	212.4	255.2	178	224.5	140.6	304	0.2148	0.242	0.772	no	up	304	1.589	7.44e-19	6.11e-17	yes	up
Sez6l2	489.8	561.8	578.7	211.7	206.1	201.4	228.3	214.2	167.9	179.5	304	0.1645	0.275	0.807	no	up	304	1.527	1.45e-27	3.6e-25	yes	up
Tnc	712.4	692.4	598.7	191.3	78	159.8	225	121.4	150.3	108.5	303.8	0.3297	0.17	0.682	no	up	303.8	2.395	9.4e-24	1.53e-21	yes	up
Erbb4	650.8	550	597.5	198.1	109.6	183.9	248.5	213.3	132.1	131.3	301.5	0.186	0.429	0.92	no	up	301.5	1.906	5.35e-16	3e-14	yes	up
Agap2	432.9	534.1	643.9	211.7	196.8	183.9	218.3	228.8	168.5	165.4	298.4	0.09481	0.608	0.993	no	up	298.4	1.504	6.84e-17	4.43e-15	yes	up
Ctsz	574.9	449.1	430.5	232.2	195	181.7	174.6	247.6	283.5	192.2	296.1	-0.312	0.084	0.506	no	down	296.1	1.004	9.11e-09	1.64e-07	yes	up
Plin2	602.2	443.1	475.7	160.5	208	133.6	151.1	262.9	276.5	210.3	292.4	-0.6069	0.00109	0.0559	no	down	292.4	1.017	8.43e-09	1.52e-07	yes	up
Sult4a1	423.8	489.6	492.1	194.7	299	188.3	225	193.8	244.5	173.4	292.4	0.163	0.37	0.883	no	up	292.4	1.194	2.98e-11	7.99e-10	yes	up
Slc7a11	777.7	413.5	418	239.1	174.6	214.6	151.1	213.1	136.4	166.7	290.5	0.1738	0.481	0.946	no	up	290.5	1.64	5.45e-11	1.38e-09	yes	up
Slc8a1	594.6	574.7	434.3	225.4	165.3	245.2	201.5	158	137	116.5	285.2	0.5909	0.00123	0.0601	no	up	285.2	1.953	5.53e-28	1.42e-25	yes	up
Adcy5	493.6	560.8	482	235.7	154.1	168.6	211.6	172.1	182.9	138	279.9	0.1895	0.265	0.801	no	up	279.9	1.63	4.79e-24	8.13e-22	yes	up
Mmp24	433.6	490.6	426.8	174.2	235.8	197.1	288.8	199.1	177.7	148	277.2	0.3427	0.0444	0.383	no	up	277.2	1.353	3.56e-16	2.08e-14	yes	up
Gria1	662.2	631.1	480.8	150.3	135.6	159.8	228.3	134.5	134.7	50.9	276.8	0.6306	0.0238	0.283	no	up	276.8	2.454	4.96e-18	3.59e-16	yes	up
Pfkp	511.9	600.4	415.5	167.4	135.6	170.8	228.3	220.7	158.3	140	274.9	-0.007425	0.972	0.999	no	down	274.9	1.548	1.29e-13	4.94e-12	yes	up
Cbln2	380.5	550	588.7	123	156	74.4	181.3	275	131.2	232.4	269.2	-0.6808	0.0159	0.233	no	down	269.2	1.248	1.07e-05	0.000105	yes	up
Sesn2	549.8	609.3	773.2	71.7	128.1	72.3	63.8	212.6	109.5	92.4	268.3	-0.7005	0.0177	0.246	no	down	268.3	2.207	1.4e-14	6.25e-13	yes	up
Lox	605.3	368.9	313.8	204.9	222.8	199.2	171.3	221.4	171.3	198.9	267.8	0.02251	0.918	0.999	no	up	267.8	1.126	2.76e-07	3.71e-06	yes	up
Enpp5	524.8	471.8	581.2	198.1	113.3	190.5	157.8	166.3	120.2	149.3	267.3	0.1622	0.403	0.901	no	up	267.3	1.852	1.81e-23	2.77e-21	yes	up
Dscaml1	450.4	596.4	582.4	160.5	161.6	144.5	194.8	143.6	110.4	121.2	266.6	0.3835	0.0312	0.324	no	up	266.6	2.108	9.85e-37	6.75e-34	yes	up
Hexa	521	401.6	379.1	194.7	206.1	188.3	131	227.9	202.3	164.7	261.7	-0.134	0.477	0.944	no	down	261.7	1.124	7.69e-10	1.65e-08	yes	up
Actl6b	347.1	498.5	537.2	194.7	189.4	208	174.6	145.8	176.5	138.6	261	0.32	0.084	0.506	no	up	261	1.577	1.74e-18	1.35e-16	yes	up
Arhgap23	409.3	468.9	415.5	201.5	167.1	179.5	194.8	219.8	176.3	166.1	259.9	-0.03785	0.815	0.999	no	down	259.9	1.191	3.09e-15	1.55e-13	yes	up
Sv2a	423.8	448.1	502.1	204.9	165.3	201.4	231.7	175.7	123.1	121.9	259.8	0.4895	0.00741	0.158	no	up	259.8	1.691	1.79e-21	2.1e-19	yes	up
Etv1	370.6	466.9	620.1	78.6	126.3	105.1	131	265.1	98.8	320.1	258.2	-1.043	0.0135	0.215	no	down	258.2	1.092	0.0124	0.0495	yes	up
Psd2	409.3	479.7	444.4	194.7	157.8	188.3	198.1	184.3	164.1	130.6	255.1	0.1815	0.28	0.812	no	up	255.1	1.46	2.97e-20	2.94e-18	yes	up
Trp73	524	413.5	404.2	163.9	141.1	192.7	107.5	209.7	200.5	192.2	254.9	-0.3981	0.025	0.29	no	down	254.9	1.156	2.55e-12	7.94e-11	yes	up
Coro1a	380.5	423.4	532.2	109.3	154.1	155.5	154.5	220.9	219.3	184.8	253.4	-0.5305	0.003	0.0966	no	down	253.4	1.085	4.64e-11	1.2e-09	yes	up
Cacna1b	384.3	550.9	480.8	208.3	152.3	144.5	201.5	128.8	113	148.7	251.3	0.4245	0.0251	0.291	no	up	251.3	1.865	1.58e-24	2.88e-22	yes	up
Arl4a	521	348.2	370.3	215.2	157.8	148.9	124.2	202.8	222.5	190.2	250.1	-0.3551	0.0688	0.468	no	down	250.1	1.012	7.24e-08	1.1e-06	yes	up
Anks1b	414.7	463.9	399.2	163.9	165.3	225.5	241.8	132.5	125.4	111.8	244.4	0.6751	3.89e-05	0.00794	no	up	244.4	1.779	3.27e-30	1.06e-27	yes	up
F13a1	734.4	402.6	375.3	126.4	170.8	109.5	100.7	167.3	124.5	97.8	240.9	-0.02926	0.915	0.999	no	down	240.9	1.95	6.87e-13	2.35e-11	yes	up
Ptprj	423.8	391.7	307.5	184.4	176.4	181.7	188	176	194.2	177.5	240.1	-0.003663	0.982	1	no	down	240.1	1.042	2.96e-12	9.1e-11	yes	up
Eda2r	623.5	643.9	677.8	75.1	40.9	61.3	57.1	137.2	33.8	36.8	238.7	-0.2626	0.625	0.998	no	down	238.7	3.215	5.07e-09	9.53e-08	yes	up
Ptch1	460.2	328.4	411.7	191.3	115.1	183.9	151.1	259.9	124.2	123.9	235	-0.0981	0.717	0.999	no	down	235	1.231	7.28e-06	7.44e-05	yes	up
Glra2	512.6	461.9	323.9	191.3	117	214.6	178	121.3	145.1	76.3	234.2	0.5962	0.0169	0.241	no	up	234.2	1.913	3.06e-14	1.3e-12	yes	up
Camk2b	448.8	622.2	425.5	143.4	154.1	162	157.8	70.9	101.1	48.2	233.4	1.057	6.05e-06	0.00262	yes	up	233.4	2.747	9.27e-33	4.03e-30	yes	up
Arpp21	448.8	554.9	364	136.6	133.7	188.3	261.9	83.2	72.8	80.4	232.5	1.178	8.26e-08	0.000179	yes	up	232.5	2.534	2.72e-31	9.9e-29	yes	up
Prkcz	369.8	388.7	408	150.3	157.8	157.6	191.4	170.5	163.3	144.6	230.2	0.02433	0.873	0.999	no	up	230.2	1.273	7.36e-21	8.11e-19	yes	up
4931428F04Rik	330.4	334.3	433.1	187.8	178.3	153.3	184.7	181.5	158.6	151.3	229.3	0.087	0.605	0.992	no	up	229.3	1.146	4.62e-13	1.62e-11	yes	up
Aatk	319.7	372.9	424.3	167.4	189.4	168.6	141	162	192.4	140	227.8	0.02264	0.899	0.999	no	up	227.8	1.165	8.16e-12	2.37e-10	yes	up
Csf1r	682	330.4	418	109.3	161.6	144.5	90.7	105.7	141.9	73.7	225.8	0.2539	0.37	0.883	no	up	225.8	2.149	3.61e-14	1.52e-12	yes	up
Pcdh8	287.1	390.7	485.8	160.5	163.4	179.5	181.3	169.7	132.9	102.5	225.3	0.3278	0.135	0.621	no	up	225.3	1.503	5.11e-12	1.53e-10	yes	up
Stmn4	344.8	383.8	528.5	174.2	128.1	157.6	157.8	124.1	92.2	120.5	221.2	0.447	0.0281	0.309	no	up	221.2	1.896	4.22e-22	5.39e-20	yes	up
Sobp	366.1	346.2	328.9	143.4	154.1	194.9	198.1	175.4	159.8	140.6	220.7	0.1101	0.497	0.953	no	up	220.7	1.121	1.26e-13	4.84e-12	yes	up
Gabrg2	385.8	374.9	360.3	146.9	176.4	166.4	201.5	143.2	117.6	119.2	219.2	0.4364	0.00617	0.142	no	up	219.2	1.551	5.5e-26	1.17e-23	yes	up
Pid1	402.5	297.7	436.8	143.4	135.6	155.5	137.7	190.3	146.2	131.3	217.7	-0.1352	0.499	0.954	no	down	217.7	1.268	2.9e-11	7.79e-10	yes	up
Grik3	425.3	431.3	394.1	184.4	85.4	166.4	231.7	103	102	42.9	216.7	0.9761	0.00111	0.0564	no	up	216.7	2.317	4.2e-14	1.73e-12	yes	up
Gnaz	263.5	359.1	408	201.5	113.3	113.9	174.6	180.3	153.1	156	212.3	-0.1515	0.488	0.95	no	down	212.3	1.066	6.12e-07	7.69e-06	yes	up
Oprl1	311.4	382.8	381.6	129.8	170.8	113.9	120.9	192.4	162.1	155.4	212.1	-0.3343	0.0699	0.471	no	down	212.1	1.066	4.18e-10	9.23e-09	yes	up
Disp2	358.5	392.7	372.8	163.9	130	164.2	231.7	96	111	84.4	210.5	0.7931	1.7e-05	0.00491	no	up	210.5	1.938	4.75e-28	1.25e-25	yes	up
Orai2	336.4	311.6	361.5	150.3	156	133.6	161.2	173.9	152	146	208.2	-0.08058	0.616	0.996	no	down	208.2	1.086	6.92e-14	2.78e-12	yes	up
Ntm	369.1	363	395.4	153.7	118.8	118.2	181.3	153.5	92.2	117.9	206.3	0.2054	0.334	0.857	no	up	206.3	1.624	2.33e-15	1.18e-13	yes	up
Brinp2	319.7	334.3	446.9	153.7	137.4	142.3	154.5	158.7	122.2	87.1	205.7	0.2353	0.286	0.818	no	up	205.7	1.559	4.54e-13	1.6e-11	yes	up
Nptxr	389.6	441.2	253.6	153.7	165.3	177.3	161.2	99.2	113.8	93.1	204.8	0.6891	0.000719	0.044	no	up	204.8	1.825	4.32e-20	4.22e-18	yes	up
Xkr4	389.6	454	518.4	129.8	55.7	105.1	137.7	92	58.4	75.7	201.6	0.4599	0.0713	0.474	no	up	201.6	2.583	7.38e-26	1.56e-23	yes	up
Cntnap4	412.4	371.9	337.7	153.7	126.3	133.6	147.8	129.7	107.8	86.4	200.7	0.3428	0.0703	0.471	no	up	200.7	1.774	1.19e-23	1.9e-21	yes	up
Slco3a1	435.9	370.9	197.1	177.6	163.4	122.6	161.2	139.5	119.3	112.5	200	0.3233	0.189	0.708	no	up	200	1.436	6.09e-09	1.13e-07	yes	up
Cd200	452.6	455	311.3	119.5	81.7	140.1	104.1	116	109.5	82.4	197.2	0.09722	0.665	0.999	no	up	197.2	1.975	1.27e-20	1.36e-18	yes	up
Chd5	385.8	402.6	601.3	64.9	66.9	70.1	124.2	116.7	49.4	90.4	197.2	-0.09409	0.757	0.999	no	down	197.2	2.431	1.69e-16	1.05e-14	yes	up
Scn2a	453.4	407.5	399.2	116.1	81.7	124.8	120.9	111.5	82.9	73	197.1	0.2745	0.19	0.709	no	up	197.1	2.216	1.43e-30	4.84e-28	yes	up
Amer3	301.5	399.6	433.1	123	131.8	127	141	119.7	114.4	78.4	196.9	0.3081	0.137	0.624	no	up	196.9	1.837	9.9e-21	1.08e-18	yes	up
Abat	364.5	309.6	360.3	146.9	144.8	85.4	141	169	123.1	111.2	195.6	-0.07862	0.715	0.999	no	down	195.6	1.346	6.25e-11	1.57e-09	yes	up
Klhl8	331.1	304.7	271.1	129.8	143	142.3	161.2	169.3	172.8	102.5	192.8	-0.0573	0.782	0.999	no	down	192.8	1.016	4.34e-07	5.64e-06	yes	up
Rusc1	298.5	269	349	160.5	135.6	122.6	178	148	158.9	99.8	192	0.105	0.612	0.995	no	up	192	1.156	8.46e-09	1.52e-07	yes	up
Ddr2	422.3	297.7	281.2	129.8	133.7	153.3	131	150.6	105.8	107.1	191.2	0.1705	0.426	0.918	no	up	191.2	1.455	2.17e-12	6.81e-11	yes	up
Sema3f	326.6	294.8	258.6	123	163.4	135.7	147.8	154.2	163.3	116.5	188.4	-0.02255	0.904	0.999	no	down	188.4	1.011	1.01e-08	1.79e-07	yes	up
Arfgef3	318.2	373.9	281.2	157.1	118.8	155.5	90.7	122	111.5	140	186.9	0.08016	0.683	0.999	no	up	186.9	1.391	4.03e-14	1.67e-12	yes	up
Cdkn1a	357.7	441.2	533.5	54.6	65	74.4	33.6	124.8	110.7	73	186.8	-0.8279	0.00176	0.072	no	down	186.8	2.092	4.24e-19	3.62e-17	yes	up
Gria4	358.5	331.4	296.2	109.3	124.4	155.5	127.6	125.9	109.8	117.9	185.6	0.1429	0.41	0.906	no	up	185.6	1.48	2.48e-21	2.85e-19	yes	up
Apod	425.3	257.2	195.8	102.5	124.4	181.7	154.5	112.7	193.3	95.1	184.2	0.07558	0.802	0.999	no	up	184.2	1.131	0.00023	0.00162	yes	up
Cdh7	306.8	306.6	341.4	123	135.6	135.7	134.3	147.8	84.1	125.9	184.1	0.1486	0.483	0.947	no	up	184.1	1.411	3.94e-12	1.2e-10	yes	up
Syngr1	255.9	352.1	287.4	126.4	156	118.2	141	148.8	126.3	93.1	180.5	0.1305	0.537	0.967	no	up	180.5	1.264	5.7e-10	1.24e-08	yes	up
Pcdh1	296.2	307.6	359	109.3	156	133.6	131	122.1	106	83.7	180.4	0.3494	0.0717	0.475	no	up	180.4	1.604	1.43e-18	1.13e-16	yes	up
Slc19a2	270.4	284.9	362.8	105.9	144.8	98.5	77.2	202.2	129.7	119.2	179.6	-0.4828	0.0508	0.408	no	down	179.6	1.011	2.45e-05	0.00022	yes	up
Ak1	375.9	332.3	330.1	123	81.7	118.2	97.4	126.8	115.3	88.4	178.9	-0.1018	0.613	0.996	no	down	178.9	1.636	2.63e-19	2.28e-17	yes	up
Gas6	470.9	273	277.4	109.3	130	102.9	73.9	118.3	124.2	105.1	178.5	-0.1393	0.564	0.978	no	down	178.5	1.556	1.85e-11	5.09e-10	yes	up
Csdc2	252.9	266.1	400.4	146.9	118.8	129.2	144.4	112.7	97.4	107.1	177.6	0.335	0.104	0.554	no	up	177.6	1.527	8.99e-15	4.14e-13	yes	up
Ppp1r13b	313.7	321.5	252.3	126.4	128.1	135.7	127.6	123.7	109.5	104.5	174.3	0.1946	0.271	0.804	no	up	174.3	1.388	5.31e-18	3.81e-16	yes	up
Prkar1b	372.1	393.7	366.5	99	78	74.4	114.2	90.1	77.4	56.3	172.2	0.2319	0.285	0.817	no	up	172.2	2.311	1.29e-32	5.38e-30	yes	up
Mirg	325.8	246.3	347.7	75.1	85.4	142.3	174.6	147.2	83.2	89.1	171.7	0.1461	0.603	0.992	no	up	171.7	1.514	7.05e-08	1.07e-06	yes	up
Lipa	413.1	241.3	183.3	136.6	115.1	129.2	87.3	118.6	144.2	135.9	170.5	-0.1773	0.5	0.955	no	down	170.5	1.08	3.32e-05	0.000288	yes	up
Epb41l4a	332.6	298.7	320.1	160.5	68.7	100.7	84	132.9	93.9	98.4	169.1	-0.1117	0.637	0.999	no	down	169.1	1.539	6.61e-12	1.95e-10	yes	up
Kcnc1	245.3	316.5	354	143.4	98.4	96.3	144.4	102.1	70.5	97.1	166.8	0.3944	0.0811	0.5	no	up	166.8	1.76	5.15e-16	2.91e-14	yes	up
Camk1d	306.1	274	321.3	123	85.4	111.7	97.4	119	114.1	81	163.3	-0.03941	0.848	0.999	no	down	163.3	1.501	1.41e-15	7.39e-14	yes	up
Spp1	566.5	570.7	424.3	10.2	16.7	8.8	16.8	9.5	1.2	7.4	163.2	1.114	0.0929	0.528	no	up	163.2	6.42	1.98e-25	4.03e-23	yes	up
Sema6b	275.7	272	345.2	133.2	102.1	122.6	100.7	94.5	113.3	67.6	162.7	0.2984	0.171	0.683	no	up	162.7	1.677	4.2e-16	2.43e-14	yes	up
Hexb	447.3	279.9	377.8	78.6	83.6	48.2	50.4	97.2	80.6	76.3	162	-0.378	0.13	0.61	no	down	162	2.112	1.6e-21	1.9e-19	yes	up
Ogn	508.1	166.2	149.4	157.1	126.3	133.6	87.3	108.6	95.1	73.7	160.5	0.4431	0.218	0.745	no	up	160.5	1.57	2.28e-05	0.000206	yes	up
Dbndd1	230.9	259.2	266.1	92.2	126.3	164.2	97.4	124.9	131.2	99.8	159.2	0.03952	0.846	0.999	no	up	159.2	1.075	2.52e-08	4.15e-07	yes	up
Nrxn3	328.1	364	438.1	61.5	35.3	78.8	94	104.3	40.7	40.2	158.5	0.08064	0.82	0.999	no	up	158.5	2.586	1.02e-13	3.98e-12	yes	up
Dlgap1	248.3	312.6	375.3	116.1	83.6	116	147.8	98.3	51.4	34.2	158.4	0.8747	0.00518	0.13	no	up	158.4	2.317	2.22e-13	8.23e-12	yes	up
Opcml	297.7	317.5	227.2	123	91	144.5	134.3	94.2	71.4	73.7	157.4	0.6027	0.00533	0.132	no	up	157.4	1.808	2.26e-18	1.71e-16	yes	up
Sdk2	247.6	244.3	290	102.5	111.4	140.1	154.5	105.8	82.9	87.1	156.6	0.4523	0.0196	0.258	no	up	156.6	1.49	2.31e-16	1.38e-14	yes	up
Cntn1	454.1	274	202.1	170.8	57.6	135.7	60.4	78.8	91.6	40.2	156.5	0.5841	0.251	0.781	no	up	156.5	2.139	5.68e-05	0.000468	yes	up
Ptprt	384.3	292.8	401.7	78.6	55.7	83.2	80.6	74.3	52	44.9	154.8	0.3382	0.176	0.691	no	up	154.8	2.627	7.65e-31	2.74e-28	yes	up
Tbc1d30	250.6	338.3	283.7	112.7	66.9	87.6	144.4	130	75.1	49.6	153.9	0.2298	0.46	0.937	no	up	153.9	1.756	1.73e-08	2.95e-07	yes	up
Cltb	208.1	324.4	214.6	95.6	105.8	129.2	97.4	123.6	128.3	102.5	153	-0.1358	0.539	0.967	no	down	153	1.069	3.46e-07	4.57e-06	yes	up
Arhgap28	314.4	260.1	149.4	146.9	128.1	96.3	67.2	117.3	130.6	107.8	151.8	-0.1111	0.681	0.999	no	down	151.8	1.029	0.000124	0.000939	yes	up
Ripor2	265.8	308.6	327.6	85.4	79.8	105.1	90.7	109.1	72.8	67.6	151.3	0.09676	0.675	0.999	no	up	151.3	1.83	1.16e-17	8.08e-16	yes	up
Nbl1	347.1	267.1	143.1	105.9	122.6	89.8	67.2	111.8	153.1	95.1	150.3	-0.3069	0.303	0.832	no	down	150.3	1.074	0.000286	0.00197	yes	up
Sertm1	238.5	330.4	281.2	95.6	63.1	39.4	90.7	162.3	85.8	115.2	150.2	-0.7947	0.00575	0.137	no	down	150.2	1.219	7.97e-06	8.07e-05	yes	up
Cnrip1	282.5	260.1	200.8	123	107.7	102.9	157.8	99.1	92.2	69.6	149.6	0.4585	0.0345	0.341	no	up	149.6	1.499	5.65e-13	1.96e-11	yes	up
Ptpn14	328.1	247.3	262.3	71.7	122.6	96.3	77.2	110.4	91.6	84.4	149.2	-0.02601	0.906	0.999	no	down	149.2	1.54	4.07e-14	1.68e-12	yes	up
Islr	308.3	218.6	197.1	133.2	105.8	109.5	107.5	116.7	118.5	76.3	149.1	0.1107	0.636	0.999	no	up	149.1	1.208	9.41e-08	1.39e-06	yes	up
Fmo1	428.3	216.6	192.1	109.3	122.6	129.2	80.6	72.2	71.7	52.9	147.5	0.7551	0.00865	0.171	no	up	147.5	2.084	3.85e-13	1.37e-11	yes	up
Serpine2	379.7	288.8	361.5	58.1	40.9	59.1	36.9	102.3	62.1	75	146.4	-0.7255	0.00663	0.148	no	down	146.4	2.093	2.9e-20	2.89e-18	yes	up
Nfil3	236.2	228.5	220.9	112.7	89.1	102.9	141	142.4	92.2	89.7	145.6	0.004406	0.985	1	no	up	145.6	1.065	1.16e-06	1.38e-05	yes	up
Olfm2	267.3	251.2	190.8	112.7	104	124.8	97.4	117.1	106.9	83.7	145.6	0.08647	0.68	0.999	no	up	145.6	1.195	1.34e-09	2.74e-08	yes	up
Bicdl1	224	253.2	228.5	112.7	118.8	98.5	100.7	122.7	81.5	103.1	144.4	0.06983	0.736	0.999	no	up	144.4	1.192	6.69e-10	1.44e-08	yes	up
Fam212b	229.4	360	390.4	58.1	59.4	48.2	36.9	99.3	67.3	77.7	142.7	-0.6772	0.0143	0.221	no	down	142.7	1.991	2.29e-16	1.38e-14	yes	up
Adam12	307.6	262.1	185.8	78.6	117	85.4	84	105	115.3	85.7	142.6	-0.146	0.537	0.967	no	down	142.6	1.302	4.82e-09	9.08e-08	yes	up
Tnr	277.2	387.7	327.6	99	33.4	94.1	104.1	46.8	26.6	25.4	142.2	1.263	9.57e-05	0.0135	yes	up	142.2	3.297	3.89e-25	7.64e-23	yes	up
Pitpnm1	256.7	199.8	305	116.1	87.3	100.7	80.6	97	105.8	67	141.6	0.07578	0.749	0.999	no	up	141.6	1.48	3.62e-11	9.52e-10	yes	up
Col22a1	259.7	376.9	385.4	58.1	44.6	50.4	30.2	96.4	61	52.2	141.5	-0.6273	0.0338	0.337	no	down	141.5	2.26	3.63e-18	2.67e-16	yes	up
Snx32	205	282.9	215.9	88.8	120.7	107.3	110.8	136.6	59.5	87.7	141.5	0.1748	0.527	0.964	no	up	141.5	1.299	2.24e-06	2.53e-05	yes	up
Parp8	227.1	246.3	194.6	136.6	105.8	87.6	110.8	110.6	87.3	107.1	141.4	0.09419	0.641	0.999	no	up	141.4	1.134	1.34e-09	2.75e-08	yes	up
Phlda3	356.2	348.2	413	13.7	42.7	21.9	36.9	98.9	44.8	36.8	141.3	-1.052	0.00501	0.128	no	down	141.3	2.604	3.36e-15	1.66e-13	yes	up
Tmem163	213.4	327.4	360.3	71.7	33.4	48.2	23.5	131.5	44.8	153.4	140.8	-1.325	0.000809	0.0472	yes	down	140.8	1.453	0.000134	0.00101	yes	up
Slc27a3	246.1	239.4	266.1	85.4	81.7	52.5	117.5	114.1	98.8	106.5	140.8	-0.3783	0.0743	0.482	no	down	140.8	1.23	4.8e-11	1.24e-09	yes	up
Kank3	243	237.4	233.5	112.7	139.3	85.4	67.2	113.4	87.6	86.4	140.6	0.09321	0.675	0.999	no	up	140.6	1.302	5.56e-10	1.22e-08	yes	up
Gpr21	246.8	262.1	301.3	85.4	89.1	133.6	100.7	64.2	75.7	46.2	140.5	0.7096	0.00179	0.0726	no	up	140.5	2.099	1.2e-22	1.6e-20	yes	up
Unc5c	302.3	226.5	213.4	78.6	63.1	111.7	97.4	123.6	79.2	101.1	139.7	-0.2207	0.377	0.887	no	down	139.7	1.287	5.11e-08	7.93e-07	yes	up
Sorcs1	185.3	277	313.8	99	98.4	63.5	53.7	126.1	69.1	92.4	137.8	-0.2836	0.324	0.85	no	down	137.8	1.421	3.02e-07	4.02e-06	yes	up
Ctsc	325	220.6	209.6	78.6	78	76.6	57.1	112.1	110.4	86.4	135.4	-0.5022	0.0363	0.349	no	down	135.4	1.286	2.98e-09	5.88e-08	yes	up
Cx3cr1	401	272	209.6	61.5	78	63.5	97.4	57.5	70.2	39.5	135	0.407	0.155	0.654	no	up	135	2.388	2.05e-18	1.57e-16	yes	up
Csf1	268.8	194.9	233.5	105.9	92.8	72.3	134.3	81.6	87.6	73.7	134.5	0.286	0.19	0.709	no	up	134.5	1.518	8.74e-14	3.45e-12	yes	up
Dnm3	249.1	240.4	257.3	95.6	59.4	92	161.2	75.6	65	42.9	133.8	0.6797	0.0137	0.216	no	up	133.8	2.003	1.41e-13	5.38e-12	yes	up
Tgm2	327.3	198.8	163.2	102.5	74.3	100.7	87.3	96.2	113.8	74.3	133.8	-0.07314	0.788	0.999	no	down	133.8	1.276	1.45e-06	1.7e-05	yes	up
Lingo1	211.1	275	248.5	95.6	61.3	120.4	87.3	96.6	91.6	46.2	133.4	0.194	0.491	0.951	no	up	133.4	1.625	3.69e-09	7.13e-08	yes	up
Dpp6	222.5	262.1	288.7	99	55.7	87.6	73.9	112.7	37	93.8	133.3	-0.0535	0.872	0.999	no	down	133.3	1.665	4.04e-07	5.27e-06	yes	up
Csmd3	310.6	315.5	202.1	85.4	74.3	120.4	77.2	57.8	44.5	38.2	132.6	0.9152	0.000392	0.0303	no	up	132.6	2.539	6.01e-25	1.16e-22	yes	up
Syngr3	179.2	269	258.6	68.3	107.7	87.6	97.4	83.6	93.6	80.4	132.5	0.08825	0.694	0.999	no	up	132.5	1.448	2.93e-12	9e-11	yes	up
Tmem198	163.3	260.1	231	105.9	94.7	94.1	107.5	85.2	111.5	67.6	132.1	0.1702	0.483	0.947	no	up	132.1	1.293	2.9e-08	4.69e-07	yes	up
Hcn4	183.8	223.5	263.6	112.7	78	100.7	77.2	98.1	87	95.1	132	-0.03102	0.884	0.999	no	down	132	1.252	1.12e-10	2.7e-09	yes	up
C1qc	375.2	291.8	254.8	41	76.1	46	36.9	55.2	100.8	40.8	131.9	-0.3603	0.279	0.811	no	down	131.9	2.219	1.4e-12	4.58e-11	yes	up
Myo16	240	261.1	268.6	150.3	74.3	67.9	90.7	62.2	56.3	42.2	131.4	0.7722	0.00179	0.0726	no	up	131.4	2.236	1.77e-21	2.08e-19	yes	up
Ptpn5	202.8	246.3	300	116.1	72.4	61.3	63.8	99.2	91.3	58.9	131.2	-0.1263	0.635	0.999	no	down	131.2	1.565	4.39e-10	9.68e-09	yes	up
Fbxo41	230.9	285.9	214.6	112.7	107.7	46	110.8	81.6	52	67.6	131	0.4662	0.0856	0.51	no	up	131	1.857	1.91e-12	6.04e-11	yes	up
Cspg5	241.5	206.7	178.2	105.9	111.4	78.8	84	127.9	89	81	130.5	-0.07567	0.751	0.999	no	down	130.5	1.061	2.85e-06	3.15e-05	yes	up
Eef1a2	280.2	268.1	219.7	75.1	79.8	78.8	117.5	83.4	62.7	36.8	130.2	0.4816	0.0796	0.495	no	up	130.2	2.041	1.47e-14	6.52e-13	yes	up
Fcrls	384.3	307.6	333.9	47.8	50.1	15.3	40.3	43.9	55.8	23.4	130.2	-0.1401	0.674	0.999	no	down	130.2	3.031	8.21e-25	1.55e-22	yes	up
Gsn	342.5	197.8	234.7	54.6	72.4	46	53.7	123	99.7	69.6	129.4	-0.7813	0.00684	0.151	no	down	129.4	1.396	1.48e-07	2.12e-06	yes	up
Calb2	236.2	311.6	379.1	13.7	37.1	37.2	40.3	83.5	46.8	107.8	129.3	-1.262	0.000251	0.0232	yes	down	129.3	1.969	5.84e-11	1.47e-09	yes	up
Aebp1	296.2	169.1	154.4	102.5	113.3	107.3	73.9	84.5	129.2	62.3	129.3	0.1135	0.705	0.999	no	up	129.3	1.165	0.000106	0.000819	yes	up
Prickle2	272.6	222.6	169.5	102.5	87.3	105.1	117.5	62.2	75.7	78.4	129.3	0.5142	0.0229	0.278	no	up	129.3	1.639	1.85e-14	8.1e-13	yes	up
Thsd7b	207.3	238.4	248.5	41	89.1	72.3	90.7	106.2	70.8	127.9	129.2	-0.4415	0.0936	0.53	no	down	129.2	1.194	1.31e-06	1.54e-05	yes	up
Rnf112	218	272	218.4	92.2	89.1	92	97.4	66.1	66.7	42.9	125.5	0.6282	0.00511	0.129	no	up	125.5	1.982	1.31e-21	1.58e-19	yes	up
Clstn2	271.1	211.7	300	75.1	76.1	56.9	84	49.1	64.1	44.9	123.3	0.4478	0.063	0.451	no	up	123.3	2.297	2.84e-26	6.23e-24	yes	up
Gm5607	233.9	140.5	223.4	64.9	104	78.8	127.6	125.2	69.9	64.3	123.3	0.1026	0.734	0.999	no	up	123.3	1.19	7.5e-05	0.0006	yes	up
Igf1	264.3	218.6	192.1	109.3	65	81	110.8	46	73.4	65	122.5	0.5519	0.0301	0.319	no	up	122.5	1.889	7.79e-15	3.64e-13	yes	up
Sorcs2	245.3	212.7	199.6	88.8	61.3	63.5	57.1	110.3	89.6	97.1	122.5	-0.5752	0.00898	0.175	no	down	122.5	1.145	1.01e-09	2.11e-08	yes	up
Itgb5	320.5	176.1	159.4	75.1	87.3	56.9	77.2	123.4	87.8	58.9	122.3	-0.295	0.352	0.872	no	down	122.3	1.271	4.38e-05	0.00037	yes	up
Dnm1	170.1	221.6	243.5	71.7	79.8	78.8	114.2	118.4	54.6	69.6	122.2	0.0668	0.818	0.999	no	up	122.2	1.371	1.52e-06	1.77e-05	yes	up
Jph3	199.7	253.2	290	47.8	66.9	85.4	73.9	76.3	66.2	62.3	122.2	0.01315	0.956	0.999	no	up	122.2	1.842	1.69e-18	1.32e-16	yes	up
Lepr	344.8	209.7	128	92.2	74.3	102.9	36.9	107.6	74.8	49.6	122.1	-0.0145	0.968	0.999	no	down	122.1	1.549	2.59e-05	0.000231	yes	up
Pnma2	182.3	224.5	297.5	82	66.9	59.1	67.2	100.8	65.3	69.6	121.5	-0.22	0.407	0.904	no	down	121.5	1.56	1.94e-10	4.5e-09	yes	up
Grm5	340.2	271	213.4	68.3	68.7	83.2	94	21.1	31.5	22.8	121.4	1.64	3.95e-10	6.39e-06	yes	up	121.4	3.46	2.15e-45	2.85e-42	yes	up
Syt16	220.2	206.7	231	88.8	65	76.6	97.4	97.2	71.7	52.9	120.7	0.09626	0.7	0.999	no	up	120.7	1.542	3.91e-11	1.02e-09	yes	up
Slc1a1	214.2	280.9	125.5	116.1	74.3	120.4	84	43.4	91.6	51.6	120.2	0.6612	0.043	0.378	no	up	120.2	1.737	1.38e-07	1.98e-06	yes	up
Col12a1	257.5	177.1	185.8	51.2	68.7	105.1	84	117.6	81.5	67	119.5	-0.2011	0.469	0.941	no	down	119.5	1.209	5.78e-06	6.02e-05	yes	up
Gatm	246.1	171.1	173.2	92.2	89.1	70.1	80.6	86.4	98.5	81.7	118.9	-0.1072	0.635	0.999	no	down	118.9	1.15	2.6e-08	4.26e-07	yes	up
Plek	302.3	231.5	273.6	71.7	70.6	56.9	40.3	62.1	34.4	45.5	118.9	0.3379	0.219	0.746	no	up	118.9	2.492	2.06e-23	3.12e-21	yes	up
Lrp1b	264.3	201.8	144.4	109.3	66.9	76.6	87.3	98.1	68.8	69.6	118.7	0.07117	0.791	0.999	no	up	118.7	1.363	1.32e-07	1.9e-06	yes	up
Mafb	224.8	197.8	175.7	109.3	94.7	76.6	87.3	59.8	85.5	70.3	118.2	0.3508	0.117	0.582	no	up	118.2	1.483	1.03e-12	3.46e-11	yes	up
Nt5dc3	195.9	202.8	203.3	75.1	52	61.3	100.7	103.1	89.3	97.1	118.1	-0.4729	0.0307	0.322	no	down	118.1	1.053	2.54e-08	4.17e-07	yes	up
Syt5	215.7	199.8	220.9	82	89.1	74.4	57.1	97	80	62.9	117.9	-0.08293	0.718	0.999	no	down	117.9	1.385	2.57e-11	6.94e-10	yes	up
Eno2	206.6	156.3	267.4	71.7	68.7	70.1	73.9	100.7	79.8	81.7	117.7	-0.3107	0.206	0.731	no	down	117.7	1.253	2.14e-08	3.58e-07	yes	up
Pik3cd	167.8	231.5	207.1	102.5	94.7	87.6	94	63	66.7	58.3	117.3	0.5817	0.00526	0.131	no	up	117.3	1.678	1.07e-18	8.59e-17	yes	up
Adra2a	182.3	184	209.6	75.1	104	59.1	67.2	79	105.8	93.8	116	-0.2533	0.272	0.805	no	down	116	1.051	5.64e-07	7.15e-06	yes	up
Lyve1	267.3	179	129.3	58.1	105.8	85.4	94	76.2	101.7	46.2	114.3	0.2034	0.522	0.962	no	up	114.3	1.355	1.85e-05	0.000171	yes	up
Entpd1	191.4	180	204.6	54.6	79.8	74.4	84	110	68.8	88.4	113.6	-0.2779	0.247	0.779	no	down	113.6	1.099	5.46e-07	6.97e-06	yes	up
Camk1g	185.3	224.5	205.9	61.5	68.7	61.3	80.6	80.4	87.8	78.4	113.4	-0.2842	0.182	0.697	no	down	113.4	1.315	2.11e-13	7.85e-12	yes	up
Adgre1	323.5	207.7	242.3	41	55.7	52.5	57.1	46.3	80	21.4	112.8	0.05452	0.88	0.999	no	up	112.8	2.37	1.09e-11	3.12e-10	yes	up
Tmem200a	266.6	223.5	192.1	51.2	53.9	63.5	63.8	85.8	49.1	75.7	112.5	-0.2763	0.306	0.834	no	down	112.5	1.697	2.91e-12	8.97e-11	yes	up
Ppp1r14c	248.3	346.2	204.6	58.1	70.6	43.8	67.2	26.8	32.9	18.8	111.7	1.162	5.95e-05	0.0101	yes	up	111.7	3.318	1.61e-35	9.34e-33	yes	up
Capn5	191.4	156.3	202.1	82	89.1	67.9	77.2	93	85.5	72.3	111.7	-0.09249	0.672	0.999	no	down	111.7	1.116	1.26e-08	2.21e-07	yes	up
Cdc42bpg	161.8	185	177	78.6	100.3	61.3	80.6	85.3	84.7	87.7	110.2	-0.08623	0.68	0.999	no	down	110.2	1.023	3.33e-08	5.32e-07	yes	up
Snca	185.3	193.9	231	88.8	24.1	83.2	50.4	77.1	96.8	62.9	109.4	-0.3969	0.205	0.73	no	down	109.4	1.356	5.41e-06	5.69e-05	yes	up
Gad2	174.7	186.9	316.3	58.1	35.3	52.5	114.2	86.1	30.6	36.8	109.2	0.2934	0.471	0.941	no	up	109.2	2.121	2.02e-07	2.79e-06	yes	up
Laptm5	255.9	216.6	174.5	44.4	83.6	67.9	43.7	68.7	72.5	54.9	108.3	-0.08246	0.752	0.999	no	down	108.3	1.715	3.07e-13	1.11e-11	yes	up
Tmtc1	276.4	148.4	121.8	75.1	39	105.1	77.2	83.8	66.2	81	107.4	-0.06628	0.842	0.999	no	down	107.4	1.25	0.000139	0.00104	yes	up
Rac3	203.5	173.1	188.3	54.6	68.7	43.8	50.4	108.4	81.2	89.7	106.2	-0.7667	0.0015	0.0666	no	down	106.2	1.01	8.41e-07	1.03e-05	yes	up
Col16a1	246.8	186.9	99.2	47.8	85.4	67.9	67.2	113.2	66.7	80.4	106.1	-0.3561	0.273	0.806	no	down	106.1	1.035	0.00114	0.0066	yes	up
Mab21l1	175.4	167.2	350.2	20.5	37.1	43.8	26.9	141.1	29.5	59.6	105.1	-1.242	0.0388	0.361	no	down	105.1	1.583	0.00899	0.0378	yes	up
Syne1	281	190.9	110.5	119.5	48.3	74.4	50.4	83.5	30.1	54.2	104.3	0.3618	0.363	0.879	no	up	104.3	1.792	8.54e-06	8.59e-05	yes	up
Ppm1h	218.7	164.2	222.2	58.1	53.9	61.3	53.7	72.8	73.4	62.3	104	-0.3022	0.203	0.727	no	down	104	1.526	2.52e-14	1.09e-12	yes	up
Kcp	162.5	178	166.9	85.4	83.6	70.1	80.6	75.6	63	72.3	103.8	0.1765	0.398	0.897	no	up	103.8	1.264	7.17e-12	2.1e-10	yes	up
Gm37899	240	194.9	140.6	71.7	42.7	116	87.3	71.2	29.5	41.5	103.5	0.7233	0.0419	0.373	no	up	103.5	2.005	1.93e-08	3.25e-07	yes	up
Nalcn	210.4	186	194.6	23.9	53.9	76.6	50.4	92.9	67.9	66.3	102.3	-0.5276	0.0517	0.411	no	down	102.3	1.367	1.37e-08	2.39e-07	yes	up
Rap1gap2	192.1	188.9	146.9	109.3	46.4	52.5	73.9	74.8	65.3	65.6	101.6	-0.02535	0.922	0.999	no	down	101.6	1.358	1.62e-08	2.78e-07	yes	up
Zfp365	227.1	226.5	292.5	44.4	24.1	50.4	23.5	63.1	34.7	28.1	101.4	-0.2742	0.432	0.922	no	down	101.4	2.532	5.13e-16	2.9e-14	yes	up
9330162G02Rik	178.5	250.3	144.4	112.7	63.1	61.3	94	47.3	25.7	31.5	100.9	1.195	0.000109	0.0146	yes	up	100.9	2.436	1.06e-15	5.66e-14	yes	up
Rab15	181.5	165.2	161.9	54.6	91	52.5	53.7	87.6	78.3	71	99.7	-0.296	0.215	0.742	no	down	99.7	1.094	2.48e-07	3.38e-06	yes	up
Ndst4	147.3	185	302.5	51.2	44.6	56.9	43.7	51.7	62.7	47.5	99.3	-0.1395	0.644	0.999	no	down	99.3	1.958	1.03e-12	3.44e-11	yes	up
Slc4a10	244.5	251.2	161.9	64.9	39	26.3	50.4	61.2	30.1	60.3	99	-0.2054	0.545	0.97	no	down	99	2.124	1.36e-11	3.82e-10	yes	up
Atp1b1	177	148.4	203.3	126.4	53.9	67.9	57.1	40.5	67.3	46.2	98.8	0.539	0.0693	0.469	no	up	98.8	1.778	6.55e-10	1.42e-08	yes	up
Nbeal2	101	148.4	257.3	64.9	59.4	65.7	47	84.9	65.9	87.1	98.2	-0.4109	0.196	0.717	no	down	98.2	1.084	0.000374	0.0025	yes	up
Eps8	188.3	152.3	130.5	51.2	74.3	74.4	77.2	77.4	75.1	77.7	97.9	-0.1303	0.572	0.98	no	down	97.9	1.042	4.52e-07	5.86e-06	yes	up
Reps2	233.9	208.7	164.4	82	48.3	63.5	43.7	51.7	38.4	44.2	97.9	0.3795	0.149	0.644	no	up	97.9	2.172	2.68e-20	2.7e-18	yes	up
Cspg4	178.5	164.2	160.7	68.3	76.1	54.7	90.7	75.2	59.8	50.2	97.8	0.1926	0.426	0.918	no	up	97.8	1.421	1.27e-10	3.06e-09	yes	up
Lhx6	222.5	215.6	177	58.1	29.7	76.6	94	33.2	52	18.8	97.8	0.8478	0.0178	0.247	no	up	97.8	2.544	4.99e-13	1.74e-11	yes	up
Rftn1	195.9	240.4	243.5	47.8	26	10.9	30.2	66.9	53.5	54.9	97	-1.122	0.000288	0.0251	yes	down	97	1.942	1.55e-16	9.71e-15	yes	up
Dpp10	229.4	191.9	203.3	85.4	33.4	67.9	97.4	21.9	19.6	15.4	96.6	1.813	7.89e-10	9.17e-06	yes	up	96.6	3.422	2.29e-34	1.1e-31	yes	up
Rasl10b	189.1	151.3	213.4	47.8	59.4	52.5	70.5	55.5	78.9	47.5	96.6	-0.08811	0.745	0.999	no	down	96.6	1.594	7.37e-11	1.84e-09	yes	up
1600029O15Rik	144.3	206.7	195.8	58.1	61.3	63.5	60.4	72.5	53.7	48.2	96.5	0.04778	0.854	0.999	no	up	96.5	1.622	5.22e-12	1.55e-10	yes	up
Nr4a3	96.4	103.9	30.1	160.5	117	188.3	161.2	26	48	30.1	96.2	2.173	7.16e-10	8.88e-06	yes	up	96.2	1.16	0.00192	0.0104	yes	up
Hist3h2a	145.8	151.3	251	85.4	46.4	67.9	57.1	67.8	48	40.2	96.1	0.2614	0.391	0.894	no	up	96.1	1.787	7.78e-10	1.66e-08	yes	up
Speg	113.2	209.7	138.1	54.6	89.1	56.9	84	73.2	52	89.7	96.1	0.009214	0.976	0.999	no	up	96.1	1.108	0.000144	0.00107	yes	up
Mpeg1	300	163.2	264.9	44.4	31.6	48.2	33.6	18.2	30.6	16.7	95.1	0.8335	0.0137	0.216	no	up	95.1	3.461	6.07e-30	1.85e-27	yes	up
Bnc2	200.5	150.3	119.2	85.4	59.4	100.7	50.4	75.5	62.4	41.5	94.5	0.2912	0.333	0.856	no	up	94.5	1.375	2.79e-06	3.1e-05	yes	up
Pde3a	197.5	153.3	128	88.8	52	70.1	70.5	91.3	40.2	52.9	94.5	0.1574	0.622	0.997	no	up	94.5	1.365	1.27e-05	0.000123	yes	up
Rell2	146.6	204.8	184.5	41	65	74.4	70.5	54.6	56.9	45.5	94.4	0.2694	0.278	0.81	no	up	94.4	1.753	3.1e-15	1.55e-13	yes	up
C1qa	293.1	216.6	259.8	20.5	27.9	8.8	13.4	35.2	40.2	24.1	94	-0.9016	0.0126	0.206	no	down	94	2.925	9.53e-30	2.87e-27	yes	up
Ctsf	189.1	187.9	116.7	75.1	59.4	65.7	63.8	63.3	77.7	41.5	94	0.08914	0.755	0.999	no	up	94	1.424	1.48e-07	2.11e-06	yes	up
Kirrel3	153.4	190.9	144.4	58.1	50.1	81	104.1	59.5	53.2	42.2	93.7	0.4626	0.079	0.494	no	up	93.7	1.64	3.55e-11	9.37e-10	yes	up
Tmem130	255.2	149.4	287.4	37.6	11.1	52.5	20.1	72.8	22.5	24.8	93.3	-0.4154	0.512	0.958	no	down	93.3	2.515	8.52e-05	0.000671	yes	up
Ank1	101	132.5	231	88.8	59.4	59.1	67.2	75.3	61.5	56.3	93.2	0.06221	0.839	0.999	no	up	93.2	1.247	2.73e-05	0.000242	yes	up
Dmtn	178.5	164.2	158.2	68.3	42.7	72.3	67.2	62.1	69.3	48.9	93.2	0.01634	0.947	0.999	no	up	93.2	1.461	2.86e-11	7.7e-10	yes	up
Fam155a	184.5	213.7	200.8	41	37.1	43.8	43.7	69.8	54.6	38.8	92.8	-0.4349	0.125	0.6	no	down	92.8	1.843	1.53e-14	6.78e-13	yes	up
Fads3	186.1	170.1	81.6	58.1	72.4	92	60.4	53.3	85.5	60.3	92	0.1116	0.725	0.999	no	up	92	1.146	0.000246	0.00172	yes	up
Btbd11	142	188.9	144.4	71.7	55.7	46	63.8	85	56.1	58.9	91.2	-0.2108	0.435	0.923	no	down	91.2	1.233	5.49e-07	7e-06	yes	up
Col9a3	249.1	141.4	143.1	54.6	29.7	65.7	36.9	67.9	61	55.6	90.5	-0.4107	0.191	0.71	no	down	90.5	1.532	9.72e-08	1.44e-06	yes	up
Brinp1	147.3	131.6	243.5	41	50.1	70.1	97.4	38.6	41.6	40.2	90.1	0.6751	0.0253	0.292	no	up	90.1	2.112	2.21e-13	8.23e-12	yes	up
Gad1	170.9	170.1	333.9	30.7	18.6	46	36.9	60.3	18.8	14.7	90.1	0.03428	0.942	0.999	no	up	90.1	2.809	9.54e-10	2.01e-08	yes	up
Nenf	184.5	113.8	126.8	58.1	76.1	63.5	84	71.7	72.8	48.9	90	0.1118	0.68	0.999	no	up	90	1.126	1.18e-05	0.000115	yes	up
C1qb	307.6	183	150.6	23.9	33.4	61.3	30.2	37.2	46.8	23.4	89.8	0.07249	0.844	0.999	no	up	89.8	2.562	7e-14	2.8e-12	yes	up
Bbc3	153.4	197.8	253.6	41	57.6	28.5	23.5	51.2	38.4	50.2	89.5	-0.265	0.398	0.897	no	down	89.5	2.108	1.46e-14	6.51e-13	yes	up
Inpp5d	190.6	167.2	163.2	47.8	65	41.6	47	51.2	71.4	44.2	88.9	-0.133	0.624	0.998	no	down	88.9	1.635	8.92e-12	2.58e-10	yes	up
Col8a2	323.5	162.2	75.3	47.8	26	46	20.1	97.3	51.1	38.2	88.8	-0.8452	0.0719	0.475	no	down	88.8	1.581	0.000562	0.00357	yes	up
Kcnma1	197.5	196.8	133.1	61.5	48.3	54.7	77.2	42.2	37.3	38.2	88.7	0.5828	0.0257	0.294	no	up	88.7	2.163	2.78e-20	2.79e-18	yes	up
Nxph1	221.8	173.1	213.4	44.4	11.1	32.8	53.7	55.7	42.8	32.1	88.1	-0.4069	0.244	0.775	no	down	88.1	2.197	1.25e-12	4.11e-11	yes	up
Susd4	143.5	111.8	169.5	85.4	61.3	37.2	73.9	61.8	72.8	63.6	88.1	-0.07722	0.773	0.999	no	down	88.1	1.096	1.05e-05	0.000104	yes	up
Plpp1	160.2	136.5	128	27.3	79.8	65.7	63.8	76.3	79.5	51.6	86.9	-0.1937	0.492	0.951	no	down	86.9	1.023	0.000107	0.000829	yes	up
Egflam	194.4	139.5	74.1	78.6	63.1	74.4	53.7	68.7	67	54.2	86.8	0.08387	0.789	0.999	no	up	86.8	1.106	0.000301	0.00206	yes	up
A730017C20Rik	125.3	103.9	177	85.4	70.6	46	70.5	67.4	65	54.9	86.6	0.09431	0.727	0.999	no	up	86.6	1.1	1.56e-05	0.000147	yes	up
Ptprn2	161	182	202.1	54.6	31.6	43.8	53.7	57.3	40.2	40.2	86.6	-0.06754	0.81	0.999	no	down	86.6	1.96	6.47e-16	3.59e-14	yes	up
Fst	102.5	165.2	168.2	78.6	40.9	52.5	47	101.4	48	58.9	86.3	-0.382	0.258	0.791	no	down	86.3	1.047	0.00126	0.00716	yes	up
Syn3	132.1	183	149.4	58.1	40.9	52.5	40.3	68.7	60.1	68.3	85.3	-0.4664	0.0699	0.471	no	down	85.3	1.235	1.37e-08	2.39e-07	yes	up
Pde1a	157.2	169.1	138.1	51.2	53.9	72.3	50.4	51.5	62.1	44.2	85	0.1201	0.632	0.999	no	up	85	1.548	2.81e-12	8.67e-11	yes	up
Kifc3	140.5	171.1	141.8	75.1	50.1	52.5	47	69.1	52.9	44.9	84.5	-0.02835	0.915	0.999	no	down	84.5	1.419	2.92e-09	5.76e-08	yes	up
Neat1	166.3	120.7	113	61.5	44.6	85.4	60.4	75.2	45.9	69	84.2	-0.01321	0.964	0.999	no	down	84.2	1.078	0.000111	0.000851	yes	up
Ajap1	151.9	140.5	179.5	51.2	27.9	32.8	53.7	73.5	55.8	74.3	84.1	-0.7787	0.00583	0.138	no	down	84.1	1.212	3.14e-07	4.17e-06	yes	up
Rnase4	212.6	112.8	178.2	44.4	76.1	61.3	33.6	53.1	47.7	21.4	84.1	0.4128	0.254	0.786	no	up	84.1	2.015	1.11e-08	1.97e-07	yes	up
Grm1	189.9	201.8	254.8	34.2	13	19.7	30.2	37.1	10.7	42.9	83.4	-0.3702	0.408	0.905	no	down	83.4	2.846	2.07e-12	6.54e-11	yes	up
Stat6	170.1	128.6	114.2	54.6	65	50.4	50.4	76.5	75.4	44.9	83	-0.2597	0.365	0.879	no	down	83	1.055	7.07e-05	0.000568	yes	up
Kcna6	131.4	138.5	161.9	47.8	68.7	56.9	57.1	40.9	78.3	44.2	82.6	0.09723	0.744	0.999	no	up	82.6	1.396	6.53e-07	8.18e-06	yes	up
Pdgfa	185.3	138.5	134.3	47.8	37.1	48.2	20.1	97.3	54.6	62.9	82.6	-0.8978	0.00532	0.132	no	down	82.6	1.084	0.000164	0.0012	yes	up
Fcgrt	219.5	150.3	95.4	13.7	68.7	48.2	53.7	63.2	67.9	44.2	82.5	-0.3083	0.406	0.903	no	down	82.5	1.405	8.63e-05	0.00068	yes	up
C1qtnf4	99.5	127.6	190.8	47.8	79.8	46	67.2	70.1	50.6	43.5	82.3	0.1344	0.669	0.999	no	up	82.3	1.322	1.25e-05	0.00012	yes	up
Cbln1	137.5	136.5	184.5	51.2	50.1	43.8	40.3	56.9	68.8	53.6	82.3	-0.3656	0.166	0.675	no	down	82.3	1.343	2.4e-09	4.79e-08	yes	up
Pcsk1n	138.2	147.4	170.7	47.8	61.3	61.3	53.7	59.9	47.7	30.8	81.9	0.2628	0.352	0.871	no	up	81.9	1.682	1.05e-10	2.54e-09	yes	up
Thbd	235.4	158.3	80.3	23.9	70.6	48.2	33.6	64.9	56.1	40.2	81.1	-0.245	0.531	0.965	no	down	81.1	1.552	4.36e-05	0.000369	yes	up
Lyn	189.9	101.9	114.2	71.7	61.3	63.5	30.2	50.7	65.3	60.3	80.9	-0.03155	0.918	0.999	no	down	80.9	1.216	2.83e-05	0.00025	yes	up
Diras1	158.7	128.6	148.1	47.8	65	35	57.1	59.1	69.1	38.8	80.7	-0.1348	0.641	0.999	no	down	80.7	1.364	2.21e-07	3.04e-06	yes	up
Lmna	138.2	138.5	125.5	58.1	59.4	43.8	40.3	69.1	59.8	71	80.4	-0.3874	0.114	0.576	no	down	80.4	1.015	1.02e-06	1.22e-05	yes	up
Rims1	137.5	160.2	161.9	54.6	33.4	52.5	77.2	34.1	52.6	35.5	80	0.3711	0.204	0.73	no	up	80	1.908	1.15e-12	3.84e-11	yes	up
Rarb	178.5	151.3	79.1	27.3	55.7	61.3	53.7	69.6	67.3	54.9	79.9	-0.3466	0.284	0.816	no	down	79.9	1.094	0.000339	0.00229	yes	up
Dusp26	126.1	112.8	239.8	13.7	50.1	32.8	26.9	81.3	61.3	53.6	79.8	-1.02	0.00674	0.15	no	down	79.8	1.271	0.000215	0.00153	yes	up
Ano3	204.3	209.7	219.7	30.7	7.4	26.3	3.4	67.5	6.6	18.1	79.4	-0.8764	0.32	0.848	no	down	79.4	2.771	0.0019	0.0103	yes	up
Synm	161	120.7	154.4	44.4	42.7	50.4	47	54.3	59.5	54.9	78.9	-0.2878	0.261	0.796	no	down	78.9	1.371	1.6e-10	3.77e-09	yes	up
Lyz2	296.9	197.8	100.4	34.2	29.7	28.5	16.8	31.9	34.7	14.7	78.6	-0.00917	0.983	1	no	down	78.6	2.847	3.1e-13	1.12e-11	yes	up
Fblim1	138.2	124.6	160.7	61.5	48.3	50.4	36.9	79.1	38.4	45.5	78.4	-0.1637	0.607	0.993	no	down	78.4	1.354	5.13e-06	5.42e-05	yes	up
Mtus2	112.4	135.5	130.5	61.5	68.7	32.8	53.7	80.1	33.8	71	78	-0.1882	0.578	0.982	no	down	78	1.031	0.00162	0.00894	yes	up
Nap1l3	89.6	136.5	153.1	54.6	37.1	67.9	60.4	74.4	48.8	56.9	77.9	-0.1508	0.619	0.997	no	down	77.9	1.057	0.000211	0.0015	yes	up
Pcnx2	132.9	174.1	111.7	82	72.4	50.4	50.4	25.9	43.6	35.5	77.9	0.877	0.0032	0.0997	no	up	77.9	2.012	1.39e-12	4.57e-11	yes	up
Snhg11	124.5	160.2	257.3	17.1	29.7	30.7	43.7	58.3	11	38.2	77.1	-0.2511	0.602	0.991	no	down	77.1	2.323	5.81e-07	7.35e-06	yes	up
9030617O03Rik	167.8	180	168.2	30.7	55.7	37.2	36.9	55.7	21.4	16.1	77	0.3545	0.377	0.887	no	up	77	2.426	3.23e-10	7.24e-09	yes	up
Cntn5	173.2	155.3	106.7	44.4	55.7	54.7	36.9	52.5	34.4	51.6	76.5	0.08719	0.77	0.999	no	up	76.5	1.661	1.02e-09	2.13e-08	yes	up
Nckap1l	198.2	109.8	197.1	44.4	46.4	35	43.7	25.5	41	21.4	76.3	0.5148	0.129	0.608	no	up	76.3	2.508	1.1e-15	5.85e-14	yes	up
Tmem179	161	202.8	106.7	37.6	61.3	48.2	33.6	28.9	50.6	26.8	75.7	0.3814	0.27	0.804	no	up	75.7	2.143	5.31e-11	1.35e-09	yes	up
Samd3	180.7	184	244.8	3.4	7.4	4.4	6.7	49.5	19.4	50.9	75.1	-2.817	1.44e-06	0.00108	yes	down	75.1	2.351	2.45e-11	6.62e-10	yes	up
Gabrb2	161	135.5	101.7	27.3	44.6	54.7	67.2	64.7	46.2	46.2	74.9	-0.1245	0.679	0.999	no	down	74.9	1.334	1.4e-06	1.63e-05	yes	up
Spats2l	132.1	118.7	116.7	68.3	35.3	37.2	94	73.2	38.4	34.8	74.9	0.1924	0.592	0.987	no	up	74.9	1.307	0.00021	0.00149	yes	up
Ano1	172.4	161.2	199.6	17.1	18.6	21.9	23.5	64.9	16.2	51.6	74.7	-1.131	0.0115	0.197	no	down	74.7	2.003	3.91e-07	5.12e-06	yes	up
Sh3yl1	111.6	112.8	149.4	47.8	26	70.1	47	81	50.6	50.9	74.7	-0.3766	0.247	0.779	no	down	74.7	1.015	0.000876	0.00526	yes	up
Arap2	180.7	141.4	104.2	51.2	53.9	56.9	36.9	48.7	37.9	27.5	73.9	0.3773	0.225	0.755	no	up	73.9	1.88	8.53e-11	2.09e-09	yes	up
Foxd1	153.4	106.8	96.7	64.9	44.6	67.9	26.9	75.2	49.4	50.2	73.6	-0.1944	0.542	0.969	no	down	73.6	1.023	0.000692	0.00428	yes	up
Ranbp3l	190.6	130.6	50.2	64.9	46.4	76.6	57.1	32.1	54.3	32.1	73.5	0.6251	0.116	0.58	no	up	73.5	1.653	3.55e-05	0.000306	yes	up
Slc6a13	217.2	150.3	43.9	61.5	53.9	48.2	53.7	36.5	50.9	19.4	73.5	0.5891	0.188	0.705	no	up	73.5	1.939	1.7e-05	0.000159	yes	up
Zcchc12	170.1	144.4	143.1	34.2	26	21.9	33.6	68.1	25.1	66.3	73.3	-0.9084	0.0185	0.25	no	down	73.3	1.525	9.76e-06	9.7e-05	yes	up
Tgfa	163.3	184	141.8	17.1	39	35	36.9	27.3	42.5	42.9	73	-0.164	0.607	0.993	no	down	73	2.146	1.7e-15	8.82e-14	yes	up
Dcxr	154.9	174.1	207.1	13.7	18.6	21.9	26.9	31.7	38.1	42.2	72.9	-0.8643	0.0106	0.189	no	down	72.9	2.276	4.35e-21	4.85e-19	yes	up
Golga7b	126.1	165.2	145.6	51.2	48.3	32.8	40.3	46.8	55.5	14.7	72.7	0.1094	0.775	0.999	no	up	72.7	1.868	3.82e-07	5.02e-06	yes	up
Olfml2a	184.5	122.7	41.4	54.6	44.6	59.1	60.4	58.1	47.1	53.6	72.6	0.03755	0.924	0.999	no	up	72.6	1.144	0.00348	0.0172	yes	up
Cacna1d	117	116.7	133.1	68.3	35.3	61.3	84	29.9	38.7	38.2	72.2	0.7713	0.00595	0.139	no	up	72.2	1.793	8.1e-12	2.36e-10	yes	up
Fam19a2	164.8	111.8	188.3	51.2	37.1	8.8	26.9	65.3	26.6	38.8	72	-0.5374	0.207	0.733	no	down	72	1.816	5.62e-06	5.89e-05	yes	up
Scn2b	106.3	147.4	114.2	34.2	57.6	43.8	36.9	78.3	50.3	49.6	71.9	-0.4392	0.152	0.648	no	down	71.9	1.028	0.000219	0.00155	yes	up
Efcab1	183	78.1	111.7	64.9	29.7	52.5	30.2	86.2	43.1	36.2	71.6	-0.3479	0.394	0.894	no	down	71.6	1.159	0.00372	0.0182	yes	up
Snph	119.2	129.6	106.7	61.5	35.3	54.7	73.9	44.3	39.3	43.5	70.8	0.3595	0.177	0.691	no	up	70.8	1.485	5.88e-10	1.28e-08	yes	up
Nrip3	166.3	115.7	199.6	41	33.4	41.6	30.2	28.4	16.8	28.8	70.2	0.5752	0.0867	0.512	no	up	70.2	2.706	1.57e-19	1.41e-17	yes	up
Ablim3	154.9	150.3	164.4	64.9	27.9	17.5	47	33.2	16.8	22.8	70	0.5998	0.102	0.549	no	up	70	2.669	3.59e-15	1.76e-13	yes	up
AC125351.1	82.8	121.7	133.1	34.2	81.7	46	47	54.7	44.5	46.9	69.2	0.1427	0.641	0.999	no	up	69.2	1.194	3.81e-05	0.000326	yes	up
Il4ra	182.3	140.5	95.4	23.9	48.3	50.4	40.3	28.4	48	30.1	68.7	0.2326	0.501	0.955	no	up	68.7	1.978	7.72e-10	1.65e-08	yes	up
Lhx1	134.4	131.6	106.7	61.5	40.9	26.3	36.9	58.5	39.6	50.9	68.7	-0.3049	0.311	0.84	no	down	68.7	1.322	6.1e-07	7.67e-06	yes	up
Etv4	151.1	117.7	172	23.9	26	26.3	36.9	39.6	51.7	38.8	68.4	-0.6403	0.0437	0.381	no	down	68.4	1.754	4.65e-12	1.4e-10	yes	up
Scg2	197.5	165.2	184.5	23.9	11.1	32.8	10.1	28.4	6.9	18.1	67.9	0.114	0.811	0.999	no	up	67.9	3.334	5.85e-15	2.77e-13	yes	up
Wdr86	180	113.8	101.7	41	46.4	37.2	26.9	50.9	49.7	24.8	67.2	-0.1472	0.679	0.999	no	down	67.2	1.637	6.62e-07	8.28e-06	yes	up
Ctss	224	108.8	187	10.2	24.1	15.3	20.1	13.3	46.5	21.4	67.1	-0.5942	0.222	0.75	no	down	67.1	2.683	5.31e-10	1.16e-08	yes	up
Gm14204	57	128.6	306.3	27.3	9.3	15.3	40.3	53.5	18.5	14.7	67.1	-0.376	0.629	0.999	no	down	67.1	2.489	0.00163	0.009	yes	up
Dync1i1	155.7	154.3	114.2	44.4	29.7	21.9	60.4	31.5	30.6	20.8	66.4	0.4028	0.222	0.75	no	up	66.4	2.331	2.26e-15	1.15e-13	yes	up
Frmd3	112.4	132.5	100.4	47.8	33.4	70.1	63.8	40.5	29.8	32.1	66.3	0.6229	0.0344	0.34	no	up	66.3	1.741	2.03e-10	4.69e-09	yes	up
Hydin	167.1	155.3	101.7	54.6	31.6	56.9	30.2	26.3	17	18.1	65.9	1.046	0.00195	0.0765	no	up	65.9	2.763	9.31e-19	7.52e-17	yes	up
Gjb2	185.3	121.7	79.1	54.6	29.7	50.4	43.7	43.4	29.5	16.1	65.3	0.5333	0.18	0.695	no	up	65.3	2.089	6.58e-08	1e-06	yes	up
Arhgdib	151.1	75.2	95.4	47.8	53.9	50.4	50.4	48.9	41.3	32.1	64.6	0.297	0.351	0.871	no	up	64.6	1.383	4.54e-06	4.84e-05	yes	up
Ica1l	110.1	138.5	92.9	44.4	29.7	54.7	47	48.6	30.1	49.6	64.6	0.02934	0.927	0.999	no	up	64.6	1.421	1.24e-06	1.47e-05	yes	up
Kifc2	108.6	112.8	115.5	51.2	53.9	37.2	30.2	48.1	43.1	42.9	64.3	-0.03772	0.888	0.999	no	down	64.3	1.32	9.46e-09	1.7e-07	yes	up
Mapkapk3	129.1	148.4	158.2	34.2	20.4	26.3	13.4	39.9	32.7	40.8	64.3	-0.6878	0.0341	0.339	no	down	64.3	1.942	1.37e-15	7.2e-14	yes	up
4833418N02Rik	127.6	140.5	85.4	64.9	44.6	56.9	57.1	29.5	12.1	23.4	64.2	1.336	0.000129	0.016	yes	up	64.2	2.433	7.73e-13	2.62e-11	yes	up
Slc8a3	125.3	153.3	108	47.8	35.3	35	53.7	27.3	24.8	30.1	64.1	0.6169	0.034	0.338	no	up	64.1	2.247	6.56e-19	5.45e-17	yes	up
Dlx1as	131.4	95	207.1	30.7	18.6	19.7	63.8	44.1	14.7	13.4	63.9	0.3743	0.452	0.931	no	up	63.9	2.546	1.79e-07	2.51e-06	yes	up
Has3	116.2	110.8	150.6	34.2	20.4	39.4	36.9	46.4	53.7	28.8	63.7	-0.4452	0.187	0.704	no	down	63.7	1.524	2.22e-07	3.04e-06	yes	up
Wisp1	190.6	61.3	87.9	47.8	53.9	32.8	20.1	48.8	49.7	39.5	63.2	-0.2342	0.566	0.978	no	down	63.2	1.302	0.000971	0.00574	yes	up
Gabra3	82.8	114.7	116.7	44.4	44.6	50.4	47	35	43.3	51.6	63.1	0.1318	0.648	0.999	no	up	63.1	1.292	7.22e-07	8.95e-06	yes	up
Ppfia4	107.1	117.7	90.4	58.1	50.1	26.3	73.9	38.5	30.1	36.2	62.8	0.5302	0.0787	0.494	no	up	62.8	1.59	1.47e-08	2.55e-07	yes	up
Vstm2b	124.5	91	153.1	41	24.1	24.1	20.1	50.2	46.8	51.6	62.7	-0.8866	0.00705	0.154	no	down	62.7	1.309	9.56e-07	1.16e-05	yes	up
Thsd7a	120	132.5	144.4	44.4	24.1	26.3	20.1	53.1	22	38.2	62.5	-0.4343	0.25	0.78	no	down	62.5	1.795	8.32e-08	1.25e-06	yes	up
Rps2-ps10	568.8	3	11.3	0	14.9	4.4	3.4	3.8	8.7	6	62.4	-0.06705	0.967	0.999	no	down	62.4	4.98	0.00226	0.012	yes	up
Svep1	167.1	98.9	45.2	51.2	52	46	40.3	40.6	41.9	38.8	62.2	0.2317	0.544	0.97	no	up	62.2	1.37	0.000242	0.0017	yes	up
Camk2n2	88.9	106.8	101.7	47.8	76.1	26.3	36.9	43.9	43.1	47.5	61.9	0.09986	0.746	0.999	no	up	61.9	1.146	6.29e-05	0.000512	yes	up
Dnah7b	147.3	77.2	91.6	54.6	24.1	65.7	30.2	47.4	43.3	36.2	61.8	0.02748	0.939	0.999	no	up	61.8	1.313	0.000118	0.000898	yes	up
Sst	148.1	121.7	156.9	17.1	24.1	24.1	40.3	49.9	26	10	61.8	-0.1757	0.701	0.999	no	down	61.8	2.267	1.16e-07	1.69e-06	yes	up
Dock10	149.6	86.1	79.1	44.4	46.4	32.8	47	47.2	47.1	36.8	61.7	-0.05579	0.863	0.999	no	down	61.7	1.262	2.43e-05	0.000219	yes	up
Syk	142.8	102.9	67.8	54.6	66.9	39.4	33.6	45.3	32.1	30.8	61.6	0.4353	0.206	0.731	no	up	61.6	1.528	3.84e-06	4.16e-05	yes	up
Ocel1	107.8	111.8	86.6	58.1	46.4	41.6	36.9	35.8	52.3	35.5	61.3	0.1406	0.633	0.999	no	up	61.3	1.31	8.53e-07	1.04e-05	yes	up
Diras2	153.4	145.4	123	23.9	16.7	35	50.4	29.2	19.4	14.1	61	0.4984	0.179	0.694	no	up	61	2.705	3.72e-16	2.16e-14	yes	up
Barhl2	63.8	150.3	174.5	10.2	20.4	21.9	16.8	88.1	19.6	42.2	60.8	-1.5	0.0047	0.123	no	down	60.8	1.359	0.00546	0.0251	yes	up
Hs3st3b1	95.7	148.4	131.8	41	14.9	28.5	30.2	45.1	13.6	56.9	60.6	-0.4604	0.32	0.847	no	down	60.6	1.712	9.73e-05	0.000758	yes	up
Plcd1	117	63.3	116.7	58.1	35.3	59.1	40.3	49.1	35	28.8	60.3	0.3234	0.344	0.866	no	up	60.3	1.372	2.77e-05	0.000245	yes	up
AW551984	126.1	85.1	118	20.5	33.4	24.1	33.6	83.8	36.7	39.5	60.1	-0.9433	0.0162	0.235	no	down	60.1	1.021	0.00409	0.0197	yes	up
Pgm5	147.3	111.8	80.3	23.9	24.1	50.4	50.4	33.4	46.8	32.1	60.1	-0.02406	0.946	0.999	no	down	60.1	1.598	8.4e-07	1.03e-05	yes	up
Rgs17	106.3	107.8	110.5	47.8	16.7	35	50.4	45.2	35.8	40.2	59.6	-0.1962	0.534	0.966	no	down	59.6	1.415	2.75e-07	3.7e-06	yes	up
Ddit4l	152.6	119.7	148.1	27.3	24.1	15.3	40.3	29.3	11.3	26.8	59.5	0.2065	0.609	0.994	no	up	59.5	2.643	2.37e-13	8.73e-12	yes	up
Slc7a4	110.9	95	121.8	47.8	29.7	26.3	43.7	50.2	33.2	36.8	59.5	-0.1918	0.545	0.97	no	down	59.5	1.427	2.64e-07	3.57e-06	yes	up
Tspyl3	114.7	82.1	106.7	47.8	46.4	41.6	40.3	31.9	41	41.5	59.4	0.2256	0.433	0.922	no	up	59.4	1.426	2.52e-08	4.15e-07	yes	up
Fgf14	80.5	85.1	133.1	51.2	35.3	48.2	50.4	36	40.7	31.5	59.2	0.3249	0.288	0.82	no	up	59.2	1.444	2.68e-07	3.62e-06	yes	up
Cd36	218	116.7	121.8	17.1	22.3	17.5	13.4	9.8	32.4	16.1	58.5	-0.1036	0.83	0.999	no	down	58.5	2.983	2.41e-12	7.51e-11	yes	up
Kcna2	106.3	129.6	143.1	20.5	27.9	39.4	26.9	23.6	28.6	39.5	58.5	-0.02047	0.952	0.999	no	down	58.5	2.082	3.82e-13	1.36e-11	yes	up
5330417C22Rik	92.7	84.1	136.8	51.2	29.7	50.4	20.1	56.2	10.7	48.2	58	-0.0179	0.971	0.999	no	down	58	1.443	0.00297	0.015	yes	up
Adcy9	107.1	91	100.4	20.5	52	21.9	63.8	49.1	45.1	28.1	57.9	-0.06555	0.853	0.999	no	down	57.9	1.266	0.000141	0.00105	yes	up
Celf6	69.9	93	128	44.4	29.7	48.2	43.7	55	37	30.1	57.9	-0.01427	0.967	0.999	no	down	57.9	1.218	0.000185	0.00133	yes	up
Azin2	80.5	88	123	27.3	53.9	48.2	23.5	52.5	31.8	48.2	57.7	-0.1466	0.669	0.999	no	down	57.7	1.129	0.000405	0.00267	yes	up
Ptpre	164	113.8	76.6	51.2	29.7	41.6	20.1	31.8	26.6	21.4	57.7	0.3941	0.283	0.815	no	up	57.7	2.137	2.73e-10	6.18e-09	yes	up
Slc22a6	144.3	105.8	64	51.2	50.1	41.6	60.4	24.1	28	6.7	57.6	1.316	0.00167	0.0703	no	up	57.6	2.375	1.25e-08	2.2e-07	yes	up
C3ar1	176.2	116.7	94.1	34.2	20.4	30.7	16.8	24.9	37.3	21.4	57.3	-0.1482	0.699	0.999	no	down	57.3	2.206	3.52e-11	9.3e-10	yes	up
Grm2	75.2	111.8	170.7	27.3	33.4	30.7	30.2	23.9	22.5	47.5	57.3	0.004762	0.991	1	no	up	57.3	1.957	1.34e-07	1.92e-06	yes	up
Ttc7	101	95	90.4	41	42.7	26.3	84	43	22.2	24.1	57	0.6378	0.0831	0.504	no	up	57	1.656	3.63e-06	3.95e-05	yes	up
Pak6	123.8	122.7	108	30.7	29.7	35	57.1	38.6	10.1	13.4	56.9	0.8133	0.0677	0.465	no	up	56.9	2.466	1.42e-08	2.47e-07	yes	up
Slc45a1	119.2	108.8	94.1	61.5	22.3	19.7	50.4	43.2	26.9	22.8	56.9	0.2065	0.589	0.986	no	up	56.9	1.771	8.75e-07	1.07e-05	yes	up
Kcnj5	97.2	95.9	94.1	41	24.1	41.6	30.2	43.1	49.1	51.6	56.8	-0.4959	0.0911	0.523	no	down	56.8	1.011	3.35e-05	0.000291	yes	up
Sla	158	105.8	61.5	30.7	29.7	46	70.5	9.1	39.3	12.7	56.3	1.099	0.0296	0.316	no	up	56.3	2.414	2.25e-06	2.54e-05	yes	up
Kcnt1	94.9	159.3	141.8	20.5	22.3	13.1	16.8	31.6	19.1	42.9	56.2	-0.7519	0.0708	0.473	no	down	56.2	2.101	9.08e-10	1.92e-08	yes	up
Myof	145.1	82.1	65.3	41	42.7	50.4	36.9	49.6	26	22.8	56.2	0.3638	0.35	0.871	no	up	56.2	1.552	4.12e-05	0.000349	yes	up
Iqsec3	90.4	109.8	108	51.2	37.1	28.5	60.4	33.2	20.5	22.1	56.1	0.7327	0.0252	0.291	no	up	56.1	1.99	4.97e-11	1.27e-09	yes	up
Plau	131.4	104.8	140.6	30.7	18.6	19.7	13.4	40.3	39.9	18.1	55.8	-0.7243	0.0675	0.465	no	down	55.8	1.902	7.43e-09	1.35e-07	yes	up
Pcdhga2	72.9	103.9	97.9	51.2	44.6	37.2	43.7	27.9	31.8	41.5	55.3	0.4059	0.18	0.695	no	up	55.3	1.464	1.09e-07	1.59e-06	yes	up
Cplx1	75.2	109.8	102.9	44.4	29.7	52.5	53.7	14.7	44.8	23.4	55.1	0.6946	0.0841	0.507	no	up	55.1	1.798	5.17e-06	5.45e-05	yes	up
Spock1	101	135.5	128	30.7	22.3	46	23.5	19.6	17	26.1	55	0.5926	0.0819	0.501	no	up	55	2.566	3.13e-18	2.35e-16	yes	up
Sorcs3	116.2	122.7	124.3	23.9	16.7	8.8	13.4	52.5	15.6	54.9	54.9	-1.413	0.00353	0.106	no	down	54.9	1.567	0.000159	0.00116	yes	up
Dlgap2	99.5	81.1	106.7	44.4	37.1	39.4	20.1	40.9	45.1	33.5	54.8	-0.1721	0.573	0.981	no	down	54.8	1.249	2.3e-06	2.59e-05	yes	up
Adap1	142	124.6	161.9	20.5	16.7	4.4	10.1	19.8	36.4	10	54.7	-0.8304	0.0946	0.533	no	down	54.7	2.663	5e-11	1.28e-09	yes	up
Scn1a	101	100.9	109.2	23.9	20.4	37.2	63.8	26.1	29.5	34.8	54.7	0.2384	0.474	0.942	no	up	54.7	1.802	1.23e-09	2.54e-08	yes	up
Cpne4	134.4	154.3	84.1	23.9	24.1	39.4	30.2	17.5	21.1	16.7	54.6	0.6761	0.0565	0.429	no	up	54.6	2.752	4.92e-19	4.13e-17	yes	up
Grin1	98	100.9	126.8	23.9	40.9	41.6	23.5	30.9	28.6	30.8	54.6	0.1743	0.571	0.979	no	up	54.6	1.845	1.6e-12	5.14e-11	yes	up
Kcnq4	63	103.9	120.5	37.6	33.4	19.7	70.5	44.9	28	24.8	54.6	0.2384	0.55	0.972	no	up	54.6	1.528	7.24e-05	0.000581	yes	up
Rps6kl1	95.7	102.9	143.1	37.6	22.3	30.7	33.6	30	24.6	25.4	54.6	0.1627	0.621	0.997	no	up	54.6	2.073	1.01e-13	3.96e-12	yes	up
Tmem240	89.6	104.8	108	30.7	46.4	28.5	26.9	38.5	39.3	31.5	54.4	-0.11	0.718	0.999	no	down	54.4	1.449	2.26e-08	3.76e-07	yes	up
Cyth4	167.1	80.1	105.4	23.9	48.3	24.1	23.5	31.8	17.3	21.4	54.3	0.3759	0.353	0.872	no	up	54.3	2.306	8.43e-10	1.79e-08	yes	up
Rab9b	96.4	137.5	95.4	27.3	31.6	43.8	30.2	31.6	33.8	15.4	54.3	0.2842	0.43	0.921	no	up	54.3	1.988	1.25e-09	2.58e-08	yes	up
AC156802.2	104.8	86.1	110.5	37.6	35.3	50.4	23.5	38.3	24.8	28.1	53.9	0.2775	0.392	0.894	no	up	53.9	1.702	4.68e-09	8.85e-08	yes	up
Paqr9	90.4	83.1	86.6	68.3	33.4	41.6	33.6	44.4	19.6	32.8	53.4	0.4116	0.25	0.78	no	up	53.4	1.412	3.69e-05	0.000316	yes	up
Cdh12	117	132.5	104.2	41	9.3	35	50.4	12.9	19.1	10.7	53.2	1.158	0.00388	0.111	no	up	53.2	3.032	4.47e-16	2.55e-14	yes	up
Fes	115.4	84.1	72.8	17.1	50.1	39.4	26.9	50.8	50	25.4	53.2	-0.293	0.439	0.925	no	down	53.2	1.093	0.00211	0.0112	yes	up
Smoc1	78.2	84.1	110.5	44.4	37.1	35	63.8	36.5	25.4	17.4	53.2	0.6927	0.0453	0.387	no	up	53.2	1.733	1.33e-07	1.92e-06	yes	up
Kctd4	85.8	103.9	96.7	51.2	31.6	37.2	40.3	35.8	22	26.1	53	0.4641	0.146	0.638	no	up	53	1.747	1.32e-09	2.71e-08	yes	up
Ptch2	94.9	117.7	149.4	27.3	16.7	19.7	16.8	35.6	27.5	24.8	53	-0.5954	0.111	0.569	no	down	53	2.011	7.3e-12	2.14e-10	yes	up
Slc12a5	73.7	112.8	160.7	17.1	16.7	8.8	30.2	53.4	26.9	29.5	53	-1.084	0.0173	0.243	no	down	53	1.636	2.99e-05	0.000262	yes	up
Hpgds	145.1	89	66.5	30.7	33.4	39.4	40.3	30.6	31.5	22.8	52.9	0.3299	0.353	0.872	no	up	52.9	1.82	2.55e-08	4.17e-07	yes	up
Eml6	94.2	89	65.3	20.5	50.1	52.5	33.6	43.9	39.6	39.5	52.8	-0.007301	0.981	1	no	down	52.8	1.017	0.000344	0.00232	yes	up
Sema4a	49.4	91	131.8	34.2	26	41.6	40.3	47.4	27.2	38.2	52.7	-0.1013	0.797	0.999	no	down	52.7	1.254	0.000796	0.00485	yes	up
Cp	176.2	65.3	30.1	54.6	40.9	30.7	23.5	28.7	49.7	24.1	52.4	0.1211	0.813	0.999	no	up	52.4	1.41	0.00608	0.0274	yes	up
Magee2	80.5	68.3	110.5	37.6	33.4	39.4	60.4	35.5	39.3	16.7	52.2	0.4259	0.243	0.774	no	up	52.2	1.463	2.85e-05	0.000251	yes	up
Ryr2	107.1	118.7	92.9	27.3	18.6	37.2	36.9	36.1	28.3	17.4	52.1	0.07052	0.846	0.999	no	up	52.1	1.922	2.18e-09	4.39e-08	yes	up
Chgb	86.6	94	79.1	37.6	24.1	35	57.1	38.5	37.6	30.8	52	0.03623	0.907	0.999	no	up	52	1.267	3.64e-06	3.96e-05	yes	up
Slc7a7	111.6	108.8	65.3	37.6	33.4	21.9	30.2	47.7	21.4	37.5	51.5	-0.2289	0.555	0.974	no	down	51.5	1.421	6.72e-05	0.000543	yes	up
Lhx5	101.8	87	126.8	13.7	26	10.9	13.4	42.1	54	38.2	51.4	-1.427	0.000234	0.0221	yes	down	51.4	1.221	3.25e-05	0.000283	yes	up
Usp2	116.2	83.1	130.5	30.7	14.9	37.2	20.1	41.8	17	22.1	51.4	-0.1065	0.802	0.999	no	down	51.4	1.998	2.83e-07	3.8e-06	yes	up
Lypd1	94.2	139.5	118	20.5	14.9	10.9	10.1	46.9	17	38.2	51	-1.293	0.00567	0.136	no	down	51	1.778	2.87e-06	3.18e-05	yes	up
Fbll1	76.7	88	104.2	30.7	29.7	35	53.7	26.9	33.5	28.8	50.7	0.2967	0.342	0.864	no	up	50.7	1.587	8.37e-09	1.51e-07	yes	up
Ccdc184	82.8	107.8	140.6	10.2	14.9	13.1	16.8	41.4	35.5	41.5	50.5	-1.51	0.000197	0.0201	yes	down	50.5	1.476	3.23e-07	4.29e-06	yes	up
Cntn3	83.5	117.7	79.1	30.7	33.4	30.7	40.3	31.8	34.1	17.4	49.9	0.2377	0.497	0.953	no	up	49.9	1.716	5.99e-08	9.21e-07	yes	up
Wscd2	82.8	112.8	79.1	30.7	39	21.9	16.8	52.2	20.8	42.9	49.9	-0.483	0.236	0.766	no	down	49.9	1.242	0.000936	0.00557	yes	up
Tnfrsf10b	99.5	113.8	54	44.4	29.7	21.9	20.1	41.8	33.8	38.8	49.8	-0.4163	0.259	0.792	no	down	49.8	1.23	0.000187	0.00134	yes	up
Arhgef6	102.5	76.2	116.7	30.7	29.7	26.3	40.3	29.3	19.6	26.1	49.7	0.3128	0.357	0.875	no	up	49.7	1.967	3.34e-11	8.88e-10	yes	up
Pcdh20	81.3	70.2	106.7	44.4	29.7	41.6	57.1	21.6	21.4	21.4	49.5	0.965	0.0022	0.0815	no	up	49.5	1.994	4.8e-12	1.44e-10	yes	up
Cacng2	80.5	103.9	92.9	47.8	29.7	41.6	47	20.8	15.6	14.1	49.4	1.226	0.000143	0.0168	yes	up	49.4	2.413	2.21e-16	1.34e-14	yes	up
Matn2	134.4	62.3	52.7	44.4	33.4	32.8	23.5	35.2	40.7	30.1	49	-0.08621	0.826	0.999	no	down	49	1.24	0.000821	0.00497	yes	up
Cgref1	88.1	133.5	85.4	27.3	16.7	19.7	23.5	36	35.8	23.4	48.9	-0.6112	0.106	0.559	no	down	48.9	1.665	8.02e-08	1.21e-06	yes	up
Mylip	80.5	92	75.3	41	39	26.3	30.2	43.1	25.1	36.2	48.9	-0.03931	0.906	0.999	no	down	48.9	1.241	3.29e-05	0.000286	yes	up
Rph3a	117.7	112.8	80.3	30.7	14.9	41.6	36.9	17.6	19.1	13.4	48.5	0.8343	0.022	0.272	no	up	48.5	2.614	8.05e-16	4.36e-14	yes	up
Pacsin1	98.7	87	109.2	17.1	27.9	15.3	43.7	36.3	17.6	31.5	48.4	-0.1614	0.682	0.999	no	down	48.4	1.783	3.46e-07	4.57e-06	yes	up
Sptbn4	104	138.5	99.2	20.5	22.3	32.8	10.1	24.3	16.8	15.4	48.4	0.2066	0.591	0.987	no	up	48.4	2.561	2.13e-15	1.09e-13	yes	up
Slc24a2	91.1	92	81.6	27.3	29.7	32.8	40.3	30.4	28.3	29.5	48.3	0.132	0.663	0.999	no	up	48.3	1.586	3.83e-10	8.49e-09	yes	up
Hacd4	127.6	58.4	46.4	20.5	53.9	35	40.3	39.4	28.9	32.1	48.2	0.1885	0.646	0.999	no	up	48.2	1.218	0.00231	0.0122	yes	up
Fgd3	90.4	80.1	115.5	3.4	33.4	37.2	53.7	24	23.4	18.1	47.9	0.5523	0.149	0.644	no	up	47.9	2.105	2.87e-09	5.67e-08	yes	up
Zfp941	86.6	96.9	119.2	13.7	16.7	21.9	13.4	41.7	25.7	42.9	47.9	-1.117	0.0048	0.125	no	down	47.9	1.457	2.2e-06	2.49e-05	yes	up
Gm28756	94.9	113.8	86.6	37.6	11.1	21.9	36.9	32.1	25.7	16.1	47.7	-0.002066	0.996	1	no	down	47.7	1.962	3.14e-08	5.06e-07	yes	up
Gabbr2	101	91	115.5	23.9	16.7	24.1	30.2	24.5	28	18.8	47.4	-0.06993	0.843	0.999	no	down	47.4	2.082	2.34e-13	8.64e-12	yes	up
Gm37795	141.3	164.2	114.2	6.8	1.9	2.2	3.4	24.9	5.5	6.7	47.1	-2.008	0.0118	0.2	no	down	47.1	3.433	1.51e-11	4.2e-10	yes	up
Plp1	63.8	93	66.5	34.2	24.1	52.5	30.2	27.7	30.1	48.9	47.1	0.02285	0.95	0.999	no	up	47.1	1.096	0.00131	0.00742	yes	up
Syt6	60	84.1	108	44.4	24.1	24.1	40.3	43.5	18.5	23.4	47	0.1506	0.715	0.999	no	up	47	1.528	9.29e-05	0.000726	yes	up
Sema3d	99.5	72.2	70.3	10.2	46.4	39.4	47	22.4	30.3	31.5	46.9	0.4098	0.252	0.784	no	up	46.9	1.548	3.57e-06	3.89e-05	yes	up
Cyb561	107.1	94	87.9	30.7	22.3	21.9	10.1	47.8	12.4	29.5	46.4	-0.5017	0.287	0.819	no	down	46.4	1.674	0.000108	0.000834	yes	up
Gpnmb	187.6	133.5	135.6	0	1.9	2.2	0	0	0	2	46.3	1.321	0.459	0.936	no	up	46.3	8.254	1.92e-07	2.67e-06	yes	up
Arhgap45	106.3	69.2	77.8	23.9	29.7	39.4	10.1	30.8	33.5	38.8	46	-0.3341	0.355	0.873	no	down	46	1.317	2.86e-05	0.000252	yes	up
Lrrc9	76.7	76.2	79.1	41	14.9	39.4	40.3	41.1	21.4	30.1	46	0.07206	0.848	0.999	no	up	46	1.311	0.000173	0.00125	yes	up
Fcgr3	143.5	71.2	91.6	23.9	24.1	17.5	20.1	31.6	14.2	20.8	45.9	-0.07177	0.868	0.999	no	down	45.9	2.187	1.21e-08	2.14e-07	yes	up
Aldh1b1	66.8	82.1	77.8	41	59.4	19.7	26.9	30.9	23.4	25.4	45.3	0.4866	0.169	0.679	no	up	45.3	1.494	6.23e-06	6.45e-05	yes	up
Sp9	41	66.3	151.9	34.2	26	28.5	43.7	34.3	10.1	17.4	45.3	0.6389	0.212	0.739	no	up	45.3	2.036	5.96e-05	0.000488	yes	up
Dnah2	124.5	77.2	55.2	37.6	31.6	28.5	30.2	31.9	14.4	20.8	45.2	0.4832	0.241	0.772	no	up	45.2	1.925	7.75e-07	9.57e-06	yes	up
Rps6ka4	102.5	67.3	66.5	20.5	44.6	19.7	33.6	34.6	31.5	30.8	45.2	-0.09871	0.781	0.999	no	down	45.2	1.289	5.11e-05	0.000426	yes	up
Adora1	86.6	79.1	60.3	20.5	33.4	48.2	43.7	21.5	32.7	21.4	44.7	0.5451	0.117	0.582	no	up	44.7	1.582	9.4e-07	1.14e-05	yes	up
Gng4	120	116.7	128	3.4	11.1	6.6	16.8	17.1	7.2	19.4	44.6	-0.6031	0.239	0.769	no	down	44.6	3.081	2.84e-16	1.68e-14	yes	up
Vsir	115.4	52.4	52.7	37.6	37.1	15.3	26.9	31.1	41.3	36.2	44.6	-0.3134	0.444	0.927	no	down	44.6	1.039	0.00663	0.0294	yes	up
Trpv2	93.4	117.7	81.6	17.1	31.6	21.9	20.1	31.1	17	13.4	44.5	0.1396	0.736	0.999	no	up	44.5	2.202	2.01e-09	4.05e-08	yes	up
Tyrobp	110.1	96.9	92.9	20.5	31.6	21.9	23.5	21	15.6	10.7	44.5	0.5952	0.11	0.568	no	up	44.5	2.604	3.14e-16	1.85e-14	yes	up
Fam213b	71.4	63.3	102.9	23.9	26	19.7	23.5	45.1	28.9	39.5	44.4	-0.7038	0.0581	0.435	no	down	44.4	1.053	0.000838	0.00506	yes	up
Tmem63c	72.9	101.9	75.3	20.5	24.1	37.2	60.4	13.5	22	14.1	44.2	1.077	0.00481	0.125	no	up	44.2	2.335	7.38e-11	1.84e-09	yes	up
Gjb6	162.5	88	41.4	13.7	13	30.7	20.1	27.7	37.6	5.4	44	-0.2985	0.618	0.997	no	down	44	2.029	0.000463	0.00301	yes	up
Zim1	104.8	94	51.5	37.6	22.3	37.2	43.7	14.4	20.8	13.4	44	1.074	0.0052	0.13	no	up	44	2.364	5.27e-11	1.34e-09	yes	up
Ckmt1	89.6	94	104.2	3.4	33.4	21.9	26.9	20.7	36.1	8.7	43.9	0.0001739	1	1	no	up	43.9	2.106	4.36e-06	4.67e-05	yes	up
BC024139	41	84.1	95.4	30.7	9.3	32.8	53.7	38.8	26	25.4	43.7	0.001372	0.998	1	no	up	43.7	1.267	0.00412	0.0198	yes	up
Sprn	106.3	106.8	70.3	13.7	16.7	35	23.5	26.6	17.6	17.4	43.4	0.1061	0.79	0.999	no	up	43.4	2.177	2.34e-10	5.38e-09	yes	up
AI593442	94.2	79.1	69	58.1	13	35	43.7	16.4	7.5	16.1	43.2	1.431	0.000965	0.0523	no	up	43.2	2.606	6.1e-10	1.33e-08	yes	up
Cdc42ep2	68.3	84.1	85.4	34.2	29.7	21.9	36.9	23.3	29.8	18.8	43.2	0.3055	0.371	0.883	no	up	43.2	1.702	1.28e-08	2.24e-07	yes	up
Unc93b1	128.3	68.3	82.8	13.7	29.7	15.3	26.9	20.4	32.7	12.7	43.1	-0.03628	0.935	0.999	no	down	43.1	2.069	2.58e-07	3.51e-06	yes	up
Pvt1	88.9	85.1	79.1	27.3	20.4	24.1	33.6	26.8	20.2	24.8	43	0.08939	0.793	0.999	no	up	43	1.814	1.32e-10	3.17e-09	yes	up
Gli1	69.9	75.2	102.9	23.9	18.6	37.2	23.5	48.7	11.8	16.7	42.8	-0.02634	0.958	0.999	no	down	42.8	1.646	0.000592	0.00373	yes	up
Ydjc	61.5	83.1	95.4	37.6	14.9	32.8	16.8	22.3	37.9	25.4	42.8	-0.1871	0.637	0.999	no	down	42.8	1.482	2.84e-05	0.00025	yes	up
Tfap2e	98.7	124.6	153.1	6.8	0	0	0	14.2	6.1	23.4	42.7	-3.444	0.000955	0.0519	no	down	42.7	3.15	3.57e-12	1.09e-10	yes	up
AC122428.2	54.7	75.2	90.4	23.9	37.1	24.1	30.2	30.1	22.5	38.2	42.6	-0.0301	0.934	0.999	no	down	42.6	1.287	8.82e-05	0.000693	yes	up
Adam1a	69.1	74.2	61.5	27.3	24.1	50.4	33.6	28.2	39	18.8	42.6	0.2254	0.54	0.968	no	up	42.6	1.232	0.000338	0.00228	yes	up
Jak3	79.7	70.2	92.9	20.5	39	30.7	10.1	32.6	24.6	25.4	42.6	-0.05946	0.871	0.999	no	down	42.6	1.538	1.67e-06	1.93e-05	yes	up
Aldh1l1	129.9	85.1	133.1	13.7	3.7	4.4	16.8	16.1	9.2	8.7	42.1	-0.4688	0.382	0.891	no	down	42.1	3.296	3.45e-17	2.3e-15	yes	up
Pcp4l1	120	53.4	52.7	30.7	11.1	37.2	20.1	27.5	44.8	22.1	42	-0.3695	0.432	0.922	no	down	42	1.262	0.00451	0.0214	yes	up
F8	75.2	67.3	71.5	17.1	24.1	43.8	40.3	22.8	27.2	29.5	41.9	0.27	0.426	0.918	no	up	41.9	1.45	1.52e-06	1.77e-05	yes	up
Grip2	77.5	106.8	131.8	13.7	9.3	10.9	10.1	27.6	6.1	25.4	41.9	-0.8602	0.128	0.605	no	down	41.9	2.419	3.76e-07	4.94e-06	yes	up
Ntng1	107.8	74.2	131.8	17.1	11.1	10.9	10.1	27.9	6.9	20.1	41.8	-0.6091	0.258	0.791	no	down	41.8	2.5	4.28e-08	6.7e-07	yes	up
C1ql3	80.5	73.2	100.4	23.9	14.9	19.7	26.9	37.8	15	22.8	41.5	-0.3088	0.474	0.942	no	down	41.5	1.723	5.96e-06	6.2e-05	yes	up
6330403L08Rik	47.8	98.9	84.1	20.5	27.9	30.7	23.5	22.4	26.3	32.1	41.4	-0.0224	0.954	0.999	no	down	41.4	1.527	9.49e-06	9.44e-05	yes	up
Prune2	71.4	85.1	57.7	23.9	27.9	17.5	33.6	35.6	26.6	30.8	41	-0.2978	0.403	0.901	no	down	41	1.2	8.06e-05	0.00064	yes	up
Rhbdf2	54.7	61.3	76.6	27.3	33.4	37.2	26.9	43.9	30.1	18.8	41	-0.0003904	0.999	1	no	down	41	1.01	0.0044	0.021	yes	up
Nxph3	72.9	86.1	81.6	13.7	16.7	52.5	36.9	10.9	25.7	7.4	40.4	1.018	0.0369	0.352	no	up	40.4	2.427	3.4e-07	4.49e-06	yes	up
Ptprn	60	77.2	89.1	13.7	27.9	32.8	43.7	22.1	21.4	16.7	40.4	0.5384	0.135	0.62	no	up	40.4	1.879	5.19e-09	9.73e-08	yes	up
Cxx1c	60	95	61.5	51.2	26	13.1	10.1	36.3	26	24.1	40.3	-0.2516	0.558	0.975	no	down	40.3	1.309	0.000902	0.00539	yes	up
Plcxd3	70.6	87	74.1	6.8	27.9	24.1	13.4	33.7	29.2	33.5	40	-0.7154	0.0577	0.434	no	down	40	1.265	3.03e-05	0.000265	yes	up
A2m	135.2	49.5	26.4	37.6	20.4	21.9	36.9	18.8	17.3	33.5	39.7	0.3179	0.545	0.97	no	up	39.7	1.635	0.00159	0.00882	yes	up
Plcg2	69.9	64.3	82.8	27.3	29.7	24.1	23.5	30.4	24.3	20.1	39.6	0.0484	0.891	0.999	no	up	39.6	1.5	6.79e-07	8.47e-06	yes	up
Fgf12	80.5	120.7	97.9	13.7	9.3	17.5	13.4	15.6	14.7	11.4	39.5	-0.09606	0.825	0.999	no	down	39.5	2.806	4.57e-18	3.33e-16	yes	up
Capn1	81.3	39.6	106.7	17.1	31.6	30.7	10.1	33.1	23.4	20.8	39.4	-0.1524	0.736	0.999	no	down	39.4	1.535	0.000239	0.00168	yes	up
Ptprc	130.6	63.3	61.5	6.8	24.1	15.3	26.9	22.3	23.4	20.1	39.4	-0.2399	0.589	0.986	no	down	39.4	1.962	3.87e-07	5.08e-06	yes	up
Slc37a1	59.2	59.3	102.9	20.5	31.6	15.3	26.9	31.7	19.4	26.8	39.4	-0.1349	0.739	0.999	no	down	39.4	1.491	3.77e-05	0.000323	yes	up
Rab32	120	81.1	43.9	20.5	14.9	17.5	30.2	24.7	21.7	16.1	39.1	-0.07422	0.868	0.999	no	down	39.1	1.961	8.99e-07	1.09e-05	yes	up
Cntn4	88.1	105.8	111.7	10.2	7.4	2.2	16.8	16.7	8.7	19.4	38.7	-0.8074	0.127	0.604	no	down	38.7	2.791	1.66e-13	6.25e-12	yes	up
Adamts2	82	58.4	51.5	20.5	20.4	28.5	43.7	28.3	21.7	30.8	38.6	0.04445	0.905	0.999	no	up	38.6	1.266	0.000163	0.00119	yes	up
Cd44	101.8	48.5	74.1	10.2	22.3	30.7	13.4	41.3	18.2	24.1	38.4	-0.4929	0.293	0.824	no	down	38.4	1.41	0.00095	0.00563	yes	up
Mamdc2	95.7	52.4	62.8	27.3	13	24.1	16.8	44.1	24.6	20.8	38.2	-0.6113	0.171	0.684	no	down	38.2	1.216	0.00229	0.0121	yes	up
Unc13c	111.6	92	121.8	3.4	5.6	0	13.4	15.9	1.7	16.7	38.2	-1.124	0.138	0.625	no	down	38.2	3.255	7.3e-08	1.1e-06	yes	up
Myo1f	120.8	63.3	71.5	10.2	14.9	24.1	26.9	12.4	22	14.7	38.1	0.2188	0.625	0.998	no	up	38.1	2.392	9.66e-10	2.03e-08	yes	up
Dhrs3	91.1	82.1	52.7	23.9	40.9	21.9	13.4	17.6	12.4	22.8	37.9	0.5927	0.154	0.652	no	up	37.9	2.13	2.25e-08	3.75e-07	yes	up
Dock2	134.4	64.3	69	6.8	27.9	19.7	6.7	17	18.2	15.4	37.9	-0.0222	0.963	0.999	no	down	37.9	2.406	4.78e-09	9.03e-08	yes	up
Renbp	67.6	46.5	84.1	13.7	24.1	17.5	23.5	33.8	35.5	27.5	37.4	-0.702	0.0729	0.478	no	down	37.4	1.015	0.00197	0.0106	yes	up
Slc37a2	108.6	76.2	60.3	3.4	16.7	10.9	20.1	32.2	13.9	30.1	37.2	-0.9574	0.0552	0.424	no	down	37.2	1.692	5.06e-05	0.000423	yes	up
Unc80	63	76.2	59	37.6	22.3	26.3	30.2	19.3	16.2	20.1	37	0.6137	0.0787	0.494	no	up	37	1.842	1.67e-09	3.4e-08	yes	up
Arsi	72.1	53.4	51.5	51.2	31.6	15.3	13.4	17.5	33.5	25.4	36.5	0.1175	0.784	0.999	no	up	36.5	1.227	0.00248	0.0129	yes	up
Syt13	66.1	74.2	65.3	17.1	26	19.7	10.1	23.8	28.3	34.8	36.5	-0.5722	0.137	0.624	no	down	36.5	1.268	5.29e-05	0.000439	yes	up
Lhfpl3	99.5	89	105.4	6.8	7.4	4.4	23.5	15	7.2	4.7	36.3	0.03676	0.947	0.999	no	up	36.3	3.359	8.17e-14	3.25e-12	yes	up
Elf4	71.4	40.6	55.2	37.6	24.1	17.5	36.9	22.7	31.5	22.8	36	0.1204	0.755	0.999	no	up	36	1.122	0.00156	0.00868	yes	up
Kcnh8	55.4	66.3	62.8	30.7	16.7	43.8	10.1	36	22	16.7	36	0.01236	0.977	0.999	no	up	36	1.271	0.00196	0.0105	yes	up
Slc9a9	63.8	54.4	61.5	34.2	35.3	17.5	20.1	22	29.5	20.8	35.9	0.1555	0.67	0.999	no	up	35.9	1.31	5.34e-05	0.000443	yes	up
Cdhr1	107.1	79.1	134.3	3.4	0	4.4	3.4	8.3	0	16.1	35.6	-1.581	0.265	0.8	no	down	35.6	3.736	0.00436	0.0208	yes	up
Ncf1	95.7	66.3	80.3	10.2	29.7	15.3	16.8	16	16.5	6.7	35.4	0.4728	0.295	0.825	no	up	35.4	2.571	9.02e-11	2.2e-09	yes	up
Ptpn6	92.7	58.4	49	23.9	14.9	26.3	30.2	27.8	15	15.4	35.3	0.2281	0.602	0.991	no	up	35.3	1.757	1.11e-05	0.000109	yes	up
Irf8	99.5	53.4	85.4	10.2	22.3	17.5	6.7	15.5	26.3	12.7	35	-0.2761	0.564	0.978	no	down	35	2.115	2.3e-07	3.15e-06	yes	up
Ptgs1	85.8	57.4	65.3	6.8	26	26.3	20.1	15.2	24.6	21.4	34.9	0.04798	0.908	0.999	no	up	34.9	1.792	7.97e-07	9.83e-06	yes	up
Lacc1	58.5	43.5	66.5	23.9	22.3	28.5	26.9	25.1	21.1	31.5	34.8	-0.01426	0.969	0.999	no	down	34.8	1.133	0.000484	0.00313	yes	up
Rimbp2	63	80.1	90.4	17.1	7.4	15.3	40.3	15.3	7.8	11.4	34.8	0.6831	0.151	0.647	no	up	34.8	2.734	1.48e-10	3.52e-09	yes	up
Armc2	66.1	54.4	47.7	34.2	14.9	24.1	23.5	31.7	25.7	23.4	34.6	-0.2328	0.538	0.967	no	down	34.6	1.046	0.00148	0.00828	yes	up
Gm27032	63	61.3	92.9	17.1	16.7	10.9	10.1	42.8	4.3	24.8	34.4	-0.8107	0.196	0.717	no	down	34.4	1.582	0.00699	0.0307	yes	up
Calb1	41	63.3	100.4	34.2	22.3	8.8	10.1	34.7	13	15.4	34.3	-0.2099	0.696	0.999	no	down	34.3	1.663	0.000965	0.00571	yes	up
Plekha2	98.7	49.5	41.4	17.1	31.6	19.7	20.1	28.7	19.1	16.7	34.3	0.05271	0.907	0.999	no	up	34.3	1.542	0.000229	0.00162	yes	up
Trem2	97.2	80.1	86.6	6.8	14.9	10.9	13.4	7.9	13.6	12.1	34.3	0.1292	0.782	0.999	no	up	34.3	3.022	1.59e-17	1.09e-15	yes	up
Pcdha11	42.5	66.3	56.5	37.6	11.1	30.7	26.9	26	22.8	21.4	34.2	0.1104	0.78	0.999	no	up	34.2	1.217	0.000702	0.00434	yes	up
Ppp1r3b	110.1	57.4	52.7	27.3	24.1	15.3	6.7	22.2	11.6	9.4	33.7	0.3279	0.515	0.959	no	up	33.7	2.315	5.41e-07	6.91e-06	yes	up
Pla2g7	104.8	59.3	64	13.7	9.3	26.3	10.1	19.4	15.3	10	33.2	-0.02847	0.953	0.999	no	down	33.2	2.314	1.75e-08	2.98e-07	yes	up
Ctsh	100.2	58.4	36.4	17.1	22.3	24.1	20.1	16.3	28	8	33.1	0.2481	0.624	0.998	no	up	33.1	1.879	8.35e-05	0.000659	yes	up
Ntsr1	72.9	67.3	62.8	10.2	14.9	24.1	26.9	22.5	17.9	10.7	33	0.1043	0.806	0.999	no	up	33	1.94	1.12e-07	1.64e-06	yes	up
Clec2l	64.6	45.5	61.5	13.7	22.3	35	33.6	10	20.2	22.1	32.8	0.6392	0.139	0.627	no	up	32.8	1.758	1.51e-05	0.000142	yes	up
Hs3st4	47.8	82.1	62.8	23.9	13	30.7	20.1	16.5	23.7	7.4	32.8	0.4137	0.379	0.888	no	up	32.8	1.974	5.83e-06	6.07e-05	yes	up
Lcp2	88.9	37.6	50.2	13.7	26	32.8	26.9	14.7	22.2	14.1	32.7	0.5691	0.198	0.72	no	up	32.7	1.794	1.46e-05	0.000138	yes	up
Alx3	70.6	60.3	43.9	17.1	27.9	21.9	10.1	30.4	11.8	30.8	32.5	-0.2758	0.56	0.976	no	down	32.5	1.272	0.00338	0.0168	yes	up
Gm16638	43.3	70.2	49	20.5	20.4	26.3	20.1	32.6	12.1	30.8	32.5	-0.1929	0.672	0.999	no	down	32.5	1.107	0.00874	0.0369	yes	up
Ggct	35.7	44.5	70.3	30.7	18.6	24.1	26.9	29.6	22.5	20.8	32.4	-0.0107	0.979	0.999	no	down	32.4	1.01	0.00603	0.0272	yes	up
Pex5l	63.8	71.2	65.3	0	13	26.3	6.7	32.2	16.2	28.1	32.3	-1.014	0.0451	0.386	no	down	32.3	1.385	0.00109	0.00636	yes	up
Caly	67.6	70.2	64	10.2	24.1	19.7	13.4	22.2	22.2	7.4	32.1	-0.01765	0.97	0.999	no	down	32.1	1.91	3.97e-06	4.28e-05	yes	up
Shisa9	90.4	60.3	51.5	34.2	9.3	19.7	26.9	3.7	19.4	6	32.1	1.159	0.048	0.397	no	up	32.1	2.801	9.8e-07	1.18e-05	yes	up
Tnfrsf1b	60.8	67.3	75.3	30.7	14.9	15.3	6.7	18.8	18.8	12.1	32.1	-0.03377	0.937	0.999	no	down	32.1	1.996	1.72e-08	2.93e-07	yes	up
Pmaip1	99.5	73.2	99.2	3.4	1.9	6.6	0	16.7	13.9	5.4	32	-2.002	0.00849	0.17	no	down	32	2.851	2.87e-11	7.7e-10	yes	up
Gm3608	261.2	5.9	5	6.8	3.7	4.4	3.4	11.9	8.1	8	31.8	-1.051	0.432	0.922	no	down	31.8	3.279	0.0118	0.0475	yes	up
Clec2d	98.7	51.4	22.6	17.1	11.1	21.9	36.9	17.2	28.3	12.1	31.7	0.1278	0.817	0.999	no	up	31.7	1.585	0.00294	0.0149	yes	up
Hmgcs2	114.7	48.5	38.9	20.5	13	24.1	16.8	14.6	17.9	8	31.7	0.4172	0.417	0.91	no	up	31.7	2.296	1.32e-06	1.55e-05	yes	up
Thbs2	94.2	70.2	45.2	3.4	9.3	10.9	20.1	30.6	9.2	24.1	31.7	-0.9827	0.0856	0.51	no	down	31.7	1.715	0.000453	0.00296	yes	up
AI854703	72.1	56.4	65.3	34.2	9.3	19.7	13.4	20.7	15.9	8.7	31.6	0.2252	0.627	0.999	no	up	31.6	2.046	6.64e-07	8.29e-06	yes	up
Pld4	95.7	57.4	65.3	3.4	26	10.9	6.7	17.4	19.6	12.7	31.5	-0.3601	0.469	0.941	no	down	31.5	2.119	3.43e-07	4.53e-06	yes	up
Lrfn2	75.2	72.2	45.2	20.5	31.6	13.1	20.1	20.4	6.1	9.4	31.4	0.8082	0.112	0.571	no	up	31.4	2.384	7.16e-07	8.89e-06	yes	up
Slc25a42	39.5	62.3	74.1	13.7	9.3	41.6	20.1	17	23.1	13.4	31.4	0.2497	0.602	0.992	no	up	31.4	1.695	0.000149	0.0011	yes	up
5730409E04Rik	58.5	68.3	61.5	10.2	11.1	26.3	10.1	26	18.2	20.8	31.1	-0.5464	0.208	0.733	no	down	31.1	1.52	1.4e-05	0.000133	yes	up
Mctp1	50.1	65.3	61.5	23.9	22.3	19.7	16.8	25.7	14.2	9.4	30.9	0.2787	0.534	0.966	no	up	30.9	1.783	1.15e-05	0.000112	yes	up
Perp	83.5	57.4	75.3	6.8	5.6	15.3	13.4	22.8	17.3	11.4	30.9	-0.8007	0.113	0.574	no	down	30.9	2.027	1.55e-07	2.19e-06	yes	up
Ptchd4	59.2	31.7	71.5	23.9	13	17.5	26.9	27.7	10.7	23.4	30.6	-0.07362	0.881	0.999	no	down	30.6	1.387	0.00237	0.0124	yes	up
Spon1	69.1	37.6	89.1	6.8	14.9	10.9	23.5	16.9	22.5	12.7	30.4	-0.337	0.497	0.952	no	down	30.4	1.887	8.27e-06	8.34e-05	yes	up
Ms4a6b	53.9	61.3	54	34.2	7.4	13.1	13.4	11.7	41.9	11.4	30.2	-0.4283	0.459	0.936	no	down	30.2	1.373	0.0118	0.0474	yes	up
Adgrg6	47.8	52.4	47.7	6.8	24.1	37.2	23.5	25.2	16.2	19.4	30.1	0.2224	0.59	0.986	no	up	30.1	1.267	0.000797	0.00485	yes	up
9230114K14Rik	62.3	50.4	59	23.9	24.1	21.9	13.4	15	13.9	10.7	29.5	0.6526	0.0982	0.541	no	up	29.5	2.085	8.31e-10	1.77e-08	yes	up
Cox6b2	57	26.7	89.1	17.1	14.9	10.9	13.4	32.7	17.6	14.1	29.3	-0.6498	0.231	0.76	no	down	29.3	1.389	0.00426	0.0204	yes	up
Fhl4	58.5	56.4	55.2	23.9	9.3	19.7	10.1	19.5	17.9	22.1	29.3	-0.3611	0.391	0.894	no	down	29.3	1.528	5.39e-06	5.66e-05	yes	up
Cd300a	77.5	68.3	65.3	13.7	11.1	17.5	16.8	7.1	10.4	4	29.2	0.9638	0.0392	0.362	no	up	29.2	3.234	7.47e-17	4.78e-15	yes	up
Gfra4	63	34.6	61.5	17.1	13	21.9	10.1	31	17.3	22.1	29.2	-0.5958	0.201	0.725	no	down	29.2	1.162	0.0038	0.0185	yes	up
Hk3	89.6	48.5	82.8	3.4	24.1	2.2	10.1	12.5	13.6	5.4	29.2	-0.0125	0.983	1	no	down	29.2	2.768	8.83e-08	1.32e-06	yes	up
Skap2	84.3	26.7	62.8	20.5	16.7	17.5	13.4	10.9	22.8	16.1	29.2	0.0471	0.927	0.999	no	up	29.2	1.818	0.000103	0.000795	yes	up
Zdhhc14	44.8	40.6	74.1	17.1	26	17.5	13.4	17	17	24.1	29.2	0.00732	0.987	1	no	up	29.2	1.47	0.000114	0.000875	yes	up
Olfml1	49.4	43.5	49	23.9	29.7	13.1	20.1	26.9	23.7	11.4	29.1	0.03826	0.93	0.999	no	up	29.1	1.151	0.0039	0.0189	yes	up
Pdzrn4	61.5	65.3	41.4	34.2	0	28.5	23.5	12.6	12.7	11.4	29.1	0.7377	0.177	0.691	no	up	29.1	2.194	2.83e-05	0.00025	yes	up
Slc6a11	68.3	67.3	72.8	3.4	7.4	8.8	13.4	16.9	9.8	22.8	29.1	-0.9729	0.0702	0.471	no	down	29.1	2.106	6.89e-08	1.05e-06	yes	up
Galnt9	71.4	75.2	57.7	0	5.6	24.1	16.8	6.9	22	10	29	-0.1244	0.836	0.999	no	down	29	2.398	7.91e-06	8.01e-05	yes	up
Grin3a	71.4	72.2	80.3	3.4	1.9	15.3	13.4	20.8	0.9	10	29	-0.354	0.654	0.999	no	down	29	2.796	0.000128	0.000967	yes	up
Tagln	100.2	36.6	17.6	20.5	27.9	8.8	20.1	16.9	21.7	20.1	29	-0.009629	0.987	1	no	down	29	1.418	0.01	0.0413	yes	up
Cd53	74.4	48.5	66.5	34.2	16.7	13.1	3.4	12.1	10.7	9.4	28.9	0.6021	0.195	0.717	no	up	28.9	2.536	2.92e-10	6.6e-09	yes	up
Lpcat2	84.3	39.6	41.4	13.7	9.3	24.1	13.4	30	17.3	15.4	28.9	-0.4909	0.337	0.86	no	down	28.9	1.381	0.00242	0.0127	yes	up
Ncf2	59.2	54.4	62.8	6.8	20.4	24.1	10.1	20.8	19.6	8.7	28.7	-0.04793	0.919	0.999	no	down	28.7	1.795	1.33e-05	0.000128	yes	up
Gabra5	55.4	85.1	51.5	13.7	9.3	19.7	23.5	8.4	16.2	3.3	28.6	0.7472	0.165	0.672	no	up	28.6	2.733	2.86e-08	4.65e-07	yes	up
Dusp15	70.6	45.5	45.2	23.9	16.7	21.9	20.1	17	12.1	12.1	28.5	0.5404	0.2	0.724	no	up	28.5	1.951	1.52e-07	2.16e-06	yes	up
Ndp	58.5	55.4	47.7	10.2	18.6	28.5	10.1	16.7	9	30.8	28.5	-0.05273	0.918	0.999	no	down	28.5	1.562	0.000857	0.00517	yes	up
Tmem145	31.9	30.7	89.1	27.3	22.3	10.9	23.5	19.1	18.5	12.1	28.5	0.2938	0.563	0.977	no	up	28.5	1.573	0.00105	0.00612	yes	up
Slc7a10	73.7	46.5	55.2	27.3	5.6	13.1	20.1	19.8	10.1	12.1	28.4	0.1034	0.837	0.999	no	up	28.4	2.036	4.42e-06	4.73e-05	yes	up
Ly86	88.9	36.6	65.3	27.3	13	6.6	6.7	5.9	22.2	8	28.1	0.1031	0.868	0.999	no	up	28.1	2.397	2.62e-05	0.000234	yes	up
Dock8	66.8	54.4	64	13.7	20.4	10.9	16.8	16.1	5.8	11.4	28	0.4659	0.343	0.864	no	up	28	2.45	1.25e-08	2.19e-07	yes	up
Zfp641	60	58.4	45.2	13.7	7.4	17.5	3.4	27.7	25.1	20.8	27.9	-1.215	0.0107	0.19	no	down	27.9	1.142	0.00141	0.00794	yes	up
Kndc1	74.4	62.3	66.5	20.5	5.6	10.9	3.4	21.5	4.6	8	27.8	-0.2777	0.66	0.999	no	down	27.8	2.522	4.61e-06	4.91e-05	yes	up
Slc7a14	51.6	54.4	61.5	13.7	22.3	10.9	26.9	14.3	9.5	12.1	27.7	0.5971	0.164	0.671	no	up	27.7	2.202	2.46e-09	4.91e-08	yes	up
Sema3e	31.1	63.3	95.4	6.8	13	10.9	23.5	11	9	12.1	27.6	0.3337	0.531	0.965	no	up	27.6	2.563	3.75e-08	5.94e-07	yes	up
Tmem132d	85.1	55.4	30.1	37.6	0	13.1	10.1	18.7	7.2	18.8	27.6	-0.06255	0.927	0.999	no	down	27.6	1.945	0.00296	0.015	yes	up
Megf11	75.9	46.5	33.9	13.7	20.4	26.3	6.7	16.2	25.1	8	27.3	0.06215	0.907	0.999	no	up	27.3	1.644	0.000874	0.00525	yes	up
Wdfy4	61.5	52.4	70.3	20.5	9.3	4.4	16.8	13.8	11	13.4	27.3	-0.1215	0.8	0.999	no	down	27.3	2.267	1.44e-09	2.93e-08	yes	up
Fam135b	65.3	80.1	22.6	27.3	3.7	15.3	26.9	8.2	14.2	8	27.2	0.7615	0.195	0.716	no	up	27.2	2.47	1e-05	9.91e-05	yes	up
Nxph2	82	50.4	42.7	13.7	14.9	30.7	23.5	7.9	4.9	0.7	27.1	2.051	0.000283	0.0249	yes	up	27.1	3.549	6.47e-11	1.62e-09	yes	up
Gm10575	41	56.4	50.2	20.5	14.9	21.9	26.9	12.9	16.2	10	27.1	0.6266	0.132	0.614	no	up	27.1	1.884	2.72e-07	3.67e-06	yes	up
Rasgef1c	39.5	66.3	106.7	6.8	5.6	4.4	0	20.5	6.4	15.4	27.1	-1.701	0.0212	0.267	no	down	27.1	2.313	1.23e-05	0.000119	yes	up
Tlr13	71.4	74.2	37.7	6.8	14.9	6.6	16.8	4.9	22.5	15.4	27.1	-0.3138	0.61	0.994	no	down	27.1	2.127	0.000114	0.000873	yes	up
Ccdc159	53.2	50.4	41.4	13.7	18.6	17.5	10.1	19.7	18.8	26.8	27	-0.4623	0.279	0.812	no	down	27	1.183	0.000732	0.0045	yes	up
Slc9a7	41	43.5	46.4	13.7	18.6	21.9	20.1	22.3	22.2	20.1	27	-0.203	0.605	0.992	no	down	27	1.007	0.00225	0.0119	yes	up
Sncb	47.8	55.4	61.5	10.2	26	19.7	16.8	13.2	10.7	8	26.9	0.7907	0.0673	0.464	no	up	26.9	2.313	8.63e-10	1.83e-08	yes	up
Cd180	68.3	54.4	65.3	27.3	11.1	8.8	6.7	8.6	6.9	10.7	26.8	0.5878	0.223	0.752	no	up	26.8	2.874	2.71e-13	9.86e-12	yes	up
D130043K22Rik	53.2	52.4	45.2	23.9	9.3	28.5	10.1	20.1	12.1	12.7	26.7	0.2204	0.633	0.999	no	up	26.7	1.719	2.71e-05	0.000241	yes	up
Ms4a6d	79	42.5	56.5	17.1	13	0	30.2	8.9	14.7	4.7	26.7	0.5523	0.364	0.879	no	up	26.7	2.622	3.79e-06	4.11e-05	yes	up
Cbln4	66.8	28.7	52.7	13.7	20.4	13.1	6.7	29.5	13.3	21.4	26.6	-0.6178	0.236	0.765	no	down	26.6	1.2	0.00936	0.0391	yes	up
Ephx1	84.3	55.4	49	10.2	13	6.6	6.7	23.9	9.2	8	26.6	-0.6111	0.301	0.831	no	down	26.6	2.148	1.28e-05	0.000123	yes	up
Prrg4	80.5	40.6	56.5	27.3	7.4	8.8	0	15.4	19.9	9.4	26.6	-0.5454	0.343	0.864	no	down	26.6	1.97	5.54e-05	0.000458	yes	up
Kcnh4	47.1	53.4	74.1	13.7	13	8.8	13.4	19.7	3.5	18.1	26.5	-0.1848	0.759	0.999	no	down	26.5	2.079	0.00013	0.000977	yes	up
Kcnip2	59.2	56.4	67.8	13.7	1.9	6.6	10.1	19.8	9	20.8	26.5	-1.185	0.0435	0.379	no	down	26.5	1.895	1.48e-05	0.00014	yes	up
Radil	55.4	62.3	33.9	13.7	20.4	13.1	16.8	18.7	15.6	14.7	26.5	-0.02564	0.954	0.999	no	down	26.5	1.622	1.71e-05	0.000159	yes	up
Amy1	81.3	68.3	52.7	6.8	7.4	13.1	16.8	8.8	2	5.4	26.3	0.9517	0.107	0.562	no	up	26.3	3.589	2.32e-12	7.26e-11	yes	up
Lgi1	63.8	60.3	31.4	23.9	5.6	21.9	20.1	13.2	9.8	12.7	26.3	0.5211	0.288	0.82	no	up	26.3	2.133	1.36e-06	1.59e-05	yes	up
Vstm2l	50.9	53.4	87.9	3.4	7.4	15.3	10.1	18.5	7.8	8.7	26.3	-0.3663	0.526	0.963	no	down	26.3	2.403	4.02e-07	5.25e-06	yes	up
Slc32a1	44	34.6	97.9	20.5	11.1	8.8	16.8	19.6	3.5	4.7	26.2	0.5157	0.439	0.925	no	up	26.2	2.597	4.32e-05	0.000365	yes	up
Pnma3	66.1	30.7	46.4	17.1	14.9	10.9	10.1	14.9	22.5	27.5	26.1	-0.6801	0.172	0.684	no	down	26.1	1.178	0.00543	0.025	yes	up
Brinp3	43.3	73.2	62.8	10.2	1.9	8.8	6.7	21.7	19.1	12.1	26	-1.485	0.0119	0.201	no	down	26	1.723	3.19e-05	0.000278	yes	up
Lrrc73	49.4	33.6	54	23.9	13	8.8	20.1	23.2	21.1	12.1	25.9	-0.3019	0.523	0.962	no	down	25.9	1.243	0.00257	0.0133	yes	up
Fcer1g	58.5	47.5	42.7	23.9	16.7	15.3	13.4	14.7	11.8	11.4	25.6	0.4102	0.34	0.861	no	up	25.6	1.951	8.32e-08	1.25e-06	yes	up
Gm42878	34.9	47.5	52.7	20.5	27.9	15.3	3.4	22.9	8.7	20.8	25.5	0.003722	0.994	1	no	up	25.5	1.363	0.00515	0.024	yes	up
Dsp	60	47.5	42.7	20.5	13	17.5	6.7	23.1	10.7	12.1	25.4	-0.1174	0.814	0.999	no	down	25.4	1.677	0.000112	0.000859	yes	up
Tuft1	63.8	32.6	49	20.5	18.6	8.8	6.7	20.1	12.1	21.4	25.4	-0.3693	0.461	0.937	no	down	25.4	1.453	0.000775	0.00474	yes	up
Enpep	98	32.6	32.6	13.7	24.1	15.3	3.4	11.6	5.5	16.1	25.3	0.4528	0.461	0.937	no	up	25.3	2.338	5.44e-05	0.00045	yes	up
Gp1bb	29.6	49.5	56.5	13.7	26	8.8	10.1	13.8	19.9	24.8	25.3	-0.3273	0.511	0.958	no	down	25.3	1.229	0.00548	0.0252	yes	up
Ano4	57	31.7	50.2	17.1	13	21.9	30.2	14.6	10.7	6	25.2	0.8746	0.0688	0.468	no	up	25.2	2.084	2.91e-06	3.22e-05	yes	up
Trim7	66.1	46.5	65.3	6.8	13	8.8	13.4	17.4	8.7	6	25.2	-0.08124	0.883	0.999	no	down	25.2	2.397	1.67e-07	2.35e-06	yes	up
Grik4	25.8	42.5	70.3	13.7	18.6	15.3	10.1	22.6	13.3	17.4	25	-0.2728	0.592	0.987	no	down	25	1.351	0.00283	0.0145	yes	up
Rac2	68.3	54.4	55.2	0	7.4	19.7	10.1	12.6	11	8.7	24.8	-0.1531	0.771	0.999	no	down	24.8	2.433	3.43e-09	6.65e-08	yes	up
Gm996	41.8	48.5	50.2	30.7	20.4	13.1	16.8	8.2	10.1	7.4	24.7	1.197	0.00552	0.134	no	up	24.7	2.434	1.86e-10	4.32e-09	yes	up
Doc2b	44.8	33.6	65.3	13.7	27.9	10.9	10.1	11.9	10.7	16.7	24.6	0.3536	0.469	0.941	no	up	24.6	1.892	1.48e-05	0.00014	yes	up
Galntl6	41.8	52.4	61.5	10.2	5.6	13.1	6.7	13.7	24	16.7	24.6	-1.027	0.0536	0.418	no	down	24.6	1.515	0.000172	0.00125	yes	up
Gm17494	52.4	41.5	28.9	17.1	16.7	24.1	13.4	15.3	19.6	16.7	24.6	0.07872	0.857	0.999	no	up	24.6	1.268	0.000985	0.0058	yes	up
Lbp	165.6	18.8	7.5	10.2	5.6	2.2	10.1	12.4	7.2	6	24.6	-0.3775	0.673	0.999	no	down	24.6	2.891	0.000488	0.00315	yes	up
Scn9a	66.1	43.5	74.1	6.8	5.6	0	3.4	24.5	4.3	16.1	24.4	-1.988	0.0131	0.211	no	down	24.4	2.018	0.000556	0.00353	yes	up
H3f3aos	51.6	50.4	26.4	13.7	18.6	15.3	13.4	27.6	9.8	16.1	24.3	-0.2235	0.669	0.999	no	down	24.3	1.25	0.00859	0.0364	yes	up
Mgmt	47.8	46.5	51.5	13.7	14.9	13.1	3.4	20.4	18.2	12.7	24.2	-0.5708	0.231	0.76	no	down	24.2	1.472	9.62e-05	0.000749	yes	up
Hfe	60	33.6	28.9	17.1	16.7	21.9	13.4	16.5	17.3	14.1	24	0.1208	0.792	0.999	no	up	24	1.359	0.000886	0.00531	yes	up
Abcc3	76.7	52.4	26.4	23.9	7.4	15.3	16.8	6.6	6.9	5.4	23.8	1.244	0.0214	0.268	no	up	23.8	3.035	5.73e-10	1.25e-08	yes	up
Spon2	55.4	48.5	35.1	3.4	14.9	6.6	10.1	19.9	28.9	14.7	23.8	-1.215	0.0246	0.287	no	down	23.8	1.121	0.00841	0.0358	yes	up
Uap1l1	67.6	57.4	42.7	13.7	9.3	13.1	3.4	8.2	5.5	17.4	23.8	0.02793	0.961	0.999	no	up	23.8	2.514	1.98e-07	2.74e-06	yes	up
Gpr157	81.3	52.4	33.9	10.2	11.1	10.9	6.7	9.1	9.5	10	23.5	0.07168	0.894	0.999	no	up	23.5	2.568	3.4e-09	6.62e-08	yes	up
Slc41a2	47.8	45.5	42.7	37.6	3.7	8.8	10.1	8.7	10.1	20.1	23.5	0.1371	0.814	0.999	no	up	23.5	1.855	0.000573	0.00362	yes	up
BC030343	36.5	53.4	52.7	10.2	9.3	19.7	10.1	18.7	8.1	15.4	23.4	-0.1735	0.739	0.999	no	down	23.4	1.743	9.39e-05	0.000733	yes	up
Gm7292	201.3	2	11.3	6.8	0	2.2	6.7	1.6	1.4	0.7	23.4	1.535	0.326	0.851	no	up	23.4	5.814	0.000148	0.00109	yes	up
Insm2	63	57.4	17.6	17.1	7.4	17.5	10.1	16.7	20.2	6.7	23.4	-0.21	0.727	0.999	no	down	23.4	1.643	0.00287	0.0146	yes	up
Trpm2	41	36.6	57.7	27.3	11.1	13.1	10.1	16.1	9.8	11.4	23.4	0.2281	0.639	0.999	no	up	23.4	1.824	1.61e-05	0.000151	yes	up
Arhgap30	79.7	39.6	52.7	0	14.9	13.1	3.4	11	5.5	13.4	23.3	-0.1454	0.813	0.999	no	down	23.3	2.551	7.55e-07	9.33e-06	yes	up
Nr3c2	60.8	65.3	20.1	27.3	9.3	8.8	6.7	8.4	12.4	14.1	23.3	0.125	0.83	0.999	no	up	23.3	2.105	6.1e-05	0.000498	yes	up
Kcnf1	39.5	52.4	56.5	3.4	0	15.3	10.1	26	9.2	19.4	23.2	-1.374	0.0354	0.344	no	down	23.2	1.429	0.00715	0.0313	yes	up
Lynx1	59.2	41.5	28.9	20.5	9.3	17.5	16.8	13.4	13	12.1	23.2	0.2649	0.576	0.982	no	up	23.2	1.762	2.01e-05	0.000184	yes	up
Adcy8	63	64.3	32.6	10.2	5.6	4.4	6.7	6.5	19.4	16.7	22.9	-1.112	0.0897	0.519	no	down	22.9	1.948	0.000144	0.00107	yes	up
Scube2	20.5	80.1	76.6	10.2	0	2.2	6.7	14	2.9	15.4	22.9	-1.372	0.111	0.57	no	down	22.9	2.462	0.000398	0.00263	yes	up
Ttll11	35.7	44.5	38.9	13.7	26	15.3	13.4	14	16.2	10	22.8	0.3823	0.39	0.894	no	up	22.8	1.536	9.31e-05	0.000728	yes	up
2810049E08Rik	46.3	74.2	18.8	17.1	22.3	8.8	20.1	3.5	6.6	9.4	22.7	1.464	0.0136	0.215	no	up	22.7	2.921	2.46e-07	3.35e-06	yes	up
Gm14964	50.9	41.5	51.5	10.2	9.3	21.9	16.8	9.2	9.2	6	22.7	0.7868	0.099	0.543	no	up	22.7	2.507	6.85e-10	1.47e-08	yes	up
Trpc4	41	48.5	50.2	17.1	11.1	8.8	26.9	12.1	3.8	5.4	22.5	1.031	0.0649	0.456	no	up	22.5	2.644	2.79e-07	3.75e-06	yes	up
Cdh1	48.6	65.3	41.4	17.1	13	15.3	6.7	6.5	1.2	8.7	22.4	1.325	0.0302	0.32	no	up	22.4	3.304	4.2e-09	8.04e-08	yes	up
Ms4a6c	69.9	48.5	43.9	10.2	5.6	13.1	10.1	6.2	5.2	10	22.3	0.4928	0.372	0.883	no	up	22.3	3.001	1.19e-11	3.37e-10	yes	up
Gprin2	46.3	46.5	37.7	17.1	20.4	6.6	10.1	16.9	11.8	8.7	22.2	0.08925	0.858	0.999	no	up	22.2	1.759	4.3e-05	0.000364	yes	up
Zmat4	66.8	51.4	40.2	10.2	7.4	6.6	6.7	17.8	2.3	12.1	22.2	-0.5064	0.466	0.939	no	down	22.2	2.289	0.000133	0.000997	yes	up
Vav1	52.4	36.6	66.5	6.8	11.1	15.3	3.4	14.9	9.5	4.7	22.1	-0.05906	0.92	0.999	no	down	22.1	2.345	2.52e-06	2.81e-05	yes	up
Cd84	84.3	29.7	36.4	6.8	7.4	17.5	6.7	13.6	4.3	13.4	22	-0.06757	0.917	0.999	no	down	22	2.28	7.66e-05	0.000612	yes	up
Gpr34	69.1	43.5	40.2	23.9	7.4	2.2	10.1	7.4	11.6	3.3	21.9	0.3816	0.54	0.967	no	up	21.9	2.732	5.45e-07	6.96e-06	yes	up
Npy	57	50.4	32.6	23.9	7.4	10.9	20.1	7.2	5.8	4	21.9	1.295	0.0136	0.215	no	up	21.9	2.984	1.75e-10	4.1e-09	yes	up
Tnfrsf11a	68.3	47.5	41.4	13.7	3.7	6.6	13.4	14.4	5.8	4	21.9	0.01458	0.982	1	no	up	21.9	2.622	1.33e-06	1.56e-05	yes	up
B3gnt9	53.2	36.6	36.4	17.1	13	19.7	3.4	19.5	2.6	16.1	21.7	0.08889	0.892	0.999	no	up	21.7	1.726	0.00564	0.0258	yes	up
Dio3	46.3	69.2	43.9	3.4	3.7	0	6.7	25.7	12.7	4.7	21.6	-2.213	0.00805	0.166	no	down	21.6	1.838	0.00146	0.00814	yes	up
Itgal	61.5	39.6	67.8	0	11.1	8.8	6.7	4.2	9.8	5.4	21.5	0.1827	0.771	0.999	no	up	21.5	3.128	3.79e-10	8.41e-09	yes	up
Fabp3	41	36.6	37.7	13.7	11.1	15.3	10.1	14.7	14.4	19.4	21.4	-0.337	0.468	0.941	no	down	21.4	1.274	0.000707	0.00437	yes	up
Hpcal4	44.8	63.3	57.7	3.4	11.1	4.4	3.4	6	14.2	4.7	21.3	-0.4685	0.479	0.946	no	down	21.3	2.71	9.4e-08	1.39e-06	yes	up
Slc24a3	52.4	38.6	27.6	20.5	18.6	13.1	3.4	13.2	13.3	12.7	21.3	0.1245	0.8	0.999	no	up	21.3	1.609	0.000172	0.00125	yes	up
Rgs10	35.7	44.5	28.9	6.8	13	17.5	16.8	16.4	17.9	14.1	21.2	-0.2405	0.607	0.993	no	down	21.2	1.165	0.00314	0.0158	yes	up
Cdh23	45.6	49.5	51.5	3.4	11.1	13.1	13.4	10.8	4.9	8	21.1	0.3886	0.472	0.942	no	up	21.1	2.591	6.01e-09	1.11e-07	yes	up
Mrgpre	34.2	35.6	40.2	23.9	9.3	13.1	6.7	15.6	14.7	17.4	21.1	-0.3032	0.522	0.962	no	down	21.1	1.209	0.00201	0.0108	yes	up
Myrip	39.5	47.5	21.3	20.5	13	17.5	6.7	11.5	20.8	12.1	21	-0.03185	0.951	0.999	no	down	21	1.296	0.00571	0.026	yes	up
Cd33	43.3	32.6	51.5	3.4	26	15.3	13.4	10.5	7.8	4	20.8	0.9853	0.0702	0.471	no	up	20.8	2.435	1.16e-06	1.38e-05	yes	up
Lilrb4a	44.8	34.6	84.1	6.8	14.9	2.2	0	11.6	8.7	0.7	20.8	-0.1828	0.822	0.999	no	down	20.8	2.89	6.37e-05	0.000518	yes	up
Slc15a3	61.5	56.4	56.5	0	9.3	4.4	0	4.7	11	4	20.8	-0.6607	0.37	0.883	no	down	20.8	3.13	1.3e-09	2.67e-08	yes	up
Tlr7	62.3	30.7	37.7	17.1	11.1	2.2	6.7	11.5	14.2	12.7	20.6	-0.5105	0.371	0.883	no	down	20.6	1.783	0.000117	0.000895	yes	up
Fam189a1	47.8	41.5	42.7	3.4	7.4	15.3	10.1	19.5	6.4	10.7	20.5	-0.4191	0.481	0.946	no	down	20.5	1.819	0.000298	0.00204	yes	up
C230057M02Rik	34.9	29.7	52.7	10.2	22.3	6.6	6.7	14.7	20.2	6	20.4	-0.217	0.712	0.999	no	down	20.4	1.475	0.00554	0.0254	yes	up
Grm7	38	47.5	36.4	17.1	18.6	2.2	13.4	13.2	12.1	4.7	20.3	0.2822	0.618	0.997	no	up	20.3	1.966	0.000106	0.000818	yes	up
Adarb2	24.3	58.4	60.3	3.4	1.9	0	23.5	18	2.6	8	20	-0.5938	0.492	0.951	no	down	20	2.289	0.00377	0.0184	yes	up
Disc1	35.7	19.8	55.2	10.2	11.1	10.9	23.5	9	12.1	12.1	20	0.3089	0.566	0.978	no	up	20	1.744	0.000296	0.00203	yes	up
Dcx	5488.5	5422.4	6686.7	5164	3509.7	5408.1	5842.9	3043.1	2487	2313.7	4536.6	0.9279	8.28e-10	9.44e-06	no	up	4536.6	1.165	4.49e-13	1.58e-11	yes	up
Gpm6a	6441.6	6875.5	6276.2	4368.2	3210.7	4569.5	4063.2	3083.6	3570.9	2426.9	4488.6	0.4192	0.00171	0.0709	no	up	4488.6	1.109	5.34e-15	2.55e-13	yes	up
Fat4	5217.4	6162.3	4261.5	3937.9	3147.5	3954.2	4147.1	2392.7	2500.3	2140.9	3786.2	0.6933	3.6e-08	0.000108	no	up	3786.2	1.153	5.54e-18	3.96e-16	yes	up
Apc2	3173.7	4501.6	4741	2834.7	3294.2	2743.4	3331.1	1889.5	2110.2	1818.1	3043.8	0.6534	5.17e-07	0.000582	no	up	3043.8	1.093	2.21e-15	1.13e-13	yes	up
Crmp1	4271.9	4576.7	4815.1	2530.8	2503.2	2566.1	2726.7	2147.2	2118.3	1905.9	3016.2	0.3244	2.07e-05	0.00543	no	up	3016.2	1.144	3.8e-48	6.13e-45	yes	up
Apc	3658.2	3719.2	3759.4	2715.2	2063.1	2609.9	2864.4	1929.5	1752.8	1735.1	2680.7	0.5001	1.05e-06	0.000881	no	up	2680.7	1.039	3.98e-22	5.1e-20	yes	up
Ncam1	3902.8	3902.1	4266.6	2127.7	1896	2314.3	2515.1	2013.3	1784	1551.6	2627.4	0.3074	0.0055	0.134	no	up	2627.4	1.172	5.05e-24	8.52e-22	yes	up
Lrp1	3855.7	4143.5	4285.4	2175.6	2022.2	2104.1	2474.9	1867.8	1656.6	1626.6	2621.2	0.3483	9.95e-05	0.0138	no	up	2621.2	1.252	1.27e-41	1.24e-38	yes	up
Sptbn1	4293.9	3817.1	3656.5	2093.6	1812.4	2176.4	2179.3	2060.2	1752.5	1569	2541.1	0.1991	0.0679	0.465	no	up	2541.1	1.127	4.5e-23	6.52e-21	yes	up
Kidins220	3853.4	3719.2	3778.3	2073.1	1734.4	2136.9	2427.8	1884.5	1412.1	1396.3	2441.6	0.4152	0.000897	0.0502	no	up	2441.6	1.272	3.47e-22	4.47e-20	yes	up
Nbea	3380.3	3956.5	2833.1	2209.7	1884.8	2404.1	2454.7	1312	1241.6	1241.6	2291.8	0.8207	5.27e-12	4.55e-07	no	up	2291.8	1.422	5.81e-30	1.82e-27	yes	up
Dclk1	2961.1	3140.5	3180.8	2100.4	1576.6	1826	1857	1674.2	1394.5	1562.3	2127.3	0.2478	0.0143	0.221	no	up	2127.3	1.002	1.35e-21	1.61e-19	yes	up
Xpr1	2705.9	2819	2602.1	2523.9	1589.6	2342.8	2357.3	1131.1	1326.6	1029.3	2042.8	0.9181	3.21e-11	1.29e-06	no	up	2042.8	1.22	7.14e-17	4.6e-15	yes	up
Plxna4	2039.9	2768.6	2378.7	2076.5	1741.8	1799.8	2471.5	1241	1241	1058.7	1881.8	0.7716	6.96e-09	3.72e-05	no	up	1881.8	1.02	4.03e-13	1.42e-11	yes	up
Dst	2175	2609.3	2305.9	1776	1639.7	2016.5	2206.2	1088.2	1156.7	1201.4	1817.5	0.7317	1.11e-11	7.02e-07	no	up	1817.5	1.042	2.31e-20	2.35e-18	yes	up
Hectd4	1913	2401.6	2563.2	1666.7	1682.4	1775.7	1964.4	1113.3	1037.9	1065.4	1718.4	0.7231	1.29e-11	7.74e-07	no	up	1718.4	1.094	8.94e-23	1.22e-20	yes	up
Tmod2	2285.9	2443.2	2702.5	1489.1	1151.3	1370.6	1269.3	1256.3	1156.1	1112.3	1623.7	0.1618	0.111	0.57	no	up	1623.7	1.073	6.81e-25	1.3e-22	yes	up
Ank3	2172	2680.6	2449	1509.6	1034.3	1329	1605.1	876.5	714.6	839.1	1521	0.7509	5.41e-08	0.000137	no	up	1521	1.587	4.59e-28	1.22e-25	yes	up
Cdk5r1	2126.4	2442.2	2578.3	1174.9	1190.3	1208.6	1219	1110.1	1140.2	940.9	1513.1	0.1686	0.0888	0.517	no	up	1513.1	1.159	1.38e-30	4.8e-28	yes	up
Nfasc	1190	1884.3	1562.8	1396.9	1060.3	1283	1558.1	703.2	770.9	721.2	1213.1	0.8514	1.78e-08	6.91e-05	no	up	1213.1	1.078	1.24e-11	3.49e-10	yes	up
L1cam	1509.8	1662.7	1564	1065.6	908.1	1335.6	1514.5	642	809.9	620.1	1163.2	0.7995	1.68e-07	0.000281	no	up	1163.2	1.192	1.12e-13	4.32e-12	yes	up
Celsr3	1354.1	1733	2123.9	1051.9	939.6	888.9	1266	616.5	557.1	576.6	1110.8	0.8232	4.3e-08	0.000121	no	up	1110.8	1.572	1.26e-23	1.98e-21	yes	up
Fam49a	1503.7	1699.3	1002.9	1096.3	909.9	1274.3	1272.7	458.6	753	444.7	1041.5	1.041	2.28e-07	0.000345	yes	up	1041.5	1.344	2.67e-10	6.07e-09	yes	up
Nrxn1	1491.5	1808.1	1452.3	952.9	703.8	928.3	802.6	577.7	671.8	473.5	986.3	0.5532	0.000104	0.0142	no	up	986.3	1.46	3.74e-23	5.48e-21	yes	up
Nav1	1160.4	1216.6	1626.8	826.5	870.9	1015.9	1145.1	596.3	556.5	658.3	967.3	0.6763	1.58e-06	0.00115	no	up	967.3	1.144	5.94e-15	2.79e-13	yes	up
Kif5a	1332.8	1474.8	1579.1	648.9	733.5	702.8	910	774.7	626.4	535.1	931.8	0.2069	0.144	0.636	no	up	931.8	1.174	8.05e-16	4.36e-14	yes	up
Hecw1	1255.4	1378.9	1265.3	1106.6	807.8	1090.4	873.1	520.5	575.9	429.3	930.3	0.9238	2.99e-12	3.47e-07	no	up	930.3	1.35	8.35e-23	1.16e-20	yes	up
Mllt11	1130.8	1117.7	1281.6	1075.8	815.2	1055.3	930.2	531.3	701	489.5	912.8	0.7504	6.36e-08	0.000153	no	up	912.8	1.033	8.96e-13	3.02e-11	yes	up
Akap6	1247	1440.2	1507.5	881.2	579.4	698.4	846.2	739.3	497	618.8	905.5	0.2701	0.0894	0.518	no	up	905.5	1.175	1.06e-12	3.56e-11	yes	up
Clip2	1047.3	1362	1420.9	601.1	805.9	613.1	799.2	706.2	643.2	532.4	853.1	0.1665	0.267	0.801	no	up	853.1	1.02	4.21e-11	1.09e-09	yes	up
Mturn	1293.3	1365	1230.1	645.5	664.8	694.1	725.3	552.1	716.9	491.5	837.9	0.2139	0.0973	0.539	no	up	837.9	1.14	3.31e-18	2.47e-16	yes	up
Sdc3	1155.9	1188	1163.6	775.3	635.1	654.7	675	514.7	647.5	472.8	788.2	0.3205	0.0089	0.174	no	up	788.2	1.098	8.24e-19	6.72e-17	yes	up
Tanc2	1048	1141.5	1127.2	765	588.7	781.6	859.6	497.1	468.4	441.3	771.9	0.6618	2.98e-08	9.65e-05	no	up	771.9	1.233	2.82e-24	4.94e-22	yes	up
Mef2c	1229.5	986.2	844.8	631.8	583.1	648.1	866.4	457.3	541.2	271.9	706	0.6792	0.000954	0.0519	no	up	706	1.265	4.58e-09	8.73e-08	yes	up
Smarca2	1008.5	1147.4	965.3	696.7	636.9	676.6	658.2	452.3	457.7	320.1	702	0.6916	2.32e-07	0.000345	no	up	702	1.335	1.42e-22	1.88e-20	yes	up
Tmem178b	909.8	997	999.2	748	623.9	573.6	695.1	458.8	475.9	410.5	689.2	0.5426	8.5e-07	0.000785	no	up	689.2	1.106	9.82e-24	1.59e-21	yes	up
Pcdh9	960.7	1188.9	987.9	536.2	499.5	523.3	597.7	578.3	357.7	498.2	672.8	0.168	0.288	0.819	no	up	672.8	1.128	3.14e-12	9.64e-11	yes	up
Myt1l	915.9	1011.9	1019.3	584	471.7	687.5	755.6	330.8	288.7	286.6	635.2	1.037	2.57e-13	7.02e-08	yes	up	635.2	1.697	1.11e-31	4.16e-29	yes	up
Chl1	1093.6	1082.1	787	635.2	427.1	777.3	772.3	200.9	270.2	119.9	616.6	1.723	8.12e-08	0.000177	yes	up	616.6	2.322	9.12e-12	2.63e-10	yes	up
Tub	817.9	1025.7	976.6	519.1	494	420.4	614.5	519.3	429.7	303.4	612.1	0.2808	0.11	0.568	no	up	612.1	1.163	1.36e-10	3.25e-09	yes	up
Klf7	865	804.2	921.3	570.4	455	553.9	641.4	412.2	375.1	397.8	599.6	0.4768	5.69e-05	0.00993	no	up	599.6	1.127	1.22e-21	1.48e-19	yes	up
Dact1	894.6	1004	856.1	488.4	516.2	562.7	540.6	316.1	473.6	210.3	586.3	0.656	0.00109	0.0559	no	up	586.3	1.456	3.32e-12	1.02e-10	yes	up
9330159F19Rik	617.4	830.9	764.4	652.3	479.1	700.6	715.3	389.7	325.6	314.7	579	0.8801	1.39e-08	5.86e-05	no	up	579	1.097	8.66e-12	2.51e-10	yes	up
Atp1a3	647.8	841.8	947.7	638.7	456.8	521.1	708.5	376.4	305.7	330.8	577.5	0.7703	3.26e-06	0.0018	no	up	577.5	1.262	1.67e-13	6.29e-12	yes	up
Ids	795.1	774.5	676.6	703.6	471.7	624	604.4	324.3	424.5	344.9	574.4	0.712	8.77e-07	0.000792	no	up	574.4	1.04	2.75e-12	8.49e-11	yes	up
Igsf3	870.3	899.1	743.1	587.4	458.7	490.4	547.4	400.6	416.1	312.1	572.5	0.4525	0.000899	0.0502	no	up	572.5	1.149	6.43e-17	4.21e-15	yes	up
Mir124a-1hg	583.3	615.2	765.7	659.2	468	744.4	883.2	326.4	289.2	312.7	564.7	1.146	4.08e-11	1.49e-06	yes	up	564.7	1.079	2.99e-09	5.89e-08	yes	up
Fbn2	1057.1	762.6	756.9	392.8	508.8	470.7	473.5	375.1	354	387.7	553.9	0.3184	0.0257	0.293	no	up	553.9	1.21	3.3e-17	2.21e-15	yes	up
Cacna1h	607.6	884.3	783.3	478.1	490.2	508	591	388.8	400.2	331.5	546.3	0.4611	0.00136	0.0633	no	up	546.3	1.015	4.11e-12	1.25e-10	yes	up
Rab3c	768.6	738.9	1064.4	536.2	293.4	543	523.8	346.2	316.7	283.3	541.4	0.5757	0.00303	0.0971	no	up	541.4	1.438	8.47e-13	2.85e-11	yes	up
Pik3r1	903	732.9	730.5	481.6	334.3	389.7	403	437.1	295.6	364.3	507.2	0.1236	0.447	0.928	no	up	507.2	1.108	1.62e-11	4.49e-10	yes	up
Cadm3	623.5	746.8	770.7	488.4	425.2	444.5	520.5	368.1	337.2	341.5	506.6	0.415	0.000578	0.0382	no	up	506.6	1.026	5.86e-18	4.18e-16	yes	up
Scg3	632.6	681.5	764.4	467.9	391.8	505.8	443.3	369.4	347.3	291.3	489.5	0.4175	0.00166	0.07	no	up	489.5	1.034	5.93e-15	2.79e-13	yes	up
Map9	707.8	698.3	719.3	444	378.8	464.2	389.5	406	307.2	292.6	480.8	0.3121	0.0269	0.301	no	up	480.8	1.07	3.03e-14	1.29e-12	yes	up
Celf5	611.4	732	758.2	450.8	399.2	448.8	473.5	298.1	295.3	277.2	474.5	0.5992	5.78e-07	0.000623	no	up	474.5	1.264	4.19e-27	9.87e-25	yes	up
Ap3b2	617.4	827.9	728	362	395.5	365.6	446.6	368	332.6	298	474.2	0.2285	0.102	0.549	no	up	474.2	1.114	7.66e-16	4.17e-14	yes	up
Jph4	607.6	842.7	735.6	389.3	386.2	488.3	567.5	244.7	278.8	194.9	473.6	0.9239	6.9e-08	0.000161	no	up	473.6	1.598	9.64e-20	9e-18	yes	up
Clmp	597.7	664.7	612.6	515.7	332.4	514.5	634.7	282.9	330.3	231.7	471.7	0.8098	7.43e-06	0.00299	no	up	471.7	1.145	9.78e-10	2.05e-08	yes	up
B3gat1	716.9	846.7	723	403	388.1	335	416.4	295	337.5	243.1	470.5	0.3879	0.00613	0.142	no	up	470.5	1.378	7.57e-23	1.07e-20	yes	up
Ptpro	733.6	845.7	769.5	365.4	328.7	396.3	500.3	243.1	272.2	227	468.2	0.6681	1.72e-06	0.00121	no	up	468.2	1.658	3.16e-33	1.43e-30	yes	up
Chrnb2	631.1	674.6	793.3	324.5	388.1	396.3	409.7	357.3	318.1	306	459.9	0.2143	0.0987	0.543	no	up	459.9	1.088	8.51e-18	5.97e-16	yes	up
Stxbp1	566.5	624.1	667.8	543	328.7	556.1	497	256.4	273.1	233	454.6	0.9079	1.62e-08	6.46e-05	no	up	454.6	1.281	8.17e-15	3.79e-13	yes	up
Kcnq3	698.7	725	397.9	601.1	313.8	516.7	715.3	184.4	221.9	127.9	450.3	1.584	4.74e-06	0.0023	yes	up	450.3	1.768	1.49e-06	1.74e-05	yes	up
Cdh13	822.5	835.8	374.1	450.8	271.1	470.7	580.9	137.2	252	93.1	428.8	1.459	0.00107	0.0552	no	up	428.8	2.074	1.2e-05	0.000116	yes	up
Kctd12	795.9	719.1	455.7	290.3	356.5	387.5	366	255.6	351.9	206.3	418.5	0.3682	0.0792	0.495	no	up	418.5	1.275	3.65e-09	7.06e-08	yes	up
Negr1	560.5	671.6	564.9	358.6	325	391.9	436.5	317.8	277.4	267.9	417.2	0.379	0.00521	0.13	no	up	417.2	1.052	3.73e-15	1.83e-13	yes	up
Gas7	644	648.9	615.1	355.2	306.4	409.4	510.4	168.4	266.4	145.3	406.9	1.019	5.66e-07	0.000616	yes	up	406.9	1.713	4.12e-16	2.39e-14	yes	up
Rab3a	499.7	545	520.9	454.2	358.4	326.2	476.8	284	263.5	211.6	394	0.6491	1.99e-05	0.0053	no	up	394	1.035	1.81e-11	4.99e-10	yes	up
Nav3	628.1	584.6	523.4	382.5	295.3	472.9	483.6	181	189.6	100.4	384.1	1.361	1.32e-10	3.04e-06	yes	up	384.1	1.869	1.86e-17	1.27e-15	yes	up
Pclo	581	611.3	475.7	406.4	254.4	310.9	409.7	194.7	160.7	211.6	361.6	0.8545	1.1e-06	0.000905	no	up	361.6	1.563	1.41e-18	1.12e-16	yes	up
Usp29	477.7	532.2	559.8	283.5	269.3	337.2	399.6	299.6	191	200.2	355	0.4701	0.0113	0.196	no	up	355	1.174	4.95e-10	1.09e-08	yes	up
Inpp4a	454.1	470.8	566.1	355.2	291.5	319.7	352.6	210	266.7	239.7	352.7	0.4576	0.00157	0.0681	no	up	352.7	1.057	1.33e-13	5.09e-12	yes	up
Prkce	637.2	547	497.1	321	278.5	297.8	345.9	182.9	203.1	183.5	349.4	0.698	4.44e-07	0.00053	no	up	349.4	1.565	9.99e-32	3.82e-29	yes	up
Runx1t1	498.2	526.2	591.2	324.5	183.8	376.6	372.7	257	190.7	156.7	347.8	0.6229	0.00493	0.127	no	up	347.8	1.409	6.8e-10	1.46e-08	yes	up
Hivep2	515.7	684.5	450.6	375.7	235.8	317.5	355.9	152.1	139	135.3	336.2	1.156	1.79e-10	3.72e-06	yes	up	336.2	1.95	2.01e-26	4.5e-24	yes	up
Col6a3	653.1	360	485.8	239.1	261.8	264.9	231.7	270.9	245.6	231.7	324.5	0.002804	0.988	1	no	up	324.5	1.002	9.46e-08	1.4e-06	yes	up
Lrrc7	449.6	631.1	485.8	317.6	221	267.1	389.5	161.2	90.7	117.9	313.2	1.255	1.86e-08	7.03e-05	yes	up	313.2	2.075	1.51e-19	1.36e-17	yes	up
Unc79	441.2	523.3	500.8	331.3	217.3	251.8	335.8	201.5	186.1	138	312.7	0.6644	0.000223	0.0215	no	up	312.7	1.466	4.74e-16	2.69e-14	yes	up
Nova2	315.9	400.6	474.5	420.1	213.6	317.5	396.2	207	204.9	170.8	312.1	0.7724	0.000193	0.0199	no	up	312.1	1.024	1.75e-06	2.01e-05	yes	up
Hspa12a	470.9	481.7	301.3	368.9	278.5	308.7	329.1	145.8	212.1	170.1	306.7	0.8622	8.07e-06	0.00315	no	up	306.7	1.254	2.33e-10	5.34e-09	yes	up
Mapk10	420	446.1	552.3	304	191.3	260.5	285.4	228.4	169.9	174.8	303.3	0.4212	0.0212	0.267	no	up	303.3	1.297	1.22e-12	4.03e-11	yes	up
Erc2	461	489.6	423	304	185.7	324	275.4	201.1	190.1	174.1	302.8	0.5124	0.00237	0.0848	no	up	302.8	1.277	2.3e-14	9.91e-13	yes	up
Adamts3	448.8	523.3	538.5	293.7	221	313.1	255.2	127.2	142.7	150	301.4	0.9548	3.76e-10	6.23e-06	no	up	301.4	1.854	5.33e-36	3.26e-33	yes	up
Gabra2	360	391.7	375.3	433.7	228.4	420.4	228.3	187.8	187.2	181.5	299.4	0.8157	5.88e-05	0.0101	no	up	299.4	1.017	1.22e-06	1.45e-05	yes	up
Dab2	626.5	403.6	293.7	266.4	293.4	319.7	228.3	191.5	229.1	117.9	297	0.6243	0.0142	0.22	no	up	297	1.294	9.44e-07	1.14e-05	yes	up
Srgap1	396.4	424.3	429.3	372.3	213.6	271.5	355.9	195.5	145.9	156	296.1	0.8421	4.25e-06	0.00213	no	up	296.1	1.322	1.1e-12	3.67e-11	yes	up
Gramd1b	430.6	436.2	400.4	324.5	224.7	267.1	325.7	179.3	202.3	166.7	295.8	0.6159	3.87e-05	0.00792	no	up	295.8	1.205	1.97e-16	1.21e-14	yes	up
Snap25	369.1	438.2	413	280.1	237.7	328.4	369.4	166.9	197.6	156	295.6	0.7931	9.37e-07	0.000821	no	up	295.6	1.223	4.03e-14	1.67e-12	yes	up
Dock9	561.2	429.3	327.6	280.1	176.4	280.3	204.8	244.1	165.6	182.8	285.2	0.2426	0.274	0.807	no	up	285.2	1.153	3.23e-07	4.29e-06	yes	up
Cacna1c	413.1	436.2	454.4	307.4	219.1	256.2	221.6	184.6	137.3	165.4	279.5	0.6146	0.000119	0.0154	no	up	279.5	1.415	1.03e-19	9.53e-18	yes	up
Pisd-ps1	521	307.6	460.7	146.9	289.7	240.8	302.2	207.6	163.8	134.6	277.5	0.538	0.0231	0.279	no	up	277.5	1.342	3.33e-08	5.31e-07	yes	up
Maf	583.3	412.5	354	266.4	159.7	282.4	208.2	176.1	157.5	129.9	273	0.5543	0.0114	0.197	no	up	273	1.538	4.17e-12	1.26e-10	yes	up
Stx1b	303.8	280.9	360.3	334.7	230.3	330.6	372.7	143.3	128.6	164.7	265	1.116	1.51e-10	3.29e-06	yes	up	265	1.118	3.21e-10	7.2e-09	yes	up
Scube1	320.5	410.5	474.5	211.7	204.3	181.7	285.4	226.5	142.2	186.8	264.4	0.2381	0.253	0.785	no	up	264.4	1.111	1.15e-07	1.67e-06	yes	up
Jup	382	376.9	394.1	266.4	273	208	171.3	230.4	191.3	142.6	263.6	0.2827	0.139	0.626	no	up	263.6	1.018	9.87e-08	1.46e-06	yes	up
Phactr1	350.9	449.1	372.8	218.6	198.7	284.6	282.1	147.6	189.8	138	263.2	0.6252	0.00051	0.0357	no	up	263.2	1.298	4.46e-13	1.57e-11	yes	up
Drp2	306.1	427.3	404.2	266.4	198.7	260.5	211.6	205.3	190.4	147.3	261.8	0.3566	0.0504	0.406	no	up	261.8	1.053	6.31e-09	1.16e-07	yes	up
Gdpd5	364.5	407.5	438.1	215.2	204.3	157.6	261.9	184.6	200.8	176.1	261.1	0.1411	0.38	0.889	no	up	261.1	1.102	7.04e-13	2.4e-11	yes	up
Shtn1	407.8	387.7	364	194.7	196.8	345.9	332.4	117.4	152.6	80.4	258	1.183	5.18e-07	0.000582	yes	up	258	1.717	1.63e-12	5.23e-11	yes	up
Npr2	347.8	326.4	283.7	293.7	245.1	218.9	355.9	163.6	173.4	138.6	254.7	0.7853	4.18e-06	0.00211	no	up	254.7	1.006	4.62e-09	8.78e-08	yes	up
Syn2	437.4	434.2	296.2	245.9	154.1	214.6	272	137.5	141.6	89.1	242.3	0.8225	0.000252	0.0232	no	up	242.3	1.656	3.8e-13	1.36e-11	yes	up
Sh3bp5	394.9	304.7	401.7	225.4	187.6	218.9	241.8	145.2	158.3	136.6	241.5	0.5564	0.000531	0.0364	no	up	241.5	1.318	1.56e-17	1.08e-15	yes	up
Postn	420.7	370.9	192.1	232.2	206.1	208	282.1	119.3	212.4	106.5	235	0.6579	0.0174	0.244	no	up	235	1.167	4.79e-05	0.000402	yes	up
Enpp2	767	240.4	175.7	239.1	143	234.3	134.3	157.4	159.5	98.4	234.9	0.436	0.416	0.91	no	up	234.9	1.51	0.00776	0.0335	yes	up
St8sia1	318.2	282.9	341.4	215.2	195	269.3	251.9	184	125.4	157.4	234.1	0.574	0.00141	0.0645	no	up	234.1	1.008	1.87e-08	3.17e-07	yes	up
Atp8a2	314.4	384.8	439.3	181	163.4	183.9	241.8	132.3	135.2	142.6	231.9	0.4805	0.00537	0.132	no	up	231.9	1.472	6.44e-19	5.37e-17	yes	up
Mast1	303	351.1	395.4	232.2	182	192.7	211.6	147.7	108.6	154	227.8	0.5723	0.00145	0.0657	no	up	227.8	1.355	1.28e-14	5.75e-13	yes	up
Ndst3	322.8	381.8	328.9	222	150.4	194.9	308.9	129.1	111	128.6	227.8	0.8074	4.06e-05	0.00814	no	up	227.8	1.488	3.8e-14	1.59e-12	yes	up
Rapgef5	387.3	370.9	256.1	150.3	152.3	251.8	228.3	173.7	147.7	154	227.2	0.3016	0.147	0.64	no	up	227.2	1.095	1.38e-07	1.98e-06	yes	up
Abca9	527.1	306.6	193.3	198.1	172.7	208	194.8	151.5	180.3	133.9	226.6	0.3121	0.24	0.77	no	up	226.6	1.144	2.64e-05	0.000235	yes	up
Gnai1	331.9	321.5	327.6	181	204.3	203.6	218.3	169.9	180	106.5	224.5	0.3926	0.0365	0.35	no	up	224.5	1.087	4.6e-09	8.75e-08	yes	up
Cacna1a	246.1	314.5	292.5	208.3	209.8	267.1	305.6	129.7	93	146	221.3	1.013	2.52e-07	0.000365	yes	up	221.3	1.215	1.16e-09	2.41e-08	yes	up
Shank2	335.7	342.2	244.8	218.6	180.1	227.7	245.1	139.7	142.7	110.5	218.7	0.7122	7.89e-05	0.0119	no	up	218.7	1.226	6.95e-12	2.05e-10	yes	up
Trim67	291.6	360	399.2	211.7	113.3	218.9	285.4	87.4	108.9	82.4	215.9	1.134	2.24e-06	0.00144	yes	up	215.9	1.909	5.07e-15	2.44e-13	yes	up
Sfxn3	269.6	366	283.7	215.2	165.3	175.2	214.9	152.6	115.3	133.3	209.1	0.5042	0.00616	0.142	no	up	209.1	1.191	3.88e-11	1.01e-09	yes	up
Rbms3	366.8	353.1	213.4	228.8	163.4	210.2	167.9	123.3	124.2	135.9	208.7	0.5888	0.00421	0.116	no	up	208.7	1.293	2.97e-10	6.7e-09	yes	up
Lama2	404	311.6	198.3	160.5	185.7	201.4	144.4	168.9	148.2	125.2	204.8	0.2358	0.308	0.836	no	up	204.8	1.047	6.81e-06	7.01e-05	yes	up
Csmd1	265	291.8	252.3	208.3	241.4	227.7	194.8	88.4	156.3	104.5	203.1	0.9161	8.38e-06	0.00322	no	up	203.1	1.215	5.54e-09	1.03e-07	yes	up
Ncam2	276.4	322.5	298.7	187.8	180.1	210.2	141	129.4	153.4	131.3	203.1	0.3934	0.0167	0.24	no	up	203.1	1.114	1.01e-12	3.38e-11	yes	up
Cldn5	404	255.2	199.6	184.4	209.8	192.7	178	133.5	184.1	86.4	202.8	0.5023	0.0598	0.441	no	up	202.8	1.085	7.65e-05	0.000611	yes	up
Arhgap20	367.6	288.8	197.1	191.3	157.8	197.1	188	146.8	159.2	118.5	201.2	0.3626	0.0913	0.524	no	up	201.2	1.008	2.78e-06	3.09e-05	yes	up
Slc43a2	315.2	305.6	288.7	146.9	143	173	255.2	137.5	143.9	101.8	201.1	0.4615	0.0207	0.265	no	up	201.1	1.237	3.15e-10	7.1e-09	yes	up
Kcnb2	281	305.6	268.6	198.1	139.3	240.8	218.3	125.3	119.9	97.8	199.5	0.7769	3.27e-05	0.00723	no	up	199.5	1.307	1.54e-12	4.97e-11	yes	up
Prkca	302.3	283.9	163.2	235.7	137.4	236.5	251.9	120.4	172.2	77	198	0.7871	0.00595	0.139	no	up	198	1.015	0.000648	0.00404	yes	up
Slitrk1	205	261.1	288.7	293.7	217.3	203.6	184.7	111.9	108.6	89.7	196.4	1.101	5.14e-09	3.09e-05	yes	up	196.4	1.265	2.52e-11	6.81e-10	yes	up
Cul9	255.2	208.7	365.3	170.8	169	170.8	204.8	165.7	108.4	135.3	195.4	0.3802	0.0856	0.51	no	up	195.4	1.009	5.54e-06	5.81e-05	yes	up
Col6a1	428.3	254.2	218.4	112.7	180.1	179.5	134.3	144.3	186.4	107.1	194.5	0.0674	0.8	0.999	no	up	194.5	1.04	0.000116	0.000886	yes	up
Camk2n1	278.7	322.5	290	170.8	143	164.2	184.7	125.3	120.8	81	188.1	0.5694	0.00284	0.0939	no	up	188.1	1.424	1.24e-14	5.63e-13	yes	up
Sgip1	326.6	297.7	266.1	126.4	141.1	181.7	188	125.7	83.2	103.1	184	0.6072	0.00261	0.0897	no	up	184	1.508	1.73e-14	7.6e-13	yes	up
Gm42993	199	306.6	90.4	177.6	154.1	295.6	302.2	95.7	78.9	101.1	180.1	1.337	4.01e-05	0.00808	yes	up	180.1	1.118	0.0011	0.00639	yes	up
Amph	252.1	215.6	352.7	140	143	153.3	151.1	114.3	141	127.9	179.1	0.205	0.307	0.836	no	up	179.1	1.096	1.69e-08	2.89e-07	yes	up
Shisa7	199	294.8	271.1	222	128.1	166.4	218.3	114	74.5	88.4	177.7	0.9615	3.52e-05	0.0075	no	up	177.7	1.454	6.43e-10	1.39e-08	yes	up
Ndrg1	258.2	334.3	140.6	177.6	126.3	232.1	315.7	38.5	102.6	40.8	176.7	1.806	0.00032	0.0268	yes	up	176.7	2.01	0.000156	0.00115	yes	up
Elmod1	275.7	310.6	213.4	177.6	120.7	203.6	178	95.8	128.3	62.3	176.6	0.8113	0.00127	0.0612	no	up	176.6	1.471	8.72e-09	1.57e-07	yes	up
Wbscr17	180.7	253.2	267.4	170.8	182	168.6	194.8	100.6	145.1	83	174.6	0.6982	0.00157	0.0681	no	up	174.6	1.08	1.25e-06	1.47e-05	yes	up
Nav2	283.3	277	205.9	194.7	131.8	144.5	201.5	83.3	115	75.7	171.3	0.8507	0.000103	0.0141	no	up	171.3	1.481	1.18e-11	3.34e-10	yes	up
Coro7	225.6	244.3	266.1	157.1	169	142.3	161.2	95.3	108.9	126.6	169.6	0.5318	0.00241	0.0858	no	up	169.6	1.168	2.4e-12	7.49e-11	yes	up
Ggt7	206.6	251.2	311.3	102.5	139.3	129.2	171.3	153.4	110.7	113.2	168.9	0.09894	0.651	0.999	no	up	168.9	1.013	2.01e-06	2.28e-05	yes	up
Gria3	278.7	300.7	165.7	177.6	104	186.1	174.6	97.8	80.9	63.6	163	0.964	0.000183	0.0193	no	up	163	1.611	7.14e-10	1.53e-08	yes	up
Tcta	269.6	224.5	277.4	123	157.8	116	110.8	123.1	104	105.1	161.1	0.2088	0.266	0.801	no	up	161.1	1.207	5.2e-12	1.55e-10	yes	up
Fam13c	176.2	263.1	246	184.4	141.1	133.6	164.5	95.1	80.9	98.4	158.3	0.7548	0.000175	0.0189	no	up	158.3	1.318	2.14e-11	5.83e-10	yes	up
Adamts12	416.2	207.7	131.8	85.4	137.4	146.7	144.4	123.6	114.7	74.3	158.2	0.3021	0.362	0.878	no	up	158.2	1.272	0.000181	0.00131	yes	up
Ntng2	210.4	268.1	155.6	177.6	152.3	175.2	164.5	74.5	131.2	65.6	157.5	0.8786	0.000706	0.0434	no	up	157.5	1.221	4.13e-06	4.44e-05	yes	up
St8sia3	220.2	180	198.3	184.4	159.7	208	194.8	68	74.5	85.7	157.4	1.308	1.42e-13	5.21e-08	yes	up	157.4	1.413	5.43e-16	3.04e-14	yes	up
Dlg2	259	263.1	215.9	143.4	98.4	179.5	137.7	98.8	125.4	45.5	156.7	0.616	0.0343	0.34	no	up	156.7	1.437	1.25e-06	1.48e-05	yes	up
Ptp4a3	243	206.7	242.3	143.4	150.4	120.4	164.5	88.1	95.6	109.2	156.4	0.5737	0.00138	0.0638	no	up	156.4	1.255	1.17e-13	4.51e-12	yes	up
Taok3	211.9	196.8	236	150.3	126.3	157.6	181.3	107.5	84.4	85	153.7	0.7082	0.000169	0.0186	no	up	153.7	1.203	3.81e-11	9.97e-10	yes	up
AC153962.3	210.4	223.5	205.9	157.1	104	148.9	178	92.1	95.4	95.8	151.1	0.6105	0.000883	0.0498	no	up	151.1	1.179	1.61e-11	4.49e-10	yes	up
B4galnt1	215.7	221.6	271.1	157.1	111.4	113.9	134.3	77.2	112.4	95.1	151	0.4295	0.0395	0.363	no	up	151	1.318	4.58e-11	1.19e-09	yes	up
Luzp2	229.4	236.4	133.1	177.6	105.8	210.2	127.6	83.9	85.2	98.4	148.8	0.8022	0.00165	0.07	no	up	148.8	1.174	5.96e-06	6.2e-05	yes	up
5330434G04Rik	233.1	179	199.6	157.1	96.6	201.4	161.2	101.4	54.3	99.1	148.3	0.8536	0.00147	0.066	no	up	148.3	1.267	3.69e-06	4.01e-05	yes	up
Lrrn2	208.8	256.2	237.2	129.8	156	89.8	120.9	88.9	106.6	79.7	147.4	0.4341	0.037	0.352	no	up	147.4	1.342	1.5e-11	4.19e-10	yes	up
Sall3	137.5	224.5	306.3	112.7	113.3	92	137.7	145.8	64.4	114.5	144.9	0.06277	0.839	0.999	no	up	144.9	1.033	0.00101	0.0059	yes	up
Cbfa2t3	151.1	219.6	296.2	143.4	79.8	127	178	80.4	55.8	90.4	142.2	0.7886	0.00605	0.141	no	up	142.2	1.558	8.88e-08	1.32e-06	yes	up
Csmd2	151.1	250.3	190.8	146.9	130	105.1	157.8	76.2	130.3	71	140.9	0.5273	0.0465	0.392	no	up	140.9	1.086	4.86e-05	0.000408	yes	up
6530402F18Rik	195.9	251.2	258.6	95.6	126.3	120.4	144.4	72.1	76.3	62.9	140.4	0.7815	8e-05	0.012	no	up	140.4	1.723	2.01e-20	2.09e-18	yes	up
Sh3gl2	161	206.7	150.6	143.4	126.3	208	171.3	57	116.4	59.6	140	1.059	0.000128	0.0159	yes	up	140	1.151	5.35e-05	0.000444	yes	up
Shank1	161.8	228.5	237.2	99	113.3	142.3	188	68.6	80.9	76.3	139.6	0.8438	0.000178	0.0191	no	up	139.6	1.472	3.1e-11	8.29e-10	yes	up
Slc40a1	277.2	170.1	200.8	129.8	115.1	122.6	104.1	84.2	111.5	76.3	139.2	0.3726	0.106	0.559	no	up	139.2	1.251	2.37e-08	3.93e-07	yes	up
Tenm1	208.8	207.7	189.5	160.5	113.3	192.7	117.5	75	52.3	73	139	1.131	3.22e-07	0.000425	yes	up	139	1.6	3.02e-13	1.1e-11	yes	up
Stx1a	195.9	222.6	237.2	109.3	139.3	78.8	117.5	115.6	91	66.3	137.4	0.2732	0.256	0.789	no	up	137.4	1.242	1.14e-07	1.67e-06	yes	up
Cpeb2	199	176.1	223.4	82	87.3	122.6	167.9	89.9	59.8	91.7	130	0.5037	0.044	0.382	no	up	130	1.312	1.02e-07	1.51e-06	yes	up
Stard8	233.9	200.8	164.4	105.9	120.7	111.7	57.1	111.2	107.5	73	128.6	0.03668	0.882	0.999	no	up	128.6	1.03	1.89e-05	0.000174	yes	up
Pcdh11x	218.7	207.7	164.4	112.7	102.1	96.3	87.3	107.9	90.2	85.7	127.3	0.06241	0.761	0.999	no	up	127.3	1.052	2.76e-08	4.5e-07	yes	up
Ubash3b	218	135.5	224.7	99	96.6	102.9	124.2	90.6	83.2	95.1	127	0.2306	0.306	0.834	no	up	127	1.107	2.69e-07	3.64e-06	yes	up
Sdk1	218.7	194.9	180.8	105.9	96.6	94.1	104.1	106.3	85.2	69	125.6	0.1753	0.416	0.91	no	up	125.6	1.172	6.17e-09	1.14e-07	yes	up
Lrrc4	151.1	181	180.8	143.4	83.6	131.4	114.2	83.8	79.5	93.1	124.2	0.4516	0.0285	0.311	no	up	124.2	1.004	3.57e-07	4.71e-06	yes	up
B230334C09Rik	201.3	242.3	178.2	99	98.4	111.7	141	77.3	45.4	37.5	123.2	1.034	0.000124	0.0157	yes	up	123.2	1.926	6.31e-13	2.17e-11	yes	up
Cfh	418.5	154.3	80.3	82	107.7	124.8	84	55.4	77.4	37.5	122.2	0.8126	0.143	0.633	no	up	122.2	1.938	0.000851	0.00514	yes	up
Cacnb4	180.7	178	173.2	140	63.1	146.7	134.3	69.9	68.2	56.3	121.1	0.8651	0.000401	0.0307	no	up	121.1	1.443	2.43e-09	4.86e-08	yes	up
Pou3f1	138.2	220.6	199.6	95.6	105.8	122.6	67.2	74.9	71.9	85	118.2	0.3716	0.117	0.582	no	up	118.2	1.269	2.52e-08	4.15e-07	yes	up
Cnih3	158.7	195.8	194.6	78.6	89.1	122.6	110.8	73.1	91	41.5	115.6	0.5328	0.0477	0.396	no	up	115.6	1.394	1.52e-07	2.16e-06	yes	up
Unc5a	210.4	196.8	143.1	133.2	96.6	122.6	70.5	52.6	77.7	52.2	115.6	0.7948	0.00176	0.072	no	up	115.6	1.593	1.66e-10	3.89e-09	yes	up
Zfp9	179.2	177.1	195.8	78.6	68.7	102.9	137.7	69.6	59.5	63.6	113.3	0.5625	0.0117	0.199	no	up	113.3	1.512	5.27e-13	1.83e-11	yes	up
Trim62	101.8	134.5	199.6	153.7	72.4	102.9	144.4	58.3	61	89.7	111.8	0.7502	0.0118	0.2	no	up	111.8	1.066	0.000446	0.00291	yes	up
Magel2	175.4	118.7	183.3	133.2	94.7	102.9	104.1	86.6	63	53.6	111.5	0.648	0.00951	0.179	no	up	111.5	1.211	8.82e-07	1.07e-05	yes	up
Stk32b	145.1	215.6	169.5	99	85.4	113.9	114.2	51	61.5	43.5	109.9	0.9651	3.4e-05	0.00734	no	up	109.9	1.749	5.38e-15	2.57e-13	yes	up
Cacna2d3	199	151.3	120.5	119.5	70.6	92	104.1	81.9	71.9	81.7	109.3	0.2689	0.264	0.798	no	up	109.3	1.009	1.29e-05	0.000124	yes	up
Pisd-ps2	165.6	126.6	146.9	85.4	128.1	111.7	141	61.4	45.7	75.7	108.8	0.9589	5.59e-05	0.00983	no	up	108.8	1.283	5.12e-08	7.94e-07	yes	up
Bend6	145.8	188.9	101.7	140	89.1	94.1	157.8	58.6	68.8	41.5	108.6	1.054	0.000177	0.019	yes	up	108.6	1.36	1.8e-06	2.07e-05	yes	up
Angptl4	183	201.8	123	112.7	117	59.1	60.4	77	70.8	75.7	108.1	0.237	0.375	0.886	no	up	108.1	1.189	4.58e-06	4.88e-05	yes	up
Gm42992	154.9	159.3	86.6	82	89.1	120.4	167.9	80.3	34.1	78.4	105.3	0.8326	0.0141	0.219	no	up	105.3	1.064	0.00233	0.0123	yes	up
Hmgcll1	160.2	115.7	197.1	78.6	72.4	96.3	100.7	87.8	58.4	74.3	104.2	0.2301	0.373	0.885	no	up	104.2	1.092	1.21e-05	0.000117	yes	up
Sybu	205.8	170.1	75.3	95.6	91	78.8	120.9	48.2	107.5	48.9	104.2	0.4897	0.175	0.69	no	up	104.2	1.145	0.00196	0.0105	yes	up
Klf8	146.6	168.2	130.5	133.2	76.1	85.4	97.4	92.8	69.1	40.8	104	0.4877	0.09	0.52	no	up	104	1.111	0.000108	0.000834	yes	up
Slit3	166.3	207.7	104.2	119.5	89.1	76.6	60.4	66.7	73.1	54.9	101.9	0.3995	0.151	0.646	no	up	101.9	1.293	1.97e-06	2.24e-05	yes	up
March4	173.2	165.2	96.7	99	81.7	118.2	117.5	27.8	82.4	42.9	100.5	1.028	0.00317	0.0993	no	up	100.5	1.515	2.19e-05	0.000199	yes	up
Hpca	152.6	165.2	124.3	88.8	89.1	105.1	77.2	53.4	102.6	40.8	99.9	0.4542	0.135	0.62	no	up	99.9	1.159	0.000136	0.00102	yes	up
Fam196a	112.4	157.3	141.8	116.1	91	83.2	114.2	55.1	61	42.2	97.4	0.8979	0.000134	0.0163	no	up	97.4	1.356	2.7e-09	5.37e-08	yes	up
Pcdhga7	135.9	139.5	109.2	133.2	87.3	98.5	84	52.9	70.5	57.6	96.9	0.7257	0.00157	0.0681	no	up	96.9	1.095	8.31e-07	1.02e-05	yes	up
Shisa6	132.9	139.5	124.3	99	94.7	129.2	107.5	48.4	44.5	47.5	96.7	1.203	4.13e-09	2.75e-05	yes	up	96.7	1.499	1.46e-14	6.51e-13	yes	up
Ccdc80	198.2	102.9	42.7	105.9	94.7	146.7	110.8	49	51.7	56.9	96	1.129	0.00234	0.0844	no	up	96	1.141	0.0031	0.0156	yes	up
Pear1	173.2	147.4	99.2	51.2	109.6	70.1	104.1	77.2	68.5	53.6	95.4	0.337	0.234	0.763	no	up	95.4	1.069	0.000124	0.00094	yes	up
Tmem59l	108.6	193.9	120.5	85.4	92.8	76.6	63.8	67.5	63.3	54.2	92.7	0.372	0.16	0.663	no	up	92.7	1.182	3.64e-06	3.96e-05	yes	up
Pcdhga10	107.8	116.7	134.3	116.1	81.7	85.4	114.2	79.2	40.2	45.5	92.1	0.8101	0.00412	0.115	no	up	92.1	1.095	0.000111	0.000851	yes	up
Gpr22	97.2	107.8	148.1	88.8	46.4	142.3	107.5	64.4	70.8	38.8	91.2	0.7074	0.0321	0.329	no	up	91.2	1.001	0.00293	0.0149	yes	up
Jakmip1	126.8	165.2	120.5	105.9	63.1	102.9	104.1	30.8	50.6	29.5	89.9	1.32	2.56e-06	0.00155	yes	up	89.9	1.89	1.03e-11	2.95e-10	yes	up
Iqsec2	127.6	158.3	84.1	102.5	59.4	78.8	104.1	48.9	73.4	52.9	89	0.5315	0.0661	0.461	no	up	89	1.084	0.000154	0.00113	yes	up
A230057D06Rik	155.7	167.2	81.6	75.1	79.8	96.3	60.4	63.1	61.5	46.9	88.8	0.451	0.115	0.578	no	up	88.8	1.233	1.07e-05	0.000105	yes	up
Pcsk2	154.9	150.3	59	92.2	89.1	96.3	67.2	52.3	82.9	37.5	88.2	0.5791	0.0988	0.543	no	up	88.2	1.075	0.00261	0.0135	yes	up
Fbxl2	96.4	134.5	128	75.1	83.6	116	84	60.7	42.5	52.2	87.3	0.7989	0.00141	0.0647	no	up	87.3	1.195	9.7e-07	1.17e-05	yes	up
Tmem74	109.4	115.7	110.5	82	109.6	118.2	94	38.9	56.9	32.8	86.8	1.239	5.86e-07	0.000625	yes	up	86.8	1.368	2.64e-08	4.31e-07	yes	up
Srrm3	102.5	170.1	136.8	71.7	57.6	70.1	104.1	62.5	42.2	50.2	86.8	0.5185	0.064	0.454	no	up	86.8	1.389	2.74e-07	3.69e-06	yes	up
Camk4	120	159.3	80.3	75.1	70.6	98.5	127.6	40.7	48.8	32.1	85.3	1.169	6.89e-05	0.011	yes	up	85.3	1.555	1.23e-07	1.79e-06	yes	up
Rap1gap	106.3	106.8	134.3	92.2	70.6	74.4	73.9	47.8	68.5	52.2	82.7	0.4566	0.0629	0.451	no	up	82.7	1.039	7.89e-06	8e-05	yes	up
Phf24	135.9	151.3	80.3	37.6	59.4	65.7	97.4	64	51.1	52.2	79.5	0.2077	0.491	0.951	no	up	79.5	1.135	9.86e-05	0.000766	yes	up
Cd68	138.2	125.6	87.9	51.2	76.1	67.9	80.6	56.9	41.3	68.3	79.4	0.3361	0.227	0.756	no	up	79.4	1.1	3.75e-05	0.000321	yes	up
Ralyl	134.4	131.6	96.7	85.4	40.9	76.6	63.8	47.5	78	36.8	79.2	0.2663	0.407	0.904	no	up	79.2	1.152	0.000254	0.00177	yes	up
Nrg3	104	173.1	90.4	95.6	27.9	65.7	114.2	51.5	40.2	28.8	79.1	0.8606	0.0255	0.293	no	up	79.1	1.594	4.6e-05	0.000388	yes	up
Elfn2	92.7	102.9	85.4	82	104	100.7	87.3	33.9	70.2	30.8	79	1.057	0.000521	0.0361	yes	up	79	1.049	0.00071	0.00438	yes	up
Lrrtm2	97.2	86.1	128	119.5	40.9	81	97.4	49.8	47.7	35.5	78.3	0.8786	0.00443	0.119	no	up	78.3	1.208	9.5e-05	0.000741	yes	up
Adamts17	88.9	104.8	38.9	85.4	98.4	127	124.2	32.8	56.6	24.8	78.2	1.504	1.91e-05	0.0052	yes	up	78.2	1.024	0.00529	0.0244	yes	up
D030028A08Rik	128.3	136.5	106.7	34.2	105.8	61.3	40.3	68.1	41.6	41.5	76.4	0.3031	0.374	0.885	no	up	76.4	1.283	0.000133	0.000997	yes	up
C230004F18Rik	145.1	121.7	70.3	82	37.1	102.9	60.4	49.3	40.2	50.2	75.9	0.5925	0.0768	0.488	no	up	75.9	1.281	0.000122	0.000925	yes	up
Npl	99.5	121.7	126.8	99	53.9	50.4	57.1	40.6	48.3	58.9	75.6	0.3851	0.162	0.667	no	up	75.6	1.252	1.5e-06	1.75e-05	yes	up
March1	104	127.6	158.2	51.2	55.7	63.5	100.7	30.3	36.7	27.5	75.5	1.074	0.000133	0.0162	yes	up	75.5	2.027	3.16e-14	1.34e-12	yes	up
Nebl	105.6	110.8	130.5	64.9	40.9	70.1	70.5	64.6	43.9	46.2	74.8	0.2125	0.442	0.927	no	up	74.8	1.143	1e-05	9.94e-05	yes	up
Gm38104	90.4	92	111.7	58.1	74.3	76.6	87.3	51.9	31.8	54.2	72.8	0.6989	0.0104	0.187	no	up	72.8	1.095	3.65e-05	0.000313	yes	up
Pde4a	113.2	103.9	91.6	95.6	52	63.5	60.4	50.4	60.4	36.2	72.7	0.4222	0.127	0.604	no	up	72.7	1.057	6.59e-05	0.000534	yes	up
Grik1	137.5	112.8	121.8	61.5	65	74.4	63.8	34.2	34.1	19.4	72.4	1.141	2.58e-05	0.00623	yes	up	72.4	2.041	1.31e-15	6.88e-14	yes	up
Tshz2	120	93	101.7	71.7	46.4	63.5	73.9	77.2	34.4	33.5	71.5	0.3532	0.303	0.832	no	up	71.5	1.092	0.0013	0.00737	yes	up
Dlk1	120.8	83.1	119.2	34.2	63.1	56.9	90.7	77.3	31.8	29.5	70.7	0.3808	0.322	0.849	no	up	70.7	1.196	0.00193	0.0104	yes	up
Hlf	128.3	120.7	75.3	51.2	55.7	74.4	47	53.7	58.4	32.8	69.8	0.2398	0.439	0.925	no	up	69.8	1.15	0.000111	0.000851	yes	up
Cpeb3	93.4	128.6	86.6	75.1	37.1	63.5	84	45.5	48	33.5	69.5	0.558	0.0616	0.447	no	up	69.5	1.266	1.11e-05	0.000109	yes	up
Srsf12	107.1	124.6	82.8	75.1	46.4	63.5	84	43.9	22.2	40.2	69	0.8934	0.00498	0.127	no	up	69	1.568	5.16e-07	6.61e-06	yes	up
Gm45263	75.9	105.8	36.4	109.3	61.3	98.5	114.2	31.7	29.8	26.1	68.9	1.685	5.42e-07	0.000598	yes	up	68.9	1.317	0.000151	0.00112	yes	up
Gm45457	85.8	109.8	45.2	71.7	65	109.5	84	47.5	26	44.9	68.9	1.068	0.00175	0.072	no	up	68.9	1.034	0.00304	0.0154	yes	up
Kcng1	40.3	70.2	82.8	116.1	85.4	105.1	107.5	27.8	30.6	20.8	68.7	1.937	1.85e-11	9.39e-07	yes	up	68.7	1.246	3.05e-05	0.000267	yes	up
Pcdhga9	57.7	95.9	92.9	44.4	85.4	102.9	94	44.8	32.9	32.8	68.4	1.152	0.000134	0.0163	yes	up	68.4	1.132	0.000197	0.00141	yes	up
Syn1	74.4	114.7	114.2	92.2	46.4	67.9	84	41.5	19.6	26.8	68.2	1.257	0.000198	0.0202	yes	up	68.2	1.759	1.9e-07	2.64e-06	yes	up
Glis3	127.6	105.8	62.8	95.6	40.9	72.3	30.2	65.8	51.7	28.8	68.1	0.2624	0.501	0.955	no	up	68.1	1.006	0.0103	0.0422	yes	up
4930480K23Rik	112.4	99.9	64	85.4	68.7	61.3	43.7	59	24.8	51.6	67.1	0.5206	0.138	0.624	no	up	67.1	1.035	0.00317	0.016	yes	up
Car11	113.2	95	95.4	92.2	27.9	65.7	50.4	44.1	45.7	32.8	66.2	0.4728	0.137	0.624	no	up	66.2	1.296	2.45e-05	0.00022	yes	up
Gsap	89.6	112.8	41.4	92.2	59.4	96.3	47	28.6	58.1	33.5	65.9	0.8813	0.0214	0.268	no	up	65.9	1.028	0.00879	0.0371	yes	up
Agbl3	91.9	106.8	106.7	58.1	40.9	63.5	67.2	45.6	30.9	42.2	65.4	0.509	0.0673	0.464	no	up	65.4	1.357	1.56e-07	2.2e-06	yes	up
Gm20045	71.4	64.3	56.5	92.2	85.4	107.3	77.2	30.4	29.8	34.2	64.9	1.546	1.17e-10	2.78e-06	yes	up	64.9	1.049	1.42e-05	0.000135	yes	up
Pmp22	135.9	92	84.1	34.2	59.4	54.7	63.8	61.6	32.7	30.8	64.9	0.3338	0.333	0.856	no	up	64.9	1.299	0.000107	0.000826	yes	up
Il1rapl1	69.9	106.8	97.9	64.9	50.1	59.1	87.3	39.4	27.7	30.1	63.3	0.9647	0.000988	0.053	no	up	63.3	1.474	1.97e-07	2.74e-06	yes	up
Pcdhga8	63.8	92	92.9	78.6	39	81	67.2	48.3	39.9	28.8	63.1	0.722	0.0209	0.266	no	up	63.1	1.056	0.000622	0.00389	yes	up
Syt3	62.3	97.9	124.3	51.2	66.9	56.9	43.7	50.9	34.7	38.2	62.7	0.4172	0.189	0.707	no	up	62.7	1.176	0.000121	0.000921	yes	up
Gm43188	66.1	89	35.1	92.2	63.1	85.4	97.4	24.7	19.1	41.5	61.4	1.591	7.64e-06	0.00305	yes	up	61.4	1.2	0.0011	0.00639	yes	up
Kcnh3	85.8	127.6	62.8	61.5	65	81	57.1	15.6	36.1	18.1	61.1	1.516	3.33e-05	0.00729	yes	up	61.1	1.987	6.39e-08	9.78e-07	yes	up
Adcy7	101	81.1	92.9	51.2	53.9	52.5	40.3	36.4	44.5	51.6	60.5	0.2047	0.458	0.935	no	up	60.5	1.08	1.6e-05	0.00015	yes	up
Sema4f	75.9	97.9	109.2	58.1	42.7	37.2	87.3	33.3	25.4	32.8	60	0.8354	0.00724	0.156	no	up	60	1.623	4.67e-08	7.28e-07	yes	up
Edn3	145.8	81.1	59	64.9	48.3	50.4	33.6	45	32.7	30.8	59.1	0.4309	0.231	0.76	no	up	59.1	1.396	6.57e-05	0.000532	yes	up
Gm14295	69.1	105.8	55.2	78.6	68.7	43.8	60.4	35.8	20.2	52.9	59.1	0.806	0.0286	0.311	no	up	59.1	1.106	0.00289	0.0147	yes	up
Sh2d4b	93.4	113.8	62.8	58.1	31.6	59.1	70.5	32.2	34.7	32.8	58.9	0.6845	0.0295	0.316	no	up	58.9	1.444	1.59e-06	1.84e-05	yes	up
Mertk	115.4	62.3	92.9	61.5	55.7	46	23.5	47.5	48.8	34.2	58.8	0.1039	0.754	0.999	no	up	58.8	1.042	0.00093	0.00554	yes	up
Plppr4	146.6	120.7	40.2	30.7	33.4	65.7	57.1	36.9	48	6	58.5	0.6037	0.271	0.805	no	up	58.5	1.74	0.00197	0.0106	yes	up
Grid1	73.7	65.3	106.7	51.2	66.9	48.2	63.8	37.4	26.6	38.2	57.8	0.765	0.0105	0.188	no	up	57.8	1.26	1.18e-05	0.000115	yes	up
Slc38a5	119.2	70.2	99.2	54.6	53.9	52.5	36.9	16.1	45.1	14.7	56.3	0.9652	0.0187	0.252	no	up	56.3	1.917	2.7e-06	3e-05	yes	up
Lingo2	101	64.3	87.9	68.3	27.9	61.3	40.3	47.5	27.2	36.2	56.2	0.385	0.27	0.803	no	up	56.2	1.184	0.000461	0.003	yes	up
Tpm2	79	73.2	82.8	27.3	46.4	32.8	87.3	38.4	31.5	45.5	54.4	0.3179	0.335	0.858	no	up	54.4	1.036	0.00101	0.00594	yes	up
Pcdhga5	72.1	71.2	69	58.1	55.7	74.4	73.9	27.7	16.5	24.1	54.3	1.51	2.11e-07	0.000327	yes	up	54.3	1.628	1.13e-08	2e-07	yes	up
Mpv17l	94.2	63.3	75.3	85.4	57.6	39.4	26.9	39.6	33.8	23.4	53.9	0.6631	0.0558	0.426	no	up	53.9	1.245	0.000244	0.00171	yes	up
Crtac1	63.8	71.2	41.4	51.2	52	94.1	77.2	21.4	42.5	21.4	53.6	1.268	0.000415	0.0313	yes	up	53.6	1.05	0.00428	0.0204	yes	up
Mgll	79	78.1	57.7	51.2	59.4	52.5	67.2	41.5	34.1	15.4	53.6	0.878	0.0106	0.189	no	up	53.6	1.201	0.000431	0.00283	yes	up
Cyb561d2	75.9	66.3	99.2	51.2	48.3	39.4	33.6	29.2	49.1	40.2	53.2	0.1444	0.654	0.999	no	up	53.2	1.032	0.000602	0.00378	yes	up
A130014A01Rik	57.7	61.3	109.2	78.6	35.3	41.6	47	35.3	29.2	34.8	53	0.5708	0.0964	0.537	no	up	53	1.188	0.000366	0.00245	yes	up
Ccdc92b	78.2	75.2	74.1	37.6	53.9	37.2	47	33.3	32.1	48.9	51.7	0.2497	0.405	0.903	no	up	51.7	1.024	0.000203	0.00145	yes	up
Gm45250	75.2	64.3	82.8	71.7	44.6	52.5	33.6	42.8	18.8	26.8	51.3	0.7501	0.0358	0.346	no	up	51.3	1.307	0.000193	0.00138	yes	up
Pcdhga6	84.3	94	65.3	44.4	46.4	41.6	47	38.2	25.7	25.4	51.2	0.5605	0.0717	0.475	no	up	51.2	1.424	8.3e-07	1.02e-05	yes	up
Afap1l2	119.2	95	28.9	58.1	39	46	30.2	29	34.4	15.4	49.5	0.698	0.123	0.595	no	up	49.5	1.617	0.000354	0.00237	yes	up
Pcdhga1	90.4	40.6	61.5	54.6	39	65.7	57.1	21.6	32.7	31.5	49.5	0.9268	0.00843	0.169	no	up	49.5	1.192	0.00064	0.004	yes	up
Gm45264	30.4	113.8	20.1	58.1	55.7	63.5	84	19.8	15.6	28.8	49	1.619	0.000884	0.0498	yes	up	49	1.374	0.00679	0.03	yes	up
Slc7a8	108.6	76.2	43.9	58.1	33.4	43.8	67.2	18.9	25.1	12.7	48.8	1.361	0.00048	0.0344	yes	up	48.8	1.999	2.27e-07	3.11e-06	yes	up
B230369F24Rik	84.3	82.1	60.3	47.8	33.4	41.6	53.7	26.4	24.6	32.8	48.7	0.6458	0.0355	0.345	no	up	48.7	1.465	2.14e-07	2.95e-06	yes	up
4732416N19Rik	72.1	75.2	61.5	37.6	52	46	36.9	42.9	20.2	40.8	48.5	0.3434	0.322	0.849	no	up	48.5	1.012	0.00235	0.0123	yes	up
Jazf1	57.7	81.1	76.6	47.8	33.4	26.3	50.4	38.1	33.2	34.8	47.9	0.1015	0.747	0.999	no	up	47.9	1.009	0.000393	0.0026	yes	up
Ino80dos	75.2	76.2	50.2	37.6	46.4	70.1	33.6	42	18.2	24.8	47.4	0.7329	0.0556	0.425	no	up	47.4	1.229	0.00119	0.00684	yes	up
Zfp551	88.9	51.4	66.5	41	37.1	67.9	20.1	36	34.1	30.8	47.4	0.3322	0.345	0.866	no	up	47.4	1.035	0.00219	0.0116	yes	up
St6galnac5	64.6	82.1	86.6	23.9	22.3	78.8	50.4	16.2	28	10	46.3	1.261	0.00463	0.123	no	up	46.3	2.076	3.06e-06	3.36e-05	yes	up
Fam129a	77.5	56.4	43.9	92.2	55.7	26.3	57.1	16.3	14.4	20.8	46.1	1.738	3.86e-06	0.002	yes	up	46.1	1.819	1.6e-06	1.85e-05	yes	up
Osbp2	82	71.2	74.1	30.7	40.9	43.8	36.9	28.2	28.9	24.1	46.1	0.5018	0.0922	0.526	no	up	46.1	1.473	2.41e-08	3.97e-07	yes	up
Hivep3	68.3	87	69	64.9	31.6	52.5	36.9	19.4	18.8	9.4	45.8	1.471	3.35e-05	0.0073	yes	up	45.8	2.18	1.8e-10	4.2e-09	yes	up
Tec	94.2	38.6	82.8	54.6	46.4	35	30.2	17.1	35.3	24.1	45.8	0.7138	0.0783	0.493	no	up	45.8	1.506	0.000155	0.00114	yes	up
Slc35f2	84.3	68.3	52.7	27.3	27.9	37.2	50.4	25.6	27.7	45.5	44.7	0.1285	0.723	0.999	no	up	44.7	1.097	0.00122	0.00698	yes	up
Atp2b3	106.3	98.9	41.4	82	3.7	30.7	26.9	31.1	15.3	10	44.6	0.854	0.166	0.675	no	up	44.6	2.106	0.000817	0.00495	yes	up
Gm44438	66.1	106.8	32.6	30.7	29.7	54.7	36.9	27.6	11	42.9	43.9	0.515	0.296	0.826	no	up	43.9	1.362	0.00598	0.027	yes	up
Aldh1a2	112.4	66.3	30.1	30.7	31.6	24.1	57.1	20.4	37.6	23.4	43.4	0.3763	0.414	0.909	no	up	43.4	1.373	0.00251	0.0131	yes	up
Gm44433	73.7	132.5	20.1	34.2	18.6	37.2	53.7	31.6	12.1	15.4	42.9	0.82	0.14	0.628	no	up	42.9	1.921	0.000633	0.00396	yes	up
Apobec1	66.1	64.3	51.5	27.3	44.6	46	43.7	23	39.9	17.4	42.4	0.5956	0.103	0.552	no	up	42.4	1.166	0.00095	0.00563	yes	up
Synpo2	62.3	45.5	57.7	51.2	48.3	39.4	40.3	33.6	23.4	22.1	42.4	0.7329	0.023	0.278	no	up	42.4	1.037	0.000783	0.00478	yes	up
Blvra	66.8	74.2	47.7	23.9	46.4	43.8	26.9	37.6	24.6	27.5	41.9	0.2771	0.433	0.923	no	up	41.9	1.066	0.00133	0.00755	yes	up
Peli3	60	61.3	87.9	34.2	39	43.8	30.2	16.4	24.3	16.7	41.4	0.962	0.00506	0.128	no	up	41.4	1.852	6.09e-09	1.13e-07	yes	up
Zfhx2os	55.4	63.3	36.4	41	31.6	48.2	77.2	16.8	19.4	20.8	41	1.365	0.000112	0.0148	yes	up	41	1.474	2.46e-05	0.000221	yes	up
Acta2	135.2	31.7	28.9	13.7	29.7	41.6	53.7	32.4	22.5	19.4	40.9	0.4747	0.386	0.893	no	up	40.9	1.398	0.0114	0.0463	yes	up
Slco1c1	157.2	43.5	13.8	27.3	16.7	41.6	36.9	30.8	26	10.7	40.5	0.4187	0.508	0.957	no	up	40.5	1.661	0.00969	0.0402	yes	up
Gm37628	48.6	45.5	31.4	58.1	18.6	72.3	70.5	23	15	20.1	40.3	1.467	0.000311	0.0263	yes	up	40.3	1.114	0.00768	0.0332	yes	up
Smim18	30.4	69.2	76.6	34.2	20.4	37.2	43.7	26.6	25.7	30.1	39.4	0.2751	0.492	0.951	no	up	39.4	1.087	0.00451	0.0214	yes	up
Gm45592	38.7	34.6	41.4	68.3	39	65.7	43.7	15.7	18.8	16.1	38.2	1.671	1.89e-07	0.000303	yes	up	38.2	1.181	0.000263	0.00183	yes	up
Tmeff2	42.5	48.5	75.3	44.4	29.7	35	36.9	27.2	21.7	16.7	37.8	0.684	0.0603	0.442	no	up	37.8	1.296	0.000177	0.00128	yes	up
Pik3cg	79.7	53.4	60.3	10.2	40.9	37.2	43.7	13.9	21.7	13.4	37.4	1.043	0.00829	0.168	no	up	37.4	1.98	1.36e-07	1.95e-06	yes	up
2810029C07Rik	67.6	62.3	45.2	44.4	31.6	26.3	30.2	32	21.7	11.4	37.3	0.5397	0.186	0.703	no	up	37.3	1.385	0.000405	0.00267	yes	up
Arl4d	53.9	48.5	74.1	30.7	20.4	41.6	33.6	21.6	35.3	12.7	37.2	0.4081	0.33	0.854	no	up	37.2	1.311	0.00108	0.00631	yes	up
Ulbp1	74.4	55.4	33.9	27.3	37.1	30.7	47	30.7	15.9	19.4	37.2	0.6642	0.101	0.547	no	up	37.2	1.302	0.000917	0.00548	yes	up
Gm44235	52.4	104.8	36.4	27.3	31.6	37.2	33.6	17.7	9.8	20.1	37.1	1.052	0.0173	0.243	no	up	37.1	2.042	1.95e-06	2.22e-05	yes	up
Gm45265	53.2	95	8.8	37.6	26	46	53.7	23.6	6.6	18.8	36.9	1.308	0.0299	0.318	no	up	36.9	1.684	0.00677	0.0299	yes	up
Dgka	50.1	51.4	47.7	34.2	33.4	30.7	43.7	24	11.6	36.8	36.4	0.5755	0.161	0.664	no	up	36.4	1.079	0.00703	0.0308	yes	up
P2ry12	50.9	44.5	60.3	54.6	50.1	35	30.2	10.5	16.5	7.4	36	1.862	7.18e-07	0.000701	yes	up	36	2.141	5.93e-09	1.1e-07	yes	up
Dpf3	34.9	50.4	89.1	27.3	40.9	30.7	30.2	17.9	19.4	16.7	35.8	0.8589	0.032	0.329	no	up	35.8	1.667	1.3e-05	0.000124	yes	up
Paqr7	52.4	50.4	61.5	23.9	31.6	30.7	30.2	23.2	29.8	22.1	35.6	0.2274	0.506	0.957	no	up	35.6	1.118	0.000234	0.00165	yes	up
Zfp54	46.3	52.4	61.5	30.7	14.9	32.8	40.3	31.2	16.5	29.5	35.6	0.1618	0.687	0.999	no	up	35.6	1.05	0.00527	0.0244	yes	up
A930033H14Rik	41	65.3	61.5	37.6	26	26.3	26.9	27.1	16.8	13.4	34.2	0.5481	0.172	0.684	no	up	34.2	1.5	6.34e-05	0.000516	yes	up
Carmil2	34.2	37.6	71.5	51.2	35.3	26.3	30.2	18.9	11.8	19.4	33.6	1.083	0.00827	0.168	no	up	33.6	1.504	0.000174	0.00126	yes	up
Gm21092	53.2	14.8	54	58.1	35.3	32.8	43.7	10	14.4	6.7	32.3	1.982	2.95e-05	0.00678	yes	up	32.3	1.942	5.88e-05	0.000483	yes	up
Lsp1	72.1	41.5	23.8	27.3	37.1	28.5	23.5	24.7	23.4	20.1	32.2	0.3714	0.381	0.89	no	up	32.2	1.023	0.0121	0.0487	yes	up
Epha8	84.3	60.3	23.8	23.9	29.7	24.1	26.9	22.5	7.5	14.7	31.8	0.7977	0.118	0.584	no	up	31.8	1.907	0.000128	0.000965	yes	up
Lrrc55	34.2	63.3	20.1	37.6	37.1	59.1	23.5	15.1	16.2	10.7	31.7	1.493	0.000789	0.0466	yes	up	31.7	1.472	0.00106	0.00616	yes	up
Gm26871	63	83.1	26.4	17.1	33.4	32.8	6.7	29.7	6.6	14.7	31.4	0.4377	0.46	0.937	no	up	31.4	1.74	0.00305	0.0154	yes	up
Arhgap24	72.9	33.6	40.2	30.7	26	21.9	30.2	24.2	18.2	14.1	31.2	0.4804	0.257	0.79	no	up	31.2	1.36	0.000661	0.00411	yes	up
Gm26945	30.4	60.3	52.7	17.1	22.3	41.6	40.3	19.9	6.4	17.4	30.8	1.057	0.0307	0.322	no	up	30.8	1.706	0.000422	0.00277	yes	up
Rasgrf1	43.3	51.4	74.1	17.1	24.1	26.3	40.3	14.4	12.1	4	30.7	1.309	0.00489	0.126	no	up	30.7	2.374	9.97e-08	1.47e-06	yes	up
Stxbp5l	69.9	50.4	18.8	30.7	20.4	37.2	20.1	18.7	20.8	18.8	30.6	0.4846	0.293	0.823	no	up	30.6	1.275	0.00416	0.0199	yes	up
AA387200	37.2	39.6	61.5	27.3	40.9	21.9	30.2	12.8	14.4	18.8	30.5	1.023	0.00911	0.176	no	up	30.5	1.608	1.51e-05	0.000143	yes	up
Lin7a	54.7	46.5	35.1	23.9	14.9	46	13.4	19.7	26.6	19.4	30	0.1856	0.668	0.999	no	up	30	1.058	0.00933	0.039	yes	up
Prr5	31.1	42.5	55.2	41	37.1	24.1	20.1	17.7	12.7	18.1	30	0.9303	0.0187	0.252	no	up	30	1.4	0.000208	0.00148	yes	up
Grap	52.4	51.4	33.9	23.9	31.6	17.5	23.5	12.8	25.4	26.8	29.9	0.1987	0.646	0.999	no	up	29.9	1.123	0.00553	0.0253	yes	up
Lyrm1	42.5	28.7	49	44.4	16.7	37.2	23.5	13.9	24.3	18.8	29.9	0.6639	0.116	0.58	no	up	29.9	1.085	0.00803	0.0345	yes	up
Pcdhb16	56.2	36.6	25.1	37.6	22.3	26.3	40.3	22.7	12.4	19.4	29.9	0.7506	0.0796	0.495	no	up	29.9	1.124	0.00708	0.031	yes	up
Gm38260	41.8	45.5	17.6	47.8	33.4	39.4	26.9	11.9	10.4	18.8	29.3	1.469	0.000567	0.0379	yes	up	29.3	1.413	0.000925	0.00552	yes	up
Gypa	56.2	22.8	64	37.6	27.9	15.3	13.4	9.9	27.7	18.1	29.3	0.3471	0.509	0.958	no	up	29.3	1.37	0.00742	0.0323	yes	up
Gm10544	19.7	26.7	40.2	34.2	33.4	43.8	57.1	13.5	5.8	16.7	29.1	1.828	3.95e-05	0.008	yes	up	29.1	1.276	0.00532	0.0246	yes	up
Gm37674	23.5	27.7	20.1	51.2	29.7	56.9	50.4	12	7.5	5.4	28.4	2.404	4.87e-09	3.05e-05	yes	up	28.4	1.442	0.000789	0.00481	yes	up
Arid5a	28.9	24.7	55.2	41	26	41.6	16.8	15.4	10.1	22.8	28.2	0.9985	0.0302	0.32	no	up	28.2	1.188	0.00952	0.0396	yes	up
Abhd14b	55.4	41.5	33.9	23.9	27.9	21.9	20.1	20.7	18.2	16.7	28	0.3404	0.384	0.892	no	up	28	1.232	0.000465	0.00302	yes	up
Ecm2	60	31.7	20.1	34.2	35.3	46	10.1	10.9	17.9	12.1	27.8	1.237	0.012	0.201	no	up	27.8	1.469	0.00292	0.0149	yes	up
Lrrc29	30.4	42.5	54	23.9	24.1	35	13.4	18.8	10.7	24.8	27.8	0.4744	0.292	0.823	no	up	27.8	1.239	0.00384	0.0187	yes	up
Tgfb1	48.6	33.6	42.7	23.9	29.7	37.2	20.1	22.8	12.4	6.7	27.8	0.9516	0.0405	0.368	no	up	27.8	1.511	0.000868	0.00522	yes	up
Mmp9	29.6	45.5	42.7	23.9	27.9	17.5	40.3	19.8	18.8	11.4	27.7	0.6525	0.114	0.576	no	up	27.7	1.19	0.00237	0.0124	yes	up
BC037032	39.5	32.6	37.7	37.6	22.3	28.5	23.5	16.4	17.6	19.4	27.5	0.6383	0.0843	0.507	no	up	27.5	1.055	0.00205	0.0109	yes	up
Gm37124	19	33.6	23.8	27.3	31.6	43.8	67.2	6.9	8.1	10.7	27.2	2.343	2.58e-08	8.81e-05	yes	up	27.2	1.618	0.000192	0.00138	yes	up
Gfra2	52.4	42.5	30.1	17.1	31.6	17.5	20.1	17.5	20.2	22.1	27.1	0.1709	0.678	0.999	no	up	27.1	1.094	0.00337	0.0168	yes	up
Gm42973	30.4	72.2	17.6	27.3	24.1	35	30.2	7	9.5	18.1	27.1	1.396	0.00832	0.168	no	up	27.1	1.86	0.000442	0.00289	yes	up
D230017M19Rik	57.7	36.6	41.4	30.7	11.1	39.4	16.8	24.1	5.8	5.4	26.9	0.9959	0.0945	0.533	no	up	26.9	1.89	0.00148	0.00825	yes	up
Ccdc190	51.6	42.5	22.6	44.4	9.3	17.5	26.9	15.9	16.5	17.4	26.5	0.4811	0.317	0.845	no	up	26.5	1.249	0.00671	0.0297	yes	up
Npy1r	38.7	47.5	28.9	41	16.7	24.1	13.4	16.8	23.7	14.1	26.5	0.3408	0.436	0.924	no	up	26.5	1.071	0.0091	0.0382	yes	up
Gm44667	38	40.6	33.9	23.9	29.7	30.7	26.9	11.1	13.9	15.4	26.4	1.097	0.00369	0.108	no	up	26.4	1.514	1.74e-05	0.000162	yes	up
Nfam1	59.2	43.5	28.9	23.9	24.1	19.7	16.8	8.9	26.6	12.7	26.4	0.4072	0.418	0.912	no	up	26.4	1.463	0.00225	0.0119	yes	up
Mppe1	39.5	43.5	26.4	27.3	27.9	21.9	16.8	13.3	17.9	24.1	25.9	0.4047	0.339	0.861	no	up	25.9	1.035	0.00887	0.0373	yes	up
Zfp335os	34.9	36.6	43.9	20.5	33.4	10.9	36.9	16.1	13.9	11.4	25.9	0.846	0.0465	0.392	no	up	25.9	1.447	0.000306	0.00209	yes	up
Pik3ap1	65.3	57.4	15.1	20.5	13	21.9	26.9	9	21.4	4.7	25.5	0.7644	0.208	0.733	no	up	25.5	1.959	0.00101	0.00592	yes	up
AC154176.2	26.6	43.5	33.9	20.5	18.6	28.5	36.9	15.5	10.4	19.4	25.4	0.7903	0.0654	0.458	no	up	25.4	1.217	0.00295	0.015	yes	up
Elfn1	39.5	50.4	25.1	17.1	11.1	26.3	30.2	19	13.6	20.8	25.3	0.2273	0.617	0.996	no	up	25.3	1.127	0.00743	0.0323	yes	up
Fmod	81.3	29.7	23.8	20.5	16.7	26.3	6.7	16.7	18.5	12.7	25.3	0.1548	0.775	0.999	no	up	25.3	1.498	0.00347	0.0172	yes	up
Il10rb	57.7	28.7	32.6	23.9	27.9	13.1	13.4	18.1	15.6	20.8	25.2	0.14	0.758	0.999	no	up	25.2	1.152	0.00579	0.0264	yes	up
Klf2	46.3	32.6	25.1	37.6	27.9	13.1	30.2	16	7.5	9.4	24.6	1.237	0.00944	0.179	no	up	24.6	1.635	0.000455	0.00297	yes	up
4930431P19Rik	44.8	30.7	38.9	17.1	11.1	30.7	30.2	14	9.2	16.7	24.3	0.7357	0.106	0.559	no	up	24.3	1.54	0.000302	0.00206	yes	up
Pcdhb21	41	25.7	23.8	23.9	27.9	32.8	26.9	15.3	14.7	8.7	24.1	1.081	0.0102	0.185	no	up	24.1	1.2	0.00334	0.0167	yes	up
Cds1	47.1	34.6	38.9	23.9	13	19.7	16.8	25.7	10.4	10	24	0.1789	0.722	0.999	no	up	24	1.342	0.00404	0.0195	yes	up
Cdh3	99.5	32.6	16.3	27.3	1.9	17.5	10.1	18.8	13	2	23.9	0.2457	0.756	0.999	no	up	23.9	2.105	0.00709	0.031	yes	up
AC164424.2	39.5	27.7	28.9	10.2	24.1	43.8	20.1	15.6	11.6	16.7	23.8	0.8142	0.0687	0.468	no	up	23.8	1.147	0.00798	0.0343	yes	up
Col13a1	45.6	57.4	22.6	20.5	11.1	24.1	16.8	21.5	13	4	23.7	0.424	0.464	0.939	no	up	23.7	1.651	0.00304	0.0154	yes	up
Ighm	60.8	22.8	41.4	41	16.7	8.8	6.7	7.5	20.2	8	23.4	0.5676	0.353	0.872	no	up	23.4	1.802	0.00241	0.0126	yes	up
Cacna1i	31.1	42.5	51.5	17.1	18.6	10.9	20.1	23	13	5.4	23.3	0.1978	0.714	0.999	no	up	23.3	1.527	0.00241	0.0126	yes	up
Plppr5	60.8	50.4	25.1	27.3	11.1	32.8	10.1	3.2	8.1	2.7	23.2	2.106	0.000321	0.0268	yes	up	23.2	3.276	8.28e-09	1.5e-07	yes	up
C78859	31.1	35.6	36.4	20.5	13	24.1	20.1	14.1	16.5	20.1	23.2	0.2088	0.621	0.997	no	up	23.2	1.05	0.00532	0.0246	yes	up
Gpr75	25.8	42.5	31.4	37.6	24.1	6.6	23.5	16.9	11.3	12.7	23.2	0.6851	0.153	0.651	no	up	23.2	1.267	0.00582	0.0265	yes	up
Gm42972	21.3	46.5	23.8	27.3	24.1	19.7	43.7	6.6	3.8	14.7	23.1	1.837	0.000643	0.0411	yes	up	23.1	1.953	0.000314	0.00213	yes	up
B230216N24Rik	30.4	24.7	28.9	27.3	24.1	39.4	23.5	15	5.8	12.1	23.1	1.385	0.00235	0.0845	no	up	23.1	1.344	0.00294	0.0149	yes	up
Spock3	33.4	44.5	20.1	10.2	22.3	35	20.1	16.9	11.3	14.1	22.8	0.6782	0.149	0.643	no	up	22.8	1.216	0.00682	0.0301	yes	up
AC154573.2	34.9	22.8	31.4	34.2	11.1	24.1	26.9	13.5	16.2	12.1	22.7	0.7174	0.104	0.554	no	up	22.7	1.088	0.00947	0.0394	yes	up
Trnp1	33.4	25.7	20.1	23.9	35.3	37.2	13.4	11.6	13.3	11.4	22.5	1.238	0.00367	0.108	no	up	22.5	1.142	0.00647	0.0289	yes	up
Eva1c	29.6	29.7	47.7	27.3	13	8.8	26.9	13.5	16.2	10.7	22.3	0.3908	0.414	0.909	no	up	22.3	1.377	0.00168	0.00921	yes	up
9330121K16Rik	25.8	43.5	8.8	23.9	11.1	32.8	57.1	6.5	0	10.7	22	2.473	0.00298	0.0964	no	up	22	2.234	0.0104	0.0428	yes	up
Abca4	30.4	32.6	42.7	20.5	14.9	21.9	10.1	17.7	16.5	12.7	22	0.09329	0.834	0.999	no	up	22	1.136	0.00364	0.0179	yes	up
Gm11650	30.4	34.6	37.7	20.5	7.4	21.9	16.8	17.4	17.6	13.4	21.8	-0.02089	0.963	0.999	no	down	21.8	1.059	0.00813	0.0348	yes	up
Tbc1d2	53.9	19.8	37.7	10.2	22.3	21.9	10.1	20.2	9	13.4	21.8	0.2337	0.666	0.999	no	up	21.8	1.378	0.0068	0.03	yes	up
A230085B16Rik	20.5	39.6	27.6	13.7	18.6	15.3	57.1	3.3	8.7	12.1	21.6	1.741	0.00339	0.103	no	up	21.6	1.936	0.00127	0.00722	yes	up
Grm8	34.9	37.6	42.7	3.4	18.6	30.7	16.8	10.7	5.5	14.7	21.6	0.8531	0.104	0.555	no	up	21.6	1.929	9.56e-05	0.000745	yes	up
Tspan17	44	34.6	33.9	17.1	16.7	15.3	16.8	17.8	15	4	21.5	0.351	0.505	0.957	no	up	21.5	1.547	0.00154	0.00855	yes	up
Tmem51	26.6	28.7	52.7	23.9	18.6	10.9	13.4	16.3	16.2	5.4	21.3	0.3378	0.531	0.964	no	up	21.3	1.447	0.00411	0.0197	yes	up
Arhgap25	43.3	33.6	26.4	13.7	20.4	21.9	13.4	18.1	10.4	10.7	21.2	0.4143	0.383	0.892	no	up	21.2	1.37	0.00162	0.00896	yes	up
Igsf1	66.1	23.7	22.6	17.1	14.9	17.5	13.4	12.5	9.8	14.7	21.2	0.3635	0.499	0.954	no	up	21.2	1.634	0.00103	0.00604	yes	up
Larp6	50.1	17.8	25.1	23.9	26	17.5	20.1	9.3	17	5.4	21.2	1.021	0.0581	0.435	no	up	21.2	1.535	0.0037	0.0181	yes	up
A230107N01Rik	23.5	21.8	41.4	13.7	14.9	28.5	33.6	11.1	8.4	12.7	21	1.075	0.0237	0.282	no	up	21	1.426	0.00184	0.00998	yes	up
Gm16701	26.6	39.6	26.4	23.9	11.1	15.3	23.5	14.9	13.3	15.4	21	0.281	0.534	0.966	no	up	21	1.092	0.00739	0.0322	yes	up
9530085L11Rik	38	17.8	40.2	23.9	14.9	4.4	36.9	7.9	7.2	17.4	20.9	0.8661	0.144	0.635	no	up	20.9	1.612	0.00555	0.0254	yes	up
Gm15328	18.2	37.6	18.8	34.2	13	30.7	30.2	12.7	2.9	10	20.8	1.619	0.00468	0.123	no	up	20.8	1.53	0.00858	0.0364	yes	up
Susd2	31.1	21.8	31.4	30.7	14.9	19.7	20.1	12.4	9	16.7	20.8	0.7379	0.106	0.559	no	up	20.8	1.177	0.00623	0.028	yes	up
Tfap2d	53.9	53.4	17.6	10.2	9.3	13.1	33.6	5.6	10.4	0.7	20.8	1.461	0.0351	0.343	no	up	20.8	2.843	2.9e-05	0.000255	yes	up
Asah2	26.6	22.8	37.7	23.9	20.4	21.9	13.4	9	11.6	18.8	20.6	0.6717	0.155	0.654	no	up	20.6	1.192	0.00744	0.0323	yes	up
6820402A03Rik	26.6	37.6	30.1	3.4	18.6	26.3	33.6	3.8	11.8	12.1	20.4	1.211	0.0352	0.344	no	up	20.4	1.817	0.00133	0.00751	yes	up
Mrgprf	46.3	40.6	31.4	20.5	14.9	19.7	3.4	16.9	7.5	3.3	20.4	0.6067	0.312	0.84	no	up	20.4	2.019	0.000364	0.00243	yes	up
Kcnu1	23.5	42.5	33.9	10.2	13	30.7	13.4	13.4	11.6	10	20.2	0.5527	0.261	0.795	no	up	20.2	1.487	0.00102	0.00598	yes	up
mt-Nd1	4827.8	3660.8	4738.5	17954.3	10309.8	18536.3	16034.5	5150.4	5677.6	7934.9	9482.5	1.329	2.3e-08	8.16e-05	yes	up	9482.5	-0.5042	0.0474	0.145	no	down
mt-Cytb	2592.7	2167.2	2194.2	15170.8	7557.8	14444.1	12391	2803.3	3047.9	4342.1	6671.1	1.867	1.49e-13	5.21e-08	yes	up	6671.1	-0.5511	0.0415	0.131	no	down
mt-Nd2	1263	1157.3	1321.8	4682.4	2118.8	5596.3	4110.2	1658.3	1790.1	2424.2	2612.2	1.076	0.000559	0.0375	yes	up	2612.2	-0.6499	0.0514	0.154	no	down
mt-Nd5	1216.6	932.8	1232.6	5567	2133.6	5994.8	4167.3	1470.6	1504	1885.1	2610.4	1.463	1.46e-05	0.00451	yes	up	2610.4	-0.5227	0.148	0.339	no	down
Xist	0.8	8.9	1.3	13.7	6259.8	9086.4	8576.4	5.5	4.6	6.7	2396.4	10.06	3.15e-13	7.49e-08	yes	up	2396.4	-0.6225	0.685	0.865	no	down
mt-Nd4	843.7	724	895	3633.9	1868.1	4138.1	3200.2	1000	1089.3	1413.7	1880.6	1.459	5.78e-08	0.000144	yes	up	1880.6	-0.5077	0.078	0.212	no	down
Hnrnpa3	959.2	861.5	1433.5	2691.3	1740	2877	2343.9	1021.7	1034.7	1388.2	1635.1	1.072	7.99e-09	4.1e-05	yes	up	1635.1	-0.0823	0.678	0.861	no	down
Fus	397.2	496.5	600	2431.7	1578.4	2362.5	2431.2	570	734.8	916.8	1251.9	1.573	4.28e-18	3.32e-11	yes	up	1251.9	-0.5729	0.00338	0.0168	no	down
Lrch2	495.2	601.4	559.8	1355.9	774.4	1307.1	1098.1	491.4	576.7	602.7	786.3	1.023	3.77e-10	6.23e-06	yes	up	786.3	-0.01146	0.948	0.98	no	down
Neurod1	211.1	311.6	340.2	1202.2	908.1	1348.7	1205.5	445.6	518.1	438	692.9	1.317	3.81e-16	9.48e-10	yes	up	692.9	-0.7085	5.48e-05	0.000453	no	down
Mir99ahg	385	415.4	257.3	1024.6	722.4	1291.8	1041	505.5	429.4	517.7	659	1.074	5.06e-09	3.09e-05	yes	up	659	-0.4526	0.0217	0.0781	no	down
Hist4h4	328.1	498.5	754.4	297.1	469.8	304.3	355.9	796.8	888.2	1439.1	613.2	-1.541	1.09e-05	0.00378	yes	down	613.2	-0.9836	0.00792	0.0341	no	down
Ppp2r2a	404.8	353.1	509.6	946	664.8	961.2	903.3	395.2	443.5	433.3	601.5	1.031	4.13e-12	4.21e-07	yes	up	601.5	-0.007509	0.962	0.986	no	down
Kcnh7	344	341.3	198.3	638.7	540.4	812.3	856.3	250.1	431.4	336.8	475	1.068	1.19e-06	0.000951	yes	up	475	-0.1982	0.399	0.656	no	down
Anp32b	106.3	124.6	254.8	942.6	646.2	838.6	728.7	198.3	287.2	381.7	450.9	1.451	3.6e-05	0.0076	yes	up	450.9	-0.8397	0.0264	0.0915	no	down
Snrpd1	426.8	353.1	423	293.7	247	317.5	248.5	545.8	590.9	525	397.1	-1.003	6.52e-14	3.33e-08	yes	down	397.1	-0.4673	0.000273	0.00189	no	down
Taf15	158.7	148.4	178.2	679.6	532.9	641.5	644.7	211.5	213.8	344.9	375.4	1.291	2.7e-13	7.02e-08	yes	up	375.4	-0.657	0.000662	0.00412	no	down
Snrpg	316.7	265.1	474.5	211.7	263.7	214.6	188	491.7	408.3	430.6	326.5	-1.004	2.78e-07	0.000391	yes	down	326.5	-0.3398	0.0829	0.222	no	down
Hist1h4i	285.6	300.7	428	170.8	289.7	166.4	178	459.8	499.9	433.3	321.2	-1.186	4.09e-09	2.75e-05	yes	down	321.2	-0.4635	0.0217	0.0781	no	down
Bnip3	219.5	283.9	241	218.6	176.4	251.8	221.6	813.5	332.9	326.1	308.5	-1.183	1.89e-05	0.0052	yes	down	308.5	-0.9889	0.000591	0.00372	no	down
Fam98b	132.1	137.5	189.5	478.1	325	409.4	456.7	146.8	199.4	230.4	270.5	1.119	9.13e-09	4.44e-05	yes	up	270.5	-0.327	0.119	0.29	no	down
Slc4a1	146.6	150.3	281.2	140	230.3	144.5	117.5	216.2	278	512.3	221.7	-1.065	0.00068	0.0423	yes	down	221.7	-0.8004	0.0139	0.0543	no	down
Slc2a3	225.6	250.3	267.4	129.8	117	129.2	131	412.5	182.9	205.6	205.1	-1.086	3.41e-05	0.00734	yes	down	205.1	-0.1166	0.656	0.849	no	down
Cdh8	113.2	146.4	118	263	271.1	341.6	349.2	124.9	176	123.2	202.6	1.111	2.69e-09	2.05e-05	yes	up	202.6	-0.1716	0.39	0.648	no	down
Higd1a	180.7	213.7	227.2	136.6	154.1	120.4	104.1	391.5	233.8	260.5	202.3	-1.19	6.69e-08	0.000158	yes	down	202.3	-0.5198	0.0161	0.0612	no	down
Hist1h2ah	82	170.1	228.5	92.2	198.7	137.9	147.8	252.7	341.8	330.8	198.3	-1.08	0.000253	0.0232	yes	down	198.3	-0.9535	0.00175	0.00956	no	down
Tomm7	173.2	187.9	246	95.6	113.3	100.7	94	254.3	199.1	230.4	169.4	-1.163	6e-09	3.39e-05	yes	down	169.4	-0.1814	0.323	0.576	no	down
Kcnn2	66.1	105.8	55.2	218.6	185.7	221.1	248.5	83.1	89	67.6	134.1	1.433	6.29e-11	1.95e-06	yes	up	134.1	-0.08276	0.727	0.887	no	down
Gm43300	57.7	90	57.7	211.7	150.4	203.6	258.6	95.9	85.8	104.5	131.6	1.099	4.76e-07	0.000553	yes	up	131.6	-0.4734	0.0461	0.141	no	down
Prr36	94.9	83.1	82.8	208.3	157.8	199.2	161.2	86	85.2	95.1	125.4	1.034	6.03e-09	3.39e-05	yes	up	125.4	-0.01597	0.932	0.974	no	down
Gm37606	62.3	74.2	35.1	157.1	100.3	225.5	198.1	77	71.1	79.7	108	1.159	2.96e-05	0.00678	yes	up	108	-0.3933	0.19	0.404	no	down
Sp2	60.8	58.4	71.5	163.9	105.8	151.1	161.2	66.5	63	75	97.7	1.081	2.88e-07	0.000399	yes	up	97.7	-0.09983	0.656	0.849	no	down
Pdk2	62.3	63.3	54	160.5	120.7	164.2	144.4	57.7	71.9	74.3	97.3	1.123	6.39e-08	0.000153	yes	up	97.3	-0.1625	0.465	0.716	no	down
AC110377.1	81.3	108.8	139.3	27.3	74.3	37.2	67.2	101.6	184.6	144.6	96.6	-1.454	9.71e-06	0.00351	yes	down	96.6	-0.3924	0.214	0.438	no	down
Rpl38-ps2	74.4	116.7	156.9	51.2	78	30.7	67.2	132.9	132.3	115.9	95.6	-1.161	0.000179	0.0191	yes	down	95.6	-0.1446	0.626	0.833	no	down
Gm11944	28.9	56.4	55.2	85.4	96.6	146.7	131	53.6	59.8	54.9	76.8	1.038	0.000138	0.0166	yes	up	76.8	-0.2816	0.335	0.589	no	down
Chrna7	38.7	46.5	46.4	105.9	100.3	98.5	141	57.2	71.9	33.5	74	1.005	0.00034	0.0278	yes	up	74	-0.333	0.269	0.51	no	down
Gm37311	28.1	46.5	15.1	157.1	59.4	166.4	124.2	42.5	19.4	58.3	71.7	1.667	8.14e-05	0.0122	yes	up	71.7	-0.3988	0.389	0.646	no	down
Gca	28.9	32.6	16.3	92.2	89.1	92	157.8	40.7	50.9	64.3	66.5	1.054	0.00035	0.0282	yes	up	66.5	-0.961	0.00372	0.0182	no	down
Cmc4	26.6	28.7	21.3	64.9	50.1	94.1	84	39.3	31.2	36.8	47.7	1.024	0.000496	0.0351	yes	up	47.7	-0.478	0.136	0.319	no	down
Gm24447	12.9	53.4	42.7	20.5	20.4	15.3	30.2	46.3	170.8	34.8	44.7	-1.98	0.000801	0.047	yes	down	44.7	-1.222	0.0372	0.12	no	down
AC153546.1	5.3	10.9	6.3	99	59.4	131.4	63.8	6.4	17.3	27.5	42.7	2.432	2.3e-07	0.000345	yes	up	42.7	-1.138	0.0456	0.14	no	down
P4ha2	37.2	61.3	64	34.2	18.6	21.9	13.4	85.4	38.1	51.6	42.6	-1.438	0.000838	0.0483	yes	down	42.6	-0.1269	0.745	0.897	no	down
Slc26a7	27.3	20.8	8.8	88.8	53.9	76.6	63.8	20.6	32.1	26.8	41.9	1.416	5.74e-05	0.00996	yes	up	41.9	-0.4264	0.275	0.518	no	down
Atn1	35.7	17.8	16.3	47.8	61.3	78.8	67.2	31.1	24.8	24.1	40.5	1.254	0.000221	0.0214	yes	up	40.5	-0.1748	0.634	0.837	no	down
Gm37303	8.4	21.8	10	68.3	33.4	96.3	94	20.4	31.2	21.4	40.5	1.569	0.000128	0.0159	yes	up	40.5	-0.8704	0.0634	0.182	no	down
Gm10925	4.6	13.8	8.8	78.6	40.9	87.6	67.2	13.4	24.3	13.4	35.2	1.994	9.71e-07	0.000836	yes	up	35.2	-0.9445	0.0543	0.161	no	down
CT030170.3	19	21.8	11.3	51.2	35.3	41.6	57.1	20.7	20.5	17.4	29.6	1.2	0.00065	0.0413	yes	up	29.6	-0.1619	0.67	0.855	no	down
Sfrp4	15.2	8.9	11.3	58.1	46.4	37.2	57.1	14.9	18.5	23.4	29.1	1.405	0.000107	0.0144	yes	up	29.1	-0.6258	0.133	0.314	no	down
Gm37063	11.4	13.8	1.3	44.4	44.6	46	63.8	11.2	9.5	23.4	26.9	1.794	0.000161	0.0181	yes	up	26.9	-0.6338	0.246	0.48	no	down
Pctp	31.1	17.8	20.1	10.2	7.4	10.9	13.4	45.6	26	38.2	22.1	-1.843	0.000404	0.0308	yes	down	22.1	-0.6573	0.131	0.31	no	down
n-R5-8s1	0.8	1	15.1	78.6	7.4	39.4	60.4	3.7	6.4	6.7	21.9	3.056	7.37e-05	0.0115	yes	up	21.9	-0.06803	0.938	0.977	no	down
Mospd3	5.3	5.9	17.6	44.4	24.1	37.2	47	10	9	8.7	20.9	2.011	1.5e-05	0.00456	yes	up	20.9	-0.0213	0.968	0.988	no	down
Gm42418	7599	10395.8	313613	8.162e+06	502684	3.86335e+06	4.60913e+06	93522.8	40327.2	20531.3	1.76232e+06	6.379	3.77e-08	0.000111	yes	up	1.76232e+06	1.103	0.374	0.63	no	up
Gm23935	10285.9	21369.3	301788	734761	259213	495966	571969	38945.9	24250.8	21945	248050	4.183	8.18e-06	0.00317	yes	up	248050	1.969	0.0495	0.149	no	up
mt-Rnr1	86903.9	81897.5	162528	423120	237072	358416	360603	89052	106100	117342	202304	1.727	1.04e-08	4.88e-05	yes	up	202304	0.08443	0.794	0.919	no	up
Lars2	2090.7	4429.4	122621	554678	93393.9	297224	339689	19784.9	9532.5	7928.2	145137	4.693	1.35e-05	0.00431	yes	up	145137	1.794	0.12	0.291	no	up
Mir6236	379.7	905.1	10846.5	69604.2	10051.7	34972.8	47764.3	1949.1	1399.7	1371.5	17924.5	4.689	1.46e-06	0.00109	yes	up	17924.5	1.362	0.191	0.405	no	up
Gm24270	57	126.6	2959.9	25348.5	1502.3	10943.1	8808.1	352.9	195.3	194.2	5048.8	5.557	8.64e-06	0.00328	yes	up	5048.8	2.081	0.119	0.29	no	up
Gm15564	22.8	54.4	1516.3	16636	2688.9	9042.6	13801.4	303.9	150	119.2	4433.6	5.786	2.11e-06	0.00139	yes	up	4433.6	1.474	0.258	0.496	no	up
Plxna2	2859.3	3899.2	2841.9	5293.7	4480.8	5460.6	6256	2340.6	3042.1	2247.4	3872.2	1.078	3.86e-14	2.49e-08	yes	up	3872.2	0.3311	0.0293	0.0998	no	up
Gm24187	176.2	255.2	4128.5	9224.8	3543.1	7089.6	6628.7	507.4	435.2	292	3228.1	4.008	4.1e-05	0.00819	yes	up	3228.1	1.885	0.0712	0.198	no	up
CT010467.1	104.8	224.5	1264	12957.7	720.5	6384.6	8774.5	410.5	198.8	154	3119.4	4.824	1.97e-06	0.00134	yes	up	3119.4	1.06	0.328	0.582	no	up
Bcl11b	1809.8	2382.8	2165.3	3166	2087.2	3021.5	3180	1171.7	1186.1	1074.1	2124.5	1.32	1.4e-21	1.67e-12	yes	up	2124.5	0.8882	1.53e-09	3.11e-08	no	up
Gria2	1653.3	2165.2	1344.4	2124.3	1851.4	2598.9	3213.6	1237.2	1168.2	1208.1	1856.5	1.021	2.86e-09	2.13e-05	yes	up	1856.5	0.5153	0.00486	0.0228	no	up
Auts2	1419.4	1771.5	1345.6	2684.4	1927.5	2725.9	2572.2	1239.7	1234.7	1216.8	1813.8	1.007	1.25e-15	2.03e-09	yes	up	1813.8	0.2977	0.0261	0.0906	no	up
Sez6	1090.6	1495.6	1034.3	1875	1959.1	1942.1	2082	851.8	1328.9	752.7	1441.2	1.005	5.17e-09	3.09e-05	yes	up	1441.2	0.3026	0.0986	0.253	no	up
Ccnd1	1351.8	1614.3	2174.1	696.7	895.1	610.9	664.9	1962.5	1305.5	1497.4	1277.3	-1.145	1.39e-10	3.12e-06	yes	down	1277.3	0.1071	0.564	0.791	no	up
Sox5	870.3	1131.6	767	1803.3	1383.4	1865.4	2098.8	700.6	985.3	742	1234.8	1.141	3.07e-12	3.47e-07	yes	up	1234.8	0.1901	0.275	0.518	no	up
Clip3	552.1	584.6	635.2	1721.3	1208.9	1554.5	1544.7	558.2	580.2	566.5	950.6	1.402	3.79e-35	1.67e-12	yes	up	950.6	0.05315	0.661	0.853	no	up
Zbtb20	789.1	1006.9	773.2	1263.7	824.5	1502	1252.5	529.5	608.8	456	900.6	1.183	8.24e-12	5.99e-07	yes	up	900.6	0.6866	0.000184	0.00132	no	up
Ncor2	483.8	549	652.7	1028	811.5	1011.5	936.9	408.7	467.2	423.2	677.3	1.125	2.17e-19	5.02e-12	yes	up	677.3	0.3708	0.00484	0.0227	no	up
Srrm4	283.3	404.6	451.9	683.1	514.4	643.7	819.4	282.7	337.2	278.6	469.9	1.142	8.36e-11	2.31e-06	yes	up	469.9	0.3367	0.0706	0.197	no	up
Rnf165	341	339.3	423	614.8	393.7	534.2	527.2	244.4	260.3	255.8	393.4	1.019	4.65e-12	4.34e-07	yes	up	393.4	0.5337	0.000494	0.00319	no	up
Aff2	334.9	370.9	298.7	543	443.8	575.8	500.3	224.8	240.7	251.1	378.4	1.112	3.84e-18	3.32e-11	yes	up	378.4	0.4953	0.000188	0.00135	no	up
Cacfd1	239.2	271	288.7	597.7	386.2	479.5	564.1	201.2	238.7	233.7	350	1.164	4.35e-14	2.56e-08	yes	up	350	0.2462	0.13	0.31	no	up
Nkain3	303	387.7	366.5	478.1	323.1	488.3	500.3	152.1	200.5	178.1	337.8	1.332	7.86e-15	7.52e-09	yes	up	337.8	0.9953	2.41e-08	3.97e-07	no	up
Id3	545.3	493.6	448.1	143.4	174.6	116	97.4	337.7	281.4	255.8	289.3	-1.117	1.65e-09	1.46e-05	yes	down	289.3	0.7614	7.8e-06	7.91e-05	no	up
Satb2	164	189.9	105.4	406.4	287.8	381	570.9	89.7	189.8	118.5	250.4	1.627	2.24e-09	1.78e-05	yes	up	250.4	0.2127	0.465	0.716	no	up
Setd1b	154.2	186.9	274.9	403	276.7	295.6	376.1	146.5	153.7	178.8	244.6	1.074	9.87e-08	0.000199	yes	up	244.6	0.3584	0.0907	0.238	no	up
Metrn	290.9	286.8	371.6	102.5	191.3	129.2	124.2	365.4	261.5	294	241.7	-1.138	4.17e-08	0.000118	yes	down	241.7	0.03769	0.851	0.945	no	up
Cadm2	196.7	202.8	202.1	307.4	215.4	284.6	335.8	129.2	135.2	147.3	215.7	1.045	4.34e-11	1.52e-06	yes	up	215.7	0.5535	0.000654	0.00407	no	up
Vamp2	186.8	205.7	249.8	334.7	187.6	273.7	295.5	116.7	113	130.6	209.4	1.17	6.3e-10	8.19e-06	yes	up	209.4	0.834	1.9e-05	0.000174	no	up
Diaph2	167.8	164.2	111.7	290.3	263.7	335	319	136.8	156.9	147.3	209.3	1.038	5.19e-10	7.45e-06	yes	up	209.3	0.02336	0.895	0.961	no	up
Gm37534	133.7	149.4	166.9	228.8	150.4	229.9	214.9	104.5	61.3	140	158	1.02	7.26e-05	0.0114	yes	up	158	0.5667	0.0347	0.114	no	up
Bicra	91.9	153.3	110.5	266.4	143	227.7	248.5	84.4	122.8	113.8	156.2	1.039	1.91e-05	0.0052	yes	up	156.2	0.1511	0.556	0.785	no	up
Acvr1	128.3	94	111.7	245.9	174.6	203.6	238.4	106.5	91.9	114.5	150.9	1.035	2.42e-08	8.45e-05	yes	up	150.9	0.105	0.589	0.809	no	up
Rgs9	46.3	69.2	236	368.9	115.1	343.8	184.7	50.3	27.7	38.8	148.1	2.696	2.77e-05	0.00651	yes	up	148.1	1.582	0.0212	0.0766	no	up
Disp3	88.9	119.7	166.9	163.9	209.8	181.7	164.5	71.9	134.7	52.2	135.4	1.059	0.00042	0.0315	yes	up	135.4	0.5198	0.0992	0.254	no	up
A730020E08Rik	108.6	144.4	124.3	146.9	165.3	218.9	167.9	82	96.8	66.3	132.1	1.095	1.28e-07	0.000233	yes	up	132.1	0.6066	0.00436	0.0208	no	up
Palmd	156.4	105.8	45.2	181	156	194.9	211.6	57.5	98	56.3	126.3	1.39	1.97e-05	0.0053	yes	up	126.3	0.5494	0.111	0.276	no	up
Nyap2	110.9	124.6	102.9	157.1	128.1	212.4	174.6	58.8	63	58.9	119.1	1.476	1.91e-13	5.89e-08	yes	up	119.1	0.9072	1.02e-05	0.000101	no	up
Stambp	91.9	84.1	123	191.3	109.6	177.3	147.8	70.8	68.8	62.3	112.7	1.195	8.41e-08	0.000181	yes	up	112.7	0.5507	0.0169	0.0638	no	up
Kcnj3	98	136.5	125.5	153.7	120.7	148.9	141	52.2	77.4	54.9	110.9	1.188	1.33e-07	0.000239	yes	up	110.9	0.9572	2.71e-05	0.000241	no	up
Oaf	171.6	117.7	150.6	47.8	81.7	72.3	40.3	134.1	142.7	97.8	105.7	-1	0.00018	0.0192	yes	down	105.7	0.226	0.361	0.617	no	up
Ripor1	108.6	93	105.4	211.7	100.3	131.4	107.5	61.7	52.3	64.3	103.6	1.192	9.13e-07	0.00081	yes	up	103.6	0.7883	0.00154	0.0086	no	up
Id1	161.8	105.8	193.3	61.5	53.9	41.6	30.2	136	95.6	67.6	94.7	-1.1	0.000791	0.0466	yes	down	94.7	0.607	0.0474	0.145	no	up
Prickle1	87.3	77.2	101.7	95.6	81.7	109.5	167.9	52.9	53.5	54.9	88.2	1.056	1.36e-05	0.00433	yes	up	88.2	0.72	0.00343	0.017	no	up
Wnt3a	145.8	107.8	94.1	82	33.4	46	16.8	112.1	120.2	109.2	86.7	-1.383	8.81e-06	0.00332	yes	down	86.7	0.03277	0.908	0.964	no	up
Ccdc3	236.9	127.6	106.7	41	29.7	43.8	36.9	80.6	81.5	77.7	86.2	-1.092	0.000888	0.0499	yes	down	86.2	0.9833	0.000799	0.00486	no	up
D030055H07Rik	169.4	94	119.2	34.2	37.1	39.4	20.1	144.4	73.7	62.9	79.4	-1.502	6.59e-05	0.0107	yes	down	79.4	0.4357	0.209	0.431	no	up
D130019J16Rik	53.9	83.1	40.2	112.7	91	111.7	134.3	59.2	43.3	52.9	78.2	1.1	4.52e-05	0.00873	yes	up	78.2	0.1925	0.496	0.741	no	up
Gm45074	60.8	78.1	49	92.2	94.7	111.7	151.1	55.7	20.2	63.6	77.7	1.277	0.000332	0.0273	yes	up	77.7	0.4425	0.238	0.469	no	up
Gm37783	49.4	83.1	66.5	92.2	87.3	113.9	147.8	37.9	49.4	45.5	77.3	1.312	6.95e-07	0.000692	yes	up	77.3	0.5838	0.0332	0.11	no	up
Sdhaf4	90.4	105.8	102.9	27.3	42.7	46	26.9	103.8	102	71	71.9	-1.327	5.31e-06	0.00244	yes	down	71.9	0.09606	0.7	0.873	no	up
Abcc8	49.4	90	27.6	92.2	109.6	70.1	184.7	18	50.9	23.4	71.6	1.881	1.74e-05	0.00497	yes	up	71.6	0.86	0.0644	0.184	no	up
9130024F11Rik	63.8	76.2	21.3	75.1	91	76.6	124.2	21	55.2	19.4	62.4	1.513	0.000519	0.0361	yes	up	62.4	0.7582	0.0993	0.254	no	up
Kcnh5	42.5	45.5	96.7	68.3	78	89.8	87.3	20.4	48.5	33.5	61	1.257	0.000663	0.0418	yes	up	61	0.8451	0.0273	0.094	no	up
Snhg8	89.6	59.3	65.3	41	20.4	21.9	50.4	66.3	67.6	69	55.1	-1.102	0.000866	0.0492	yes	down	55.1	0.08829	0.762	0.905	no	up
Gm22513	17.5	33.6	46.4	95.6	22.3	89.8	131	18.1	25.4	14.1	49.4	2.104	7.69e-06	0.00306	yes	up	49.4	0.73	0.147	0.338	no	up
Anpep	77.5	26.7	40.2	68.3	65	63.5	67.2	18.7	37	14.1	47.8	1.488	0.000305	0.0261	yes	up	47.8	1.048	0.0142	0.0553	no	up
Optc	34.9	15.8	16.3	88.8	89.1	52.5	94	19.2	27.5	21.4	46	1.831	1.17e-07	0.000221	yes	up	46	0.01773	0.963	0.987	no	up
Jpx	46.3	22.8	32.6	68.3	48.3	59.1	63.8	35.3	19.9	20.1	41.7	1.207	0.000774	0.046	yes	up	41.7	0.4151	0.267	0.507	no	up
C130089K02Rik	31.9	45.5	30.1	75.1	37.1	52.5	60.4	27.4	23.1	26.8	41	1.09	0.000687	0.0427	yes	up	41	0.4784	0.144	0.332	no	up
Mcidas	75.9	63.3	37.7	20.5	14.9	13.1	13.4	79	37.9	36.8	39.3	-1.764	0.000193	0.0199	yes	down	39.3	0.1965	0.629	0.834	no	up
Gm37602	25.8	46.5	37.7	41	22.3	61.3	84	19.9	18.2	16.1	37.3	1.485	0.000246	0.0228	yes	up	37.3	0.9994	0.0165	0.0623	no	up
Gm37983	39.5	36.6	22.6	44.4	44.6	67.9	43.7	24.5	18.8	24.1	36.7	1.173	0.000489	0.0348	yes	up	36.7	0.5709	0.0962	0.248	no	up
Nfe2l3	27.3	25.7	25.1	64.9	44.6	56.9	53.7	15.6	27.5	11.4	35.3	1.563	1.86e-05	0.00514	yes	up	35.3	0.5009	0.193	0.408	no	up
Gm36952	28.9	33.6	20.1	41	46.4	59.1	36.9	16	17.6	18.1	31.8	1.445	2.19e-05	0.00564	yes	up	31.8	0.6996	0.0451	0.139	no	up
Gm37960	18.2	17.8	15.1	41	24.1	102.9	70.5	2.4	2	14.7	30.9	3.367	9.6e-08	0.000195	yes	up	30.9	1.564	0.0216	0.0777	no	up
Gm43843	22.8	17.8	12.6	37.6	42.7	63.5	30.2	14.1	17.9	12.1	27.1	1.579	4.76e-05	0.00899	yes	up	27.1	0.2818	0.498	0.742	no	up
Mir703	7.6	62.3	50.2	3.4	11.1	0	3.4	47.4	27.5	32.8	24.6	-2.902	0.000309	0.0263	yes	down	24.6	0.144	0.827	0.934	no	up
