# Supplementary material for: Heterogeneous nuclear ribonucleoprotein U (HNRNPU) safeguards the developing mouse cortex
Source: Nat Commun. 2022 Jul 21;13:4209. doi: 10.1038/s41467-022-31752-z (PMC9304408; doi:10.1038/s41467-022-31752-z)
Supplement: Supplementary file 5 — Supplementary Data 2 [file 41467_2022_31752_MOESM5_ESM.xlsx]

## Sheet: Supplementary Data 2
Supplementary Data 2: Alternatively spliced genes detected by MAJIQ

## Sheet: HOM_WT_majiq
#Gene Name	Gene ID	LSV ID	E(dPSI) per LSV junction	High confidence (0.95)	P(|dPSI|>=0.20) per LSV junction	P(|dPSI|<=0.05) per LSV junction	HOM E(PSI)	WT E(PSI)	LSV Type	A5SS	A3SS	ES	Num. Junctions	Num. Exons	De Novo Junctions	chr	strand	Junctions coords	Exons coords	IR coords	UCSC LSV Link
2010012O05Rik	ENSMUSG00000062376	ENSMUSG00000062376:t:46699556-46699618	-0.33675328018687684;0.33675324682576807	1	0.9820377114881239;0.9820376721607011	5.119548703080845e-06;5.119336751378806e-06	0.983;0.017	0.627;0.373	t|1e1.1o1|1e2.1o1	FALSE	FALSE	TRUE	2	3	1;0	chr19	+	46690085-46699556;46694373-46699556	nan-46694373;46689906-46690085;46699556-46699618		http://genome.ucsc.edu/cgi-bin/hgTracks?db=mm10&position=chr19%3A46699618-46689906
2610005L07Rik	ENSMUSG00000071793	ENSMUSG00000071793:t:20399096-20399468	0.6326936961063665;-0.6326936867941075	1	0.99999999998189;0.9999999994730908	8.465633658032184e-15;2.6201263381153694e-14	0.358;0.642	0.996;0.004	t|1e1.1o1|1e2.1o1	FALSE	FALSE	TRUE	2	3	1;0	chr8	-	20399468-20401377;20399468-20400298	20399096-20399468;20400298-nan;20401377-20401496		http://genome.ucsc.edu/cgi-bin/hgTracks?db=mm10&position=chr8%3A20401496-20399096
2810474O19Rik	ENSMUSG00000032712	ENSMUSG00000032712:t:149325405-149329784	-0.0028944799170771245;0.2723402241732813;0.0967423555206118;-0.394748449781745	1	9.433758612100615e-06;0.9330665108302221;0.022012111221182042;0.9937224138220145	0.0005460721732249985;2.181471477623854e-06;1.8209141103130416e-05;2.2641032881853818e-06	0.028;0.028;0.051;0.892	0.029;0.306;0.167;0.499	t|1e1.1o3|1e1.2o3|1e2.1o1|1e3.1o1	TRUE	FALSE	TRUE	4	4	1;1;1;1	chr6	+	149310359-149325405;149310377-149325405;149317708-149325405;149324800-149325405	149310322-149310455;149317334-149317708;149324656-149324800;149325405-149329784		http://genome.ucsc.edu/cgi-bin/hgTracks?db=mm10&position=chr6%3A149329784-149310322
4833420G17Rik	ENSMUSG00000062822	ENSMUSG00000062822:s:119464565-119464690	-0.3746967763382351;0.04824062217232924;0.2958990423724253	1	0.9862904256455034;1.4220393736996832e-06;0.8912085907525187	2.1383660231411028e-07;0.00027499633842865387;1.8480422211363508e-06	0.575;0.014;0.410	0.193;0.084;0.723	s|1e1.1o1|1e2.1o2|i	FALSE	FALSE	TRUE	3	3	0;0;0	chr13	+	119464690-119465280;119464690-119466011;119464691-119465279	119464565-119464690;119465280-119465387;119466011-119466304	119464691-119465279	http://genome.ucsc.edu/cgi-bin/hgTracks?db=mm10&position=chr13%3A119466304-119464565
4930506M07Rik	ENSMUSG00000041362	ENSMUSG00000041362:t:58973358-58975208	-0.5909705454315414;0.5909704244775155	1	0.9999999979111727;0.9999999981155241	6.620259895839808e-13;6.8311504507130045e-15	0.699;0.301	0.119;0.881	t|1e1.1o1|1e2.1o1	FALSE	FALSE	TRUE	2	3	1;1	chr19	-	58975208-58999893;58975208-58990189	58973358-58975208;58990189-58990381;58999893-58999946		http://genome.ucsc.edu/cgi-bin/hgTracks?db=mm10&position=chr19%3A58999946-58973358
5830418K08Rik	ENSMUSG00000046111	ENSMUSG00000046111:t:15324149-15324291	0.3580947685548135;-0.35809476847186417	1	0.9927246517829821;0.9927246104156481	4.978392018019718e-07;4.968909249614128e-07	0.135;0.865	0.493;0.507	t|1e1.1o1|1e2.3o3	FALSE	FALSE	TRUE	2	3	1;1	chr9	-	15324291-15326075;15324291-15325507	15324149-15324291;15325507-15325746;15326075-15326179		http://genome.ucsc.edu/cgi-bin/hgTracks?db=mm10&position=chr9%3A15326179-15324149
Abi1	ENSMUSG00000058835	ENSMUSG00000058835:t:22962401-22962611	0.3637652462635055;-9.504109950039744e-08;-0.36233085038025864	1	0.9951496471635303;6.118006416094687e-21;0.9947849274320884	3.672026533263856e-09;0.5073862272939591;4.2494395779968386e-09	0.187;0.002;0.811	0.556;0.000;0.443	t|1e1.1o1|1e2.1o1|1e3.1o1	FALSE	FALSE	TRUE	3	4	1;1;1	chr2	-	22962501-22971083;22962501-22971027;22962501-22963214	22962401-22962611;22963214-22963228;22971027-22971041;22971083-22971259		http://genome.ucsc.edu/cgi-bin/hgTracks?db=mm10&position=chr2%3A22971259-22962401
Acadvl	ENSMUSG00000018574	ENSMUSG00000018574:s:70011345-70011446	0.3371985331027282;-0.3371986034816571	1	0.9829089047254768;0.9829088864060538	1.514157519631022e-06;1.5144671352551597e-06	0.049;0.951	0.387;0.613	s|1e1.2o2|2e1.1o2	TRUE	TRUE	FALSE	2	2	0;1	chr11	-	70011245-70011352;70011265-70011345	70011168-70011265;70011345-70011446		http://genome.ucsc.edu/cgi-bin/hgTracks?db=mm10&position=chr11%3A70011446-70011168
Add3	ENSMUSG00000025026	ENSMUSG00000025026:s:53242504-53242627	0.5238279487195;-0.5238279586277927	1	0.9999989840879906;0.9999989807333047	7.446748113162335e-14;6.545863850959677e-11	0.241;0.759	0.756;0.244	s|1e1.1o1|1e2.1o1	FALSE	FALSE	TRUE	2	3	1;1	chr19	+	53242627-53244310;53242627-53244998	53242504-53242627;53244310-53244405;53244998-53247399		http://genome.ucsc.edu/cgi-bin/hgTracks?db=mm10&position=chr19%3A53247399-53242504
Add3	ENSMUSG00000025026	ENSMUSG00000025026:t:53216801-53217015	-0.43916811600789907;0.46100625914156707;-0.001190490881010455	1	0.9993490291323959;0.9997717095408254;8.638231973552866e-08	1.827449702673789e-08;7.859699275529945e-09;0.0015685017370566934	0.539;0.441;0.020	0.101;0.898;0.001	t|1e1.1o1|1e2.1o1|1e3.1o1	FALSE	FALSE	TRUE	3	4	1;1;1	chr19	+	53140714-53216801;53143089-53216801;53203475-53216801	53140445-53140714;53142756-53143089;53203414-53203475;53216801-53217015		http://genome.ucsc.edu/cgi-bin/hgTracks?db=mm10&position=chr19%3A53217015-53140445
Add3	ENSMUSG00000025026	ENSMUSG00000025026:t:53244998-53247399	-0.43619102241252306;0.4361910984660995	1	0.999860566749902;0.999860570860226	1.4328314090761296e-09;6.358263118000947e-10	0.709;0.291	0.276;0.724	t|1e1.1o1|1e2.1o1	FALSE	FALSE	TRUE	2	3	1;1	chr19	+	53242627-53244998;53244405-53244998	53242504-53242627;53244310-53244405;53244998-53247399		http://genome.ucsc.edu/cgi-bin/hgTracks?db=mm10&position=chr19%3A53247399-53242504
Agtpbp1	ENSMUSG00000021557	ENSMUSG00000021557:t:59528387-59528518	-0.33849775519032976;0.3384977034659849	1	0.985569438256199;0.985569415795459	3.084674271569554e-08;3.0893181985786565e-08	0.432;0.568	0.089;0.911	t|1e1.2o4|1e2.2o2	FALSE	FALSE	TRUE	2	3	1;1	chr13	-	59528518-59532013;59528518-59531057	59528387-59528518;59531057-59531203;59531905-59532076		http://genome.ucsc.edu/cgi-bin/hgTracks?db=mm10&position=chr13%3A59532076-59528387
Alms1	ENSMUSG00000063810	ENSMUSG00000063810:t:85610818-85610936	0.4316866929541297;-0.4316866365203543	1	0.9997095371689017;0.9997095248845504	8.833296524799164e-13;1.0852763132618293e-11	0.544;0.456	0.993;0.007	t|1e1.1o1|1e2.1o1	FALSE	FALSE	TRUE	2	3	1;0	chr6	+	85609125-85610818;85610532-85610818	nan-85610532;85608986-85609125;85610818-85610936		http://genome.ucsc.edu/cgi-bin/hgTracks?db=mm10&position=chr6%3A85610936-85608986
Amot	ENSMUSG00000041688	ENSMUSG00000041688:s:145496989-145497051	-0.6438021713114788;0.6438022410470761	1	0.9999941816418674;0.9999942090800638	1.8092486766541072e-06;1.5622021811984713e-06	0.927;0.073	0.293;0.707	s|1e1.1o1|1e2.1o1	FALSE	FALSE	TRUE	2	3	1;1	chrX	-	145489972-145496989;145480458-145496989	145480005-145480458;145489824-145489972;145496989-145497051		http://genome.ucsc.edu/cgi-bin/hgTracks?db=mm10&position=chrX%3A145497051-145480005
Ank2	ENSMUSG00000032826	ENSMUSG00000032826:s:126929722-126929886	0.4361265986893232;-1.193630516791672e-07;-0.4352345638486719	1	0.9999985329767903;6.1180101907307916e-21;0.9999982824319358	3.733241537294239e-18;0.501115320526152;0.0	0.514;0.002;0.485	0.946;0.001;0.053	s|1e1.1o1|1e2.2o2|1e3.1o1	FALSE	FALSE	TRUE	3	4	1;1;1	chr3	-	126928847-126929722;126926894-126929722;126923971-126929722	126921606-126923971;126925588-126928367;126928665-126928847;126929722-126929886		http://genome.ucsc.edu/cgi-bin/hgTracks?db=mm10&position=chr3%3A126929886-126921606
Ank2	ENSMUSG00000032826	ENSMUSG00000032826:s:126950171-126950756	-0.42862030421885683;-8.095287896578364e-07;0.42934134496808674	1	0.9999444844132548;6.1181791550247255e-21;0.9999458141729043	1.8082824126963715e-10;0.3587305725324361;1.7799474212972992e-10	0.543;0.002;0.454	0.119;0.002;0.879	s|1e1.1o1|1e2.1o1|1e3.1o1	FALSE	FALSE	TRUE	3	4	1;1;1	chr3	-	126947807-126950735;126940572-126950735;126940146-126950735	126940072-126940146;126940468-126940572;126941610-126947807;126950171-126950756		http://genome.ucsc.edu/cgi-bin/hgTracks?db=mm10&position=chr3%3A126950756-126940072
Ank2	ENSMUSG00000032826	ENSMUSG00000032826:t:126921606-126923971	-0.35262687565503276;0.35324746122029593;-1.266020336713549e-08	1	0.998421096845218;0.9984738528366793;6.11798057580304e-21	2.220446049250313e-15;6.877530721874443e-17;0.6484869429940803	0.397;0.602;0.001	0.044;0.955;0.000	t|1e1.1o1|1e2.1o1|1e3.1o2	FALSE	FALSE	TRUE	3	4	1;1;1	chr3	-	126923971-126929722;126923971-126928665;126923971-126926803	126921606-126923971;126925588-126928367;126928665-126928847;126929722-126929886		http://genome.ucsc.edu/cgi-bin/hgTracks?db=mm10&position=chr3%3A126929886-126921606
Ank2	ENSMUSG00000032826	ENSMUSG00000032826:t:126940072-126940146	0.34747302029079496;-0.34640000421310446;-2.5424345537561924e-06	1	0.9845910692252032;0.9841290516617932;6.118563701873284e-21	2.0357866577061827e-07;2.035868778005323e-07;0.06811914731855384	0.534;0.463;0.003	0.880;0.118;0.002	t|1e1.1o2|1e2.1o1|1e3.1o1	FALSE	FALSE	TRUE	3	4	1;1;1	chr3	-	126940146-126950735;126940146-126941610;126940146-126940468	126940072-126940146;126940468-126940572;126941610-126947807;126950171-126950756		http://genome.ucsc.edu/cgi-bin/hgTracks?db=mm10&position=chr3%3A126950756-126940072
Anks1b	ENSMUSG00000058589	ENSMUSG00000058589:s:90895098-90895206	0.3544428709670971;-0.06442118890245561;-8.444036496982126e-05;-0.015107165501400803;-0.17837948093157538	1	0.9799800871600275;0.008284090556503068;9.563820291600563e-09;8.669618954510087e-05;0.3609967440872399	3.251291019993838e-07;5.380058722304071e-05;0.0017688390027635892;0.0002725268698271499;5.684928986560145e-06	0.603;0.113;0.004;0.059;0.221	0.968;0.002;0.002;0.002;0.027	s|1e1.1o1|1e2.1o1|1e3.1o2|1e3.2o2|1e4.1o1	FALSE	TRUE	TRUE	5	5	1;1;1;1;1	chr10	+	90895206-90897247;90895206-90897349;90895206-90914693;90895206-90914696;90895206-90921296	90895098-90895206;90897247-90897317;90897349-90897426;90914693-90914767;90921296-90921424		http://genome.ucsc.edu/cgi-bin/hgTracks?db=mm10&position=chr10%3A90921424-90895098
Ap1s2	ENSMUSG00000031367	ENSMUSG00000031367:s:163917706-163917843	-1.1913742263921424e-06;0.22776897718525402;-0.45529268124976907;0.21823450982791542	1	6.1182495261671575e-21;0.7381874676960348;0.9999992863054162;0.6458554028875246	0.09668559657360942;8.792504825118004e-08;4.474420833844306e-12;5.551494704487732e-07	0.002;0.031;0.906;0.062	0.001;0.259;0.459;0.281	s|1e1.1o1|1e2.1o1|1e3.1o1|1e4.1o1	FALSE	FALSE	TRUE	4	5	1;1;1;1	chrX	+	163917843-163920906;163917843-163926903;163917843-163931363;163917843-163932133	163917706-163917843;163920906-163921000;163926903-163929546;163931363-163931371;163932133-163933666		http://genome.ucsc.edu/cgi-bin/hgTracks?db=mm10&position=chrX%3A163933666-163917706
Apc	ENSMUSG00000005871	ENSMUSG00000005871:t:34268298-34268379	-0.12400242653490089;0.3320433558380549;-0.18355355854684113	1	0.026330122468277296;0.9960482817944551;0.36090280548006015	3.419822890315949e-06;1.1675354135479775e-11;6.29744896119e-07	0.153;0.591;0.260	0.010;0.922;0.068	t|1e1.1o1|1e2.1o2|1e3.1o1	FALSE	FALSE	TRUE	3	4	1;1;1	chr18	+	34221276-34268298;34261157-34268298;34266222-34268298	34220924-34221276;34261005-34263695;34266058-34266222;34268298-34268379		http://genome.ucsc.edu/cgi-bin/hgTracks?db=mm10&position=chr18%3A34268379-34220924
Arhgef11	ENSMUSG00000041977	ENSMUSG00000041977:s:87688779-87688850	-0.38792926968083863;0.3879293218229822	1	0.988637393294202;0.9886373989908437	2.8717330704530752e-06;2.871586602073469e-06	0.855;0.145	0.458;0.542	s|1e1.1o1|1e2.1o1	FALSE	FALSE	TRUE	2	3	1;1	chr3	+	87688850-87695398;87688850-87697345	87688779-87688850;87695398-87695517;87697345-87697390		http://genome.ucsc.edu/cgi-bin/hgTracks?db=mm10&position=chr3%3A87697390-87688779
Arhgef11	ENSMUSG00000041977	ENSMUSG00000041977:t:87697345-87697390	0.3767465214725793;-0.37674648730487137	1	0.9811807903372308;0.9811807949229776	2.3075708238538273e-06;2.3076881312533715e-06	0.129;0.871	0.512;0.488	t|1e1.1o1|1e2.1o1	FALSE	FALSE	TRUE	2	3	1;1	chr3	+	87688850-87697345;87695517-87697345	87688779-87688850;87695398-87695517;87697345-87697390		http://genome.ucsc.edu/cgi-bin/hgTracks?db=mm10&position=chr3%3A87697390-87688779
Arid4a	ENSMUSG00000048118	ENSMUSG00000048118:t:71060062-71060134	0.49215957045847175;-0.4921595499028219	1	0.99904207739889;0.9990420527163891	1.5576921251918458e-06;1.5656338618885712e-06	0.229;0.771	0.721;0.279	t|1e1.2o2|1e2.1o1	FALSE	FALSE	TRUE	2	3	1;1	chr12	+	71047360-71060062;71048574-71060062	71047194-71047360;71048341-71048574;71060062-71060134		http://genome.ucsc.edu/cgi-bin/hgTracks?db=mm10&position=chr12%3A71060134-71047194
Asap2	ENSMUSG00000052632	ENSMUSG00000052632:s:21213139-21213225	-0.38705107903550606;0.38705110517099506	1	0.9738029044557176;0.9738029308920176	3.6469891615542593e-06;3.6468177435357607e-06	0.655;0.345	0.261;0.739	s|1e1.1o1|1e2.1o1	FALSE	FALSE	TRUE	2	3	1;1	chr12	+	21213225-21214362;21213225-21217975	21213139-21213225;21214362-21214370;21217975-21218078		http://genome.ucsc.edu/cgi-bin/hgTracks?db=mm10&position=chr12%3A21218078-21213139
Ate1	ENSMUSG00000030850	ENSMUSG00000030850:s:130507482-130507699	-0.45714572860596975;0.45714580749671646	1	0.9972236330753044;0.9972236508187565	1.6946665079009549e-06;1.692311969059812e-06	0.757;0.243	0.298;0.702	s|1e1.1o1|1e2.1o1	FALSE	FALSE	TRUE	2	3	1;1	chr7	-	130504822-130507482;130503850-130507482	130503722-130503850;130504694-130504822;130507482-130507699		http://genome.ucsc.edu/cgi-bin/hgTracks?db=mm10&position=chr7%3A130507699-130503722
Atf2	ENSMUSG00000027104	ENSMUSG00000027104:t:73862876-73863290	0.3181369889031883;-0.32936178018082124;-0.0013660816737658238	1	0.9866032395499571;0.9951564502159052;6.980586948810947e-21	4.38122848899395e-10;2.7477464747960312e-11;0.016564291587137125	0.611;0.354;0.034	0.937;0.026;0.036	t|1e1.1o2|1e2.1o1|1e3.1o1	FALSE	FALSE	TRUE	3	4	1;1;0	chr2	-	73863238-73873670;73863238-73870623;73863238-73864362	73862876-73863290;73864362-nan;73870623-73870685;73873274-73873745		http://genome.ucsc.edu/cgi-bin/hgTracks?db=mm10&position=chr2%3A73873745-73862876
Atp11a	ENSMUSG00000031441	ENSMUSG00000031441:s:12859314-12859720	0.41792962531454286;-0.35480583475767585;-9.611922950060681e-05;-0.01663597410939746	1	0.9997522676233402;0.98918364668536;5.809554672233046e-07;6.47190288057696e-07	4.765790083494039e-09;2.5891430821545214e-07;0.0008218690095532777;0.0007589268361737345	0.138;0.731;0.074;0.057	0.550;0.380;0.071;0.004	s|1e1.2o2|1e2.1o1|1e3.1o1|1e4.1o1	FALSE	FALSE	TRUE	4	5	1;1;1;1	chr8	+	12859479-12861640;12859479-12861912;12859479-12863759;12859479-12864920	12859314-12859720;12861565-12861724;12861912-12862205;12863759-12863862;12864920-12868728		http://genome.ucsc.edu/cgi-bin/hgTracks?db=mm10&position=chr8%3A12868728-12859314
Atp6v0a1	ENSMUSG00000019302	ENSMUSG00000019302:s:101048418-101048525	-1.009260957587697e-05;-0.552302865914811;-1.009260957587697e-05;0.5555591883750448	1	6.120228170252854e-21;0.9999999014536127;6.120228170252854e-21;0.9999999345272018	0.014980258384619694;2.0712276338485935e-10;0.014980258384619694;8.100148725346155e-12	0.003;0.853;0.003;0.141	0.001;0.323;0.001;0.675	s|1e1.1o1|1e2.1o1|1e3.1o1|1e4.1o1	FALSE	FALSE	TRUE	4	5	1;1;1;1	chr11	+	101048525-101049006;101048525-101049459;101048525-101054831;101048525-101055026	101048418-101048525;101049006-101049231;101049459-101049476;101054831-101054848;101055026-101055143		http://genome.ucsc.edu/cgi-bin/hgTracks?db=mm10&position=chr11%3A101055143-101048418
Bag6	ENSMUSG00000024392	ENSMUSG00000024392:s:35142307-35142384	0.4282971969627586;-0.42829715198134777	1	0.9999769879041003;0.9999769929732477	1.848659219167209e-14;3.3706371027619753e-13	0.269;0.731	0.693;0.307	s|1e1.1o1|1e2.1o1	FALSE	FALSE	TRUE	2	3	1;1	chr17	+	35142384-35142498;35142384-35142727	35142307-35142384;35142498-35142605;35142727-35142839		http://genome.ucsc.edu/cgi-bin/hgTracks?db=mm10&position=chr17%3A35142839-35142307
Bag6	ENSMUSG00000024392	ENSMUSG00000024392:t:35142727-35142839	-0.5285524386728707;0.5285524812456615	1	0.9999999999912571;0.9999999999993955	4.218847493575595e-15;4.152774870110555e-15	0.762;0.238	0.243;0.757	t|1e1.1o1|1e2.3o3	FALSE	FALSE	TRUE	2	3	1;1	chr17	+	35142384-35142727;35142605-35142727	35142307-35142384;35142498-35142605;35142727-35142839		http://genome.ucsc.edu/cgi-bin/hgTracks?db=mm10&position=chr17%3A35142839-35142307
Bbs9	ENSMUSG00000035919	ENSMUSG00000035919:s:22645964-22646068	-0.3554969406178177;0.35549696220820814	1	0.9947114527126837;0.9947114568939878	7.666456913746345e-09;7.436760973785102e-09	0.562;0.438	0.206;0.794	s|1e1.1o1|1e2.1o1	FALSE	FALSE	TRUE	2	3	1;1	chr9	+	22646068-22648020;22646068-22655225	22645964-22646068;22648020-22648034;22655225-22655365		http://genome.ucsc.edu/cgi-bin/hgTracks?db=mm10&position=chr9%3A22655365-22645964
Bcor	ENSMUSG00000040363	ENSMUSG00000040363:t:12054969-12055155	0.3936926075619275;-0.3936925571434498	1	0.996216881514603;0.9962168510958024	7.619030368723447e-07;7.636692791468391e-07	0.131;0.869	0.527;0.473	t|1e1.3o3|1e2.1o1	FALSE	FALSE	TRUE	2	3	1;1	chrX	-	12055155-12056344;12055155-12055639	12054969-12055155;12055639-12055692;12056344-12059190		http://genome.ucsc.edu/cgi-bin/hgTracks?db=mm10&position=chrX%3A12059190-12054969
Bicd1	ENSMUSG00000003452	ENSMUSG00000003452:t:149549723-149550425	-0.4033593598768909;0.4033594532971838	1	0.978692632750191;0.9786926383671063	6.592979355679596e-06;6.592478092506455e-06	0.909;0.091	0.496;0.504	t|1e1.1o3|1e2.2o2	FALSE	FALSE	TRUE	2	3	1;1	chr6	+	149519113-149550350;149520546-149550350	149518906-149519313;149520353-149520546;149549723-149550425		http://genome.ucsc.edu/cgi-bin/hgTracks?db=mm10&position=chr6%3A149550425-149518906
Bicd1	ENSMUSG00000003452	ENSMUSG00000003452:t:149556644-149563329	0.4298406763503867;-0.42984071510654603	1	0.9936098807096768;0.9936098628467421	2.4259277556100458e-06;2.4264694962194966e-06	0.209;0.791	0.644;0.356	t|1e1.1o3|1e2.1o1	FALSE	FALSE	TRUE	2	3	1;1	chr6	+	149519113-149556644;149550425-149556644	149518906-149519313;149549723-149550425;149556644-149563329		http://genome.ucsc.edu/cgi-bin/hgTracks?db=mm10&position=chr6%3A149563329-149518906
Bmpr1a	ENSMUSG00000021796	ENSMUSG00000021796:s:34502395-34502687	-9.656430942150686e-05;-0.37955851521215356;0.3840173895479558	1	2.598884384717447e-09;0.9834030242816196;0.9853982489336712	0.0027331028272213898;2.262656330520585e-06;2.1496470013181094e-06	0.005;0.648;0.347	0.001;0.262;0.736	s|1e1.1o1|1e2.1o3|1e2.2o3	FALSE	TRUE	TRUE	3	3	1;0;1	chr14	-	34486341-34502395;34460615-34502395;34460612-34502395	34460499-34460615;34486205-34486341;34502395-34502687		http://genome.ucsc.edu/cgi-bin/hgTracks?db=mm10&position=chr14%3A34502687-34460499
Bmpr1a	ENSMUSG00000021796	ENSMUSG00000021796:t:34460499-34460615	-0.3784448811309361;-6.323142152113834e-05;0.3851330847849708;-6.323142152113834e-05	1	0.9828705737827895;8.26037802228213e-10;0.9858646865618892;8.26037802228213e-10	2.2913294048798605e-06;0.0028855893754705653;2.122557938107933e-06;0.0028855893754705653	0.646;0.004;0.346;0.004	0.262;0.001;0.736;0.001	t|1e1.1o1|2e2.1o1|2e3.1o1|2e4.1o1	FALSE	TRUE	TRUE	4	5	0;1;1;1	chr14	-	34460615-34502395;34460612-34503174;34460612-34502395;34460612-34486205	34460499-34460615;34486205-34486341;34502395-34502687;34503174-34503341		http://genome.ucsc.edu/cgi-bin/hgTracks?db=mm10&position=chr14%3A34503341-34460499
Brsk2	ENSMUSG00000053046	ENSMUSG00000053046:s:141998920-141999172	-0.4452955529669659;0.4452955485077819	1	0.991088601574321;0.9910885887251006	4.8838593833533395e-06;4.883718321212083e-06	0.778;0.222	0.326;0.674	s|1e1.1o1|1e2.1o1	FALSE	FALSE	TRUE	2	3	1;1	chr7	+	141999014-142000842;141999014-142002475	141998920-141999172;142000842-142001441;142002475-142003171		http://genome.ucsc.edu/cgi-bin/hgTracks?db=mm10&position=chr7%3A142003171-141998920
Cabin1	ENSMUSG00000020196	ENSMUSG00000020196:s:75713453-75713631	-0.39783620466319214;0.3978361823801963	1	0.9962974218548252;0.9962974274973971	7.339087249036425e-08;7.260747260858465e-08	0.484;0.516	0.084;0.916	s|1e1.1o1|2e1.1o1	TRUE	FALSE	FALSE	2	2	0;1	chr10	-	75700095-75713540;75700095-75713453	75699913-75700095;75713453-75713631		http://genome.ucsc.edu/cgi-bin/hgTracks?db=mm10&position=chr10%3A75713631-75699913
Cadps	ENSMUSG00000054423	ENSMUSG00000054423:s:12505784-12505971	0.6287512080846807;-0.6287511407293451	1	1.0;0.9999999999999909	4.782120875157493e-12;4.661826480401032e-12	0.114;0.886	0.723;0.277	s|1e1.1o1|1e2.1o1	FALSE	FALSE	TRUE	2	3	0;1	chr14	-	12503408-12505784;12491863-12505784	12491762-12491863;12503250-12503408;12505784-12505971		http://genome.ucsc.edu/cgi-bin/hgTracks?db=mm10&position=chr14%3A12505971-12491762
Cadps	ENSMUSG00000054423	ENSMUSG00000054423:t:12491762-12491863	-0.417967708944597;0.4179677587047424	1	0.9998196943544481;0.9998196910560693	1.8823245184762527e-09;1.3809575317981975e-09	0.885;0.115	0.473;0.527	t|1e1.1o1|1e2.1o1	FALSE	FALSE	TRUE	2	3	1;0	chr14	-	12491863-12505784;12491863-12503250	12491762-12491863;12503250-12503408;12505784-12505971		http://genome.ucsc.edu/cgi-bin/hgTracks?db=mm10&position=chr14%3A12505971-12491762
Camta1	ENSMUSG00000014592	ENSMUSG00000014592:t:151075092-151075285	0.4100472108274745;-0.41004717286796977	1	0.9944818454973425;0.9944818190193246	1.806574941240497e-06;1.807274685239335e-06	0.077;0.923	0.490;0.510	t|1e1.1o1|1e2.1o1	FALSE	FALSE	TRUE	2	3	1;1	chr4	-	151075285-151077864;151075285-151076577	151075092-151075285;151076577-151076597;151077864-151077935		http://genome.ucsc.edu/cgi-bin/hgTracks?db=mm10&position=chr4%3A151077935-151075092
Cask	ENSMUSG00000031012	ENSMUSG00000031012:t:13586844-13586965	0.34739211306958895;-0.3473920611180861	1	0.9982563488320373;0.9982563459254085	1.0842412650918834e-14;9.725553695716371e-14	0.421;0.579	0.764;0.236	t|1e1.1o1|1e2.1o1	FALSE	FALSE	TRUE	2	3	1;1	chrX	-	13586965-13600357;13586965-13596686	13586844-13586965;13596686-13596703;13600357-13600456		http://genome.ucsc.edu/cgi-bin/hgTracks?db=mm10&position=chrX%3A13600456-13586844
Cd47	ENSMUSG00000055447	ENSMUSG00000055447:s:49867765-49868112	-0.3695725135361919;0.36957245383411524	1	0.9948045808821854;0.9948045831225607	7.226830467388368e-08;7.213100550666655e-08	0.502;0.498	0.126;0.874	s|1e1.1o1|1e2.1o1	FALSE	FALSE	TRUE	2	3	1;1	chr16	+	49868112-49869018;49868112-49884165	49867765-49868112;49869018-49869080;49884165-49884254		http://genome.ucsc.edu/cgi-bin/hgTracks?db=mm10&position=chr16%3A49884254-49867765
Cdc42bpa	ENSMUSG00000026490	ENSMUSG00000026490:s:179999362-179999453	-0.3593465995161274;0.35934659017548537	1	0.9699615568924327;0.9699615788683366	2.751446560034232e-06;2.751260949564889e-06	0.531;0.469	0.162;0.838	s|1e1.1o1|1e2.1o1	FALSE	FALSE	TRUE	2	3	1;1	chr1	+	179999453-180024645;179999453-180031505	179999362-179999453;180024645-180024802;180031505-180031588		http://genome.ucsc.edu/cgi-bin/hgTracks?db=mm10&position=chr1%3A180031588-179999362
Cdk12	ENSMUSG00000003119	ENSMUSG00000003119:t:98267752-98268011	0.4099709988621534;-0.4099710031781879	1	0.9927050593665809;0.9927050380106328	1.7647154968492542e-06;1.7656357256257138e-06	0.197;0.803	0.619;0.381	t|1e1.1o1|1e2.1o1	FALSE	FALSE	TRUE	2	3	1;0	chr11	+	98264307-98267752;98267417-98267752	nan-98267417;98264194-98264307;98267752-98268011		http://genome.ucsc.edu/cgi-bin/hgTracks?db=mm10&position=chr11%3A98268011-98264194
Celsr2	ENSMUSG00000068740	ENSMUSG00000068740:s:108393011-108393245	-0.42560750009365944;0.4256075255277157	1	0.9967418604197387;0.9967418728187324	2.4933855536923843e-06;2.492474162549165e-06	0.917;0.083	0.491;0.509	s|1e1.1o1|1e2.1o1	FALSE	FALSE	TRUE	2	3	1;1	chr3	-	108392658-108393011;108392516-108393011	108390851-108392516;108392600-108392658;108393011-108393245		http://genome.ucsc.edu/cgi-bin/hgTracks?db=mm10&position=chr3%3A108393245-108390851
Cep192	ENSMUSG00000024542	ENSMUSG00000024542:s:67800655-67800825	0.35089925117715076;-0.35089931213853415	1	0.986122181723287;0.9861221691225771	8.271757651734269e-07;8.27427275806869e-07	0.039;0.961	0.392;0.608	s|1e1.1o2|1e1.2o2	FALSE	TRUE	FALSE	2	2	0;1	chr18	+	67800825-67802986;67800825-67802989	67800655-67800825;67802986-67803156		http://genome.ucsc.edu/cgi-bin/hgTracks?db=mm10&position=chr18%3A67803156-67800655
Cep83	ENSMUSG00000020024	ENSMUSG00000020024:s:94719592-94719742	-0.49470594821599423;0.4947059918846145	1	0.9999894847937434;0.9999894844762958	1.227018486815723e-11;1.4374944742406178e-13	0.523;0.477	0.040;0.960	s|1e1.1o1|1e2.1o1	FALSE	FALSE	TRUE	2	3	0;1	chr10	+	94719742-94720680;94719742-94725647	94719592-94719742;94720680-nan;94725647-94725739		http://genome.ucsc.edu/cgi-bin/hgTracks?db=mm10&position=chr10%3A94725739-94719592
Cers6	ENSMUSG00000027035	ENSMUSG00000027035:s:69105003-69105159	-0.3522205123818231;0.3522205222425129	1	0.9826997486395891;0.9826997561543268	8.346737542241911e-07;8.344541974303437e-07	0.646;0.354	0.283;0.717	s|1e1.1o1|1e2.1o3	FALSE	FALSE	TRUE	2	3	1;1	chr2	+	69105159-69105743;69105159-69108442	69105003-69105159;69105743-69105766;69108442-69114282		http://genome.ucsc.edu/cgi-bin/hgTracks?db=mm10&position=chr2%3A69114282-69105003
Clstn1	ENSMUSG00000039953	ENSMUSG00000039953:t:149643195-149643352	0.3726958346919429;-0.37269586027806945	1	0.9983393312578303;0.9983393396737698	2.283987480351704e-09;2.6476701942002023e-09	0.245;0.755	0.624;0.376	t|1e1.1o1|1e2.1o1	FALSE	FALSE	TRUE	2	3	0;1	chr4	+	149638395-149643195;149641714-149643195	149638233-149638395;149641658-149641714;149643195-149643352		http://genome.ucsc.edu/cgi-bin/hgTracks?db=mm10&position=chr4%3A149643352-149638233
Cnksr2	ENSMUSG00000025658	ENSMUSG00000025658:s:157934640-157934708	-0.357053078715759;0.3570530970262459	1	0.9748384707610624;0.9748385073215415	2.2213409799354267e-06;2.221239732295953e-06	0.733;0.267	0.373;0.627	s|1e1.1o1|1e2.1o1	FALSE	FALSE	TRUE	2	3	1;0	chrX	-	157919892-157934640;157910250-157934640	157910117-157910250;157919746-157919892;157934640-157934708		http://genome.ucsc.edu/cgi-bin/hgTracks?db=mm10&position=chrX%3A157934708-157910117
Cstf2	ENSMUSG00000031256	ENSMUSG00000031256:s:134069845-134069907	-0.34541848954289933;0.05552689570169973;0.25496037952262063	1	0.9733719363920529;0.04133788976265081;0.8307502928883096	5.929839914653456e-07;4.721541888651551e-05;2.2561195232315014e-06	0.495;0.436;0.068	0.139;0.537;0.319	s|1e1.1o1|1e2.1o2|1e2.2o2	FALSE	TRUE	TRUE	3	3	1;1;1	chrX	+	134069907-134072415;134069907-134073136;134069907-134073214	134069845-134069907;134072415-134072474;134073136-134073277		http://genome.ucsc.edu/cgi-bin/hgTracks?db=mm10&position=chrX%3A134073277-134069845
Ctif	ENSMUSG00000052928	ENSMUSG00000052928:s:75697392-75697696	-0.5900844775603749;0.5900845428441546	1	0.9998876745623293;0.9998876868096841	2.172794989818705e-06;2.1390659963167906e-06	0.838;0.162	0.260;0.740	s|1e1.1o2|1e1.2o2	FALSE	TRUE	FALSE	2	2	0;1	chr18	-	75637341-75697392;75637338-75697392	75637133-75637341;75697392-75697696		http://genome.ucsc.edu/cgi-bin/hgTracks?db=mm10&position=chr18%3A75697696-75637133
Cwc22	ENSMUSG00000027014	ENSMUSG00000027014:s:77903796-77904034	0.206488663159337;0.08546143568114446;-0.4833285149109715;0.12100629980733127	1	0.5476618825963634;2.5843652993078126e-20;0.9999711405488318;0.0024609114864814208	7.488098521049978e-06;1.5957484588046387e-05;1.3044032520781457e-10;1.1120844287918288e-06	0.338;0.003;0.655;0.003	0.565;0.113;0.178;0.142	s|1e1.1o1|1e2.1o1|2e3.1o1|i	TRUE	FALSE	TRUE	4	4	1;1;1;0	chr2	-	77896578-77903814;77881490-77903814;77896578-77903796;77896579-77903795	77881159-77881490;77895653-77896578;77903796-77904034	77896579-77903795	http://genome.ucsc.edu/cgi-bin/hgTracks?db=mm10&position=chr2%3A77904034-77881159
Daam1	ENSMUSG00000034574	ENSMUSG00000034574:s:71952452-71952559	-0.35113973811648236;0.32934443895700155;0.011448134978839024	1	0.9846437037451197;0.9774268286011358;3.6835431233036716e-07	8.351944202900086e-08;7.035284682388558e-08;0.0005711515040144194	0.708;0.202;0.089	0.354;0.538;0.109	s|1e1.1o1|1e2.1o1|i	FALSE	FALSE	TRUE	3	3	1;0;0	chr12	+	71952559-71958747;71952559-71959806;71952560-71958746	71952452-71952559;71958747-71958773;71959806-71959912	71952560-71958746	http://genome.ucsc.edu/cgi-bin/hgTracks?db=mm10&position=chr12%3A71959912-71952452
Dcaf12l1	ENSMUSG00000045284	ENSMUSG00000045284:s:44788391-44790197	-0.7893322754264875;0.7891149059834025	1	0.9999999675658899;0.9999999677626399	1.063324461036963e-06;1.0938628538284015e-06	0.837;0.163	0.066;0.934	s|1e1.1o1|2e1.1o1	TRUE	FALSE	FALSE	2	2	1;1	chrX	-	44788293-44788413;44788293-44788391	44786570-44788293;44788391-44790197		http://genome.ucsc.edu/cgi-bin/hgTracks?db=mm10&position=chrX%3A44790197-44786570
Dclre1b	ENSMUSG00000027845	ENSMUSG00000027845:s:103808900-103809325	-0.587884974422831;-0.0016729726945645122;0.5950470069227672	1	0.9998178661426431;8.64764641739696e-05;0.9999529070833834	8.09022801773196e-06;0.0002442063593746102;7.391476659228212e-06	0.969;0.016;0.016	0.384;0.003;0.613	s|1e1.1o2|1e1.2o2|1e2.1o1	FALSE	TRUE	TRUE	3	3	1;1;1	chr3	-	103808237-103808900;103808098-103808900;103807576-103808900	103804249-103807576;103808072-103808237;103808900-103809325		http://genome.ucsc.edu/cgi-bin/hgTracks?db=mm10&position=chr3%3A103809325-103804249
Dctn1	ENSMUSG00000031865	ENSMUSG00000031865:s:83183299-83183333	-0.4168811571686009;0.4168811614962369	1	0.9956630016334873;0.9956630079394098	2.6540637765304353e-07;2.655238791961404e-07	0.522;0.478	0.104;0.896	s|1e1.1o1|1e2.2o2	FALSE	FALSE	TRUE	2	3	1;1	chr6	+	83183333-83183936;83183333-83189077	83183299-83183333;83183936-83183956;83188611-83189268		http://genome.ucsc.edu/cgi-bin/hgTracks?db=mm10&position=chr6%3A83189268-83183299
Dlg3	ENSMUSG00000000881	ENSMUSG00000000881:s:100807180-100807255	0.38160666082675315;-0.3928837751609421;0.014848162734528693	1	0.9958860859902127;0.9992714845991862;6.93166338916786e-05	5.410456149124194e-08;1.0093037516867298e-12;0.00017552438933163272	0.478;0.416;0.103	0.862;0.006;0.131	s|1e1.2o2|1e2.1o1|1e3.1o1	FALSE	FALSE	TRUE	3	4	1;1;0	chrX	+	100807255-100808053;100807255-100809862;100807255-100811502	100807180-100807255;100808000-100808152;100809862-100809907;100811502-100811543		http://genome.ucsc.edu/cgi-bin/hgTracks?db=mm10&position=chrX%3A100811543-100807180
Dlg3	ENSMUSG00000000881	ENSMUSG00000000881:t:100796577-100796800	-0.4979210576008497;0.4979210515630099	1	0.9993916003748775;0.9993916106485481	6.930853880815491e-07;6.829761353973086e-07	0.678;0.322	0.186;0.814	t|1e1.1o1|1e2.1o1	FALSE	FALSE	TRUE	2	3	1;1	chrX	+	100776481-100796686;100777372-100796686	100776379-100776481;100777285-100777372;100796577-100796800		http://genome.ucsc.edu/cgi-bin/hgTracks?db=mm10&position=chrX%3A100796800-100776379
Dnm1l	ENSMUSG00000022789	ENSMUSG00000022789:s:16319452-16319508	-0.3139921748779446;0.47357754184414147;-0.1250921551522807	1	0.9458933294947054;0.9999984628001153;0.10482029966491437	1.7419409220620352e-06;5.267962930265053e-11;1.2784917429287113e-05	0.717;0.058;0.224	0.401;0.517;0.084	s|1e1.1o1|1e2.1o1|1e3.1o1	FALSE	FALSE	TRUE	3	4	0;1;1	chr16	-	16318841-16319452;16318477-16319452;16316778-16319452	16316602-16316778;16318445-16318477;16318764-16318841;16319452-16319508		http://genome.ucsc.edu/cgi-bin/hgTracks?db=mm10&position=chr16%3A16319508-16316602
Dnm1l	ENSMUSG00000022789	ENSMUSG00000022789:t:16318445-16318477	0.6344792569022366;-0.6344791374509132	1	0.999999344727;0.9999993398755542	4.768188569255712e-08;1.6690622905990438e-07	0.116;0.884	0.733;0.267	t|1e1.1o1|1e2.1o1	FALSE	FALSE	TRUE	2	3	1;0	chr16	-	16318477-16319452;16318477-16318764	16318445-16318477;16318764-16318841;16319452-16319508		http://genome.ucsc.edu/cgi-bin/hgTracks?db=mm10&position=chr16%3A16319508-16318445
Dnm2	ENSMUSG00000033335	ENSMUSG00000033335:s:21489743-21489794	-0.00014289202621447643;0.6507173388065948;-0.6468272592632047	1	1.2909218250641865e-08;0.9999999704080881;0.9999999585261009	0.0018573301908764162;7.420981477974631e-10;3.839820350570733e-09	0.006;0.229;0.765	0.002;0.865;0.133	s|1e1.1o1|1e2.1o1|1e3.2o2	FALSE	FALSE	TRUE	3	4	1;1;1	chr9	+	21489794-21489910;21489794-21490658;21489794-21494504	21489743-21489794;21489910-21489921;21490658-21490669;21493943-21494617		http://genome.ucsc.edu/cgi-bin/hgTracks?db=mm10&position=chr9%3A21494617-21489743
Dnmt3a	ENSMUSG00000020661	ENSMUSG00000020661:t:3895543-3895758	-1.2088578457763022e-06;-0.32666684850742744;-1.2088578457763022e-06;0.33101212578981787;-1.2088578457763022e-06;-1.2088578457763022e-06	1	6.118253328407673e-21;0.9690114844826815;6.118253328407673e-21;0.9732305814144544;6.118253328407673e-21;6.118253328407673e-21	0.06124606777951702;6.087257610198904e-07;0.06124606777951702;5.305954560366861e-07;0.06124606777951702;0.06124606777951702	0.001;0.711;0.001;0.283;0.001;0.001	0.000;0.375;0.000;0.623;0.000;0.000	t|1e1.1o2|1e2.2o2|1e3.1o1|1e4.1o1|1e5.1o2|1e5.2o2	TRUE	FALSE	TRUE	6	6	1;1;1;1;1;1	chr12	+	3866252-3895543;3873428-3895543;3885655-3895543;3891860-3895543;3895108-3895543;3895421-3895543	3866191-3867484;3873282-3873428;3885449-3885655;3891728-3891860;3894824-3895421;3895543-3895758		http://genome.ucsc.edu/cgi-bin/hgTracks?db=mm10&position=chr12%3A3895758-3866191
Dock11	ENSMUSG00000031093	ENSMUSG00000031093:t:36011427-36011810	0.4444193540083053;-0.4444193412073082	1	0.9993607370445152;0.9993607387434947	2.2724776695965023e-10;3.84536791298018e-09	0.524;0.476	0.962;0.038	t|1e1.1o1|1e2.1o1	FALSE	FALSE	TRUE	2	3	1;1	chrX	+	36009450-36011632;36009981-36011632	36009339-36009450;36009943-36009981;36011427-36011810		http://genome.ucsc.edu/cgi-bin/hgTracks?db=mm10&position=chrX%3A36011810-36009339
Dock3	ENSMUSG00000039716	ENSMUSG00000039716:s:106967077-106967223	0.5019240002525737;-0.5019239969893108	1	0.9994520866741786;0.9994520661031919	1.2596613294104266e-06;1.2652932234180625e-06	0.193;0.807	0.693;0.307	s|1e1.1o1|2e1.1o1	TRUE	FALSE	FALSE	2	2	1;1	chr9	-	106964805-106967119;106964805-106967077	106964707-106964805;106967077-106967223		http://genome.ucsc.edu/cgi-bin/hgTracks?db=mm10&position=chr9%3A106967223-106964707
Dos	ENSMUSG00000035640	ENSMUSG00000035640:t:80136350-80136494	-0.3674715155535727;-8.032601937798739e-05;0.40506457854311734;-0.013754262529036287	1	0.9844023042445037;3.777606959298945e-09;0.9905662811603565;0.004566599257433436	3.868161914111212e-07;0.0023283312621976693;2.2636612498376258e-06;9.8549185507113e-05	0.428;0.004;0.268;0.298	0.053;0.002;0.678;0.266	t|1e1.1o1|1e2.2o5|1e2.3o5|1e2.4o5	TRUE	FALSE	TRUE	4	3	1;1;1;1	chr10	-	80136494-80136874;80136494-80136705;80136494-80136690;80136494-80136663	80136350-80136494;80136645-80136743;80136874-80136938		http://genome.ucsc.edu/cgi-bin/hgTracks?db=mm10&position=chr10%3A80136938-80136350
Drp2	ENSMUSG00000000223	ENSMUSG00000000223:s:134428314-134428477	-0.31854729516967295;0.3185472682081133	1	0.9891066008579117;0.9891065955811064	1.2631895012216177e-06;1.263446360621989e-06	0.988;0.012	0.655;0.345	s|1e1.1o1|1e2.1o1	FALSE	FALSE	TRUE	2	3	1;0	chrX	+	134428477-134430475;134428477-134431531	134428314-134428477;134430475-134430631;134431531-134431651		http://genome.ucsc.edu/cgi-bin/hgTracks?db=mm10&position=chrX%3A134431651-134428314
Dst	ENSMUSG00000026131	ENSMUSG00000026131:s:34249479-34249638	0.423437222660572;-0.4234371591940359	1	0.9984800631861501;0.9984800547775757	3.245196940575011e-07;3.2585021370046263e-07	0.224;0.776	0.648;0.352	s|1e1.1o1|1e2.1o1	FALSE	FALSE	TRUE	2	3	1;1	chr1	+	34249638-34249804;34249638-34250610	34249479-34249638;34249804-34250130;34250610-34250694		http://genome.ucsc.edu/cgi-bin/hgTracks?db=mm10&position=chr1%3A34250694-34249479
Dst	ENSMUSG00000026131	ENSMUSG00000026131:t:34250610-34250694	-0.3887595236096612;0.3887595189710616	1	0.9976117202611376;0.9976117332987048	8.768745329845729e-08;8.563899872757124e-08	0.719;0.281	0.332;0.668	t|1e1.1o1|1e2.1o1	FALSE	FALSE	TRUE	2	3	1;1	chr1	+	34249638-34250610;34250130-34250610	34249479-34249638;34249804-34250130;34250610-34250694		http://genome.ucsc.edu/cgi-bin/hgTracks?db=mm10&position=chr1%3A34250694-34249479
Dusp11	ENSMUSG00000030002	ENSMUSG00000030002:t:85953371-85953826	0.3468881612605339;-0.22484607448990943;-0.08178163193396021	1	0.9966659879564457;0.6858643567283272;0.004136009668415093	2.419008837916913e-10;3.2711516606553914e-08;2.936018908028526e-05	0.626;0.255;0.119	0.975;0.008;0.017	t|1e1.1o1|1e2.1o3|1e3.1o1	FALSE	FALSE	TRUE	3	4	1;0;1	chr6	-	85953494-85958584;85953494-85955296;85953494-85953837	85953371-85953826;85953837-85953942;85954962-85955404;85958584-85958715		http://genome.ucsc.edu/cgi-bin/hgTracks?db=mm10&position=chr6%3A85958715-85953371
Dvl1	ENSMUSG00000029071	ENSMUSG00000029071:s:155856614-155856820	-0.34791296240661673;0.3479128974693947	1	0.9960343491683085;0.9960343524308187	2.856618275259848e-10;6.8196156349744e-11	0.482;0.518	0.134;0.866	s|1e1.1o1|1e2.1o1	FALSE	FALSE	TRUE	2	3	1;1	chr4	+	155856820-155857496;155856820-155857993	155856614-155856820;155857496-155857534;155857993-155859303		http://genome.ucsc.edu/cgi-bin/hgTracks?db=mm10&position=chr4%3A155859303-155856614
E130114P18Rik	ENSMUSG00000048747	ENSMUSG00000048747:t:97569160-97569278	-0.3134256874631651;0.04279369800165646;0.3297894680373523;-0.029385242327256315	1	0.9520900715521394;9.47177993027967e-11;0.9802999163648493;4.582556147173634e-05	1.217055777824605e-06;0.003919644487454876;5.448978356269674e-07;0.00024402241695964388	0.719;0.014;0.194;0.072	0.391;0.069;0.535;0.004	t|1e1.1o1|1e2.1o1|1e3.1o2|1e3.2o2	TRUE	FALSE	TRUE	4	4	1;0;1;1	chr4	-	97569278-97584548;97569278-97577511;97569278-97574819;97569278-97574801	97569160-97569278;97574801-97574921;97577511-97577653;97584548-97584636		http://genome.ucsc.edu/cgi-bin/hgTracks?db=mm10&position=chr4%3A97584636-97569160
E2f6	ENSMUSG00000057469	ENSMUSG00000057469:s:16810965-16811315	0.40680397174151417;-0.40680390865215366	1	0.9960698820883027;0.9960698499332151	1.4155146889538681e-06;1.41712480294931e-06	0.148;0.852	0.557;0.443	s|1e1.1o1|1e2.1o1	FALSE	FALSE	TRUE	2	3	0;1	chr12	+	16811315-16813847;16811315-16816400	16810965-16811315;16813847-16813912;16816400-16816454		http://genome.ucsc.edu/cgi-bin/hgTracks?db=mm10&position=chr12%3A16816454-16810965
Eif4a2	ENSMUSG00000022884	ENSMUSG00000022884:s:23111817-23112333	0.5012641734771165;-0.5012641997927795	1	1.0;1.0	4.2175237880696756e-16;4.440892098500626e-16	0.103;0.897	0.594;0.406	s|1e1.1o1|1e2.1o1	FALSE	FALSE	TRUE	2	3	1;1	chr16	+	23111896-23112351;23111896-23113167	23111817-23112333;23112351-23112461;23113167-23114136		http://genome.ucsc.edu/cgi-bin/hgTracks?db=mm10&position=chr16%3A23114136-23111817
Eif4a2	ENSMUSG00000022884	ENSMUSG00000022884:t:23113167-23114136	-0.4536021179017182;0.050456359434374314;0.05099278153440505;0.34338650617410027	1	0.9999999999999815;1.4602937803308356e-20;1.508237975442792e-20;0.9996444222339496	0.0;0.012166250053972162;0.00017247548997877254;8.327636537344173e-21	0.714;0.032;0.055;0.201	0.267;0.078;0.112;0.539	t|1e1.1o3|1e2.2o3|1e2.3o3|i	TRUE	FALSE	TRUE	4	3	1;1;0;0	chr16	+	23111896-23113167;23112457-23113167;23112461-23113167;23112462-23113166	23111817-23112333;23112351-23112461;23113167-23114136	23112462-23113166	http://genome.ucsc.edu/cgi-bin/hgTracks?db=mm10&position=chr16%3A23114136-23111817
Elavl2	ENSMUSG00000008489	ENSMUSG00000008489:s:91258666-91260986	-0.40219371754204225;0.11278834320533354;0.290063484155064;-0.006706325720073686	1	0.9994188044701622;0.05416585903786135;0.9551392946119338;2.633688639486871e-07	1.9896639891214818e-11;1.5337467352643245e-05;1.2083121710565894e-08;0.0008356519408518892	0.562;0.169;0.182;0.086	0.165;0.295;0.475;0.065	s|1e1.2o2|1e2.1o2|1e2.2o2|i	FALSE	TRUE	TRUE	4	3	1;1;1;0	chr4	-	91254179-91260761;91253570-91260761;91253567-91260761;91254583-91258665	91250763-91253570;91254141-91254582;91258666-91260986	91254583-91258665	http://genome.ucsc.edu/cgi-bin/hgTracks?db=mm10&position=chr4%3A91260986-91250763
Erc1	ENSMUSG00000030172	ENSMUSG00000030172:t:119594785-119594973	0.5497915684396917;-0.5497915911058862	1	0.9999926472754346;0.9999926427730906	1.0897093022758807e-08;2.0017862811805287e-08	0.226;0.774	0.768;0.232	t|1e1.1o1|1e2.1o1	FALSE	FALSE	TRUE	2	3	1;1	chr6	-	119594973-119620311;119594973-119618846	119594785-119594973;119618846-119618912;119620311-119620409		http://genome.ucsc.edu/cgi-bin/hgTracks?db=mm10&position=chr6%3A119620409-119594785
Ercc8	ENSMUSG00000021694	ENSMUSG00000021694:t:108169368-108169491	-0.3748598413959041;0.37485982730334144	1	0.9833460096136322;0.9833460596581135	2.074265974538747e-06;2.074026836328683e-06	0.730;0.270	0.346;0.654	t|1e1.1o2|1e2.1o1	FALSE	FALSE	TRUE	2	3	1;1	chr13	+	108160730-108169368;108166491-108169368	108160635-108163664;108166390-108166491;108169368-108169491		http://genome.ucsc.edu/cgi-bin/hgTracks?db=mm10&position=chr13%3A108169491-108160635
Ergic3	ENSMUSG00000005881	ENSMUSG00000005881:s:156011349-156011406	-0.4286402236395079;0.42864026937223426	1	0.9999570458748825;0.9999570493485245	4.2702064106947546e-11;2.343521377299196e-12	0.611;0.389	0.191;0.809	s|1e1.1o1|1e2.1o1	FALSE	FALSE	TRUE	2	3	1;1	chr2	+	156011406-156015377;156011406-156015989	156011349-156011406;156015377-156015391;156015989-156016020		http://genome.ucsc.edu/cgi-bin/hgTracks?db=mm10&position=chr2%3A156016020-156011349
Etv1	ENSMUSG00000004151	ENSMUSG00000004151:t:38793171-38793224	0.3461507934033883;-0.3461508371128705	1	0.9877720354021996;0.987772038245573	2.1255791981454477e-07;2.1271559758062608e-07	0.185;0.815	0.532;0.468	t|1e1.1o1|1e2.1o1	FALSE	FALSE	TRUE	2	3	1;1	chr12	+	38783285-38793171;38783802-38793171	38783238-38783285;38783470-38783802;38793171-38793224		http://genome.ucsc.edu/cgi-bin/hgTracks?db=mm10&position=chr12%3A38793224-38783238
Exoc1	ENSMUSG00000036435	ENSMUSG00000036435:s:76537698-76539735	-0.4282771271061123;0.4282771174322294	1	0.9964144682339647;0.9964145219039852	1.2053310779469584e-06;1.2042140798038283e-06	0.741;0.259	0.310;0.690	s|1e1.1o1|1e2.2o2	FALSE	FALSE	TRUE	2	3	1;1	chr5	+	76537857-76540747;76537857-76542051	76537698-76539735;76540747-76541108;76541944-76542238		http://genome.ucsc.edu/cgi-bin/hgTracks?db=mm10&position=chr5%3A76542238-76537698
Fam149b	ENSMUSG00000039599	ENSMUSG00000039599:t:20363263-20363450	-0.1041623041363319;-0.16609752899523977;0.4037436843474739;-0.06968826857371949	1	0.01250990059231303;0.22609717730212778;0.9995979370434938;0.03250911803757711	1.0952240827699633e-05;1.0141859451140434e-06;5.467834366036832e-09;3.50543215172916e-05	0.138;0.195;0.172;0.496	0.000;0.032;0.572;0.395	t|1e1.2o2|1e2.1o1|1e3.1o1|1e4.1o1	FALSE	FALSE	TRUE	4	5	0;1;1;1	chr14	+	20352839-20363263;20356497-20363263;20358140-20363263;20359916-20363263	20352704-20352839;20356355-20356497;20358024-20358140;20359755-20359916;20363263-20363450		http://genome.ucsc.edu/cgi-bin/hgTracks?db=mm10&position=chr14%3A20363450-20352704
Fam178a	ENSMUSG00000036097	ENSMUSG00000036097:t:44943449-44943519	0.3089679400144441;-0.30896797610236215	1	0.97604641515616;0.9760463970189609	1.969924966278355e-09;2.133606735732485e-09	0.555;0.445	0.865;0.135	t|1e1.1o1|1e2.1o1	FALSE	FALSE	TRUE	2	3	1;0	chr19	+	44942426-44943449;44942939-44943449	nan-44942939;44941459-44942426;44943449-44943519		http://genome.ucsc.edu/cgi-bin/hgTracks?db=mm10&position=chr19%3A44943519-44941459
Fam49b	ENSMUSG00000022378	ENSMUSG00000022378:s:63970930-63970968	-0.414777193087824;0.41477723326942767	1	0.9996324024185478;0.9996324046944903	3.3157476764245075e-10;1.626175758210496e-10	0.444;0.556	0.029;0.971	s|1e1.1o1|1e2.1o1	FALSE	FALSE	TRUE	2	3	0;1	chr15	-	63957667-63970930;63956682-63970930	63956600-63956682;63957585-63957667;63970930-63970968		http://genome.ucsc.edu/cgi-bin/hgTracks?db=mm10&position=chr15%3A63970968-63956600
Fam49b	ENSMUSG00000022378	ENSMUSG00000022378:t:63970930-63970968	-0.051343475829733094;-0.4726625902756628;0.5650237648212041	1	0.0146766636898389;0.9996791442208277;0.9999943233705125	4.9722573537192005e-05;7.154029790790162e-08;3.056566793134485e-08	0.178;0.576;0.247	0.094;0.108;0.799	t|1e1.1o1|1e2.1o1|1e3.1o1	FALSE	FALSE	TRUE	3	4	1;0;1	chr15	-	63970968-64060195;63970968-64022570;63970968-63997898	63970930-63970968;63997898-63997969;64022570-64022620;64060195-64060448		http://genome.ucsc.edu/cgi-bin/hgTracks?db=mm10&position=chr15%3A64060448-63970930
Fance	ENSMUSG00000007570	ENSMUSG00000007570:s:28316859-28316903	0.428163902991743;-0.4281638736729293	1	0.9846233841991777;0.9846234056337618	7.1481617941214015e-06;7.148532691236831e-06	0.169;0.831	0.611;0.389	s|1e1.1o1|1e2.1o3	FALSE	FALSE	TRUE	2	3	1;1	chr17	+	28316903-28317158;28316903-28317468	28316859-28316903;28317158-28317223;28317468-28317611		http://genome.ucsc.edu/cgi-bin/hgTracks?db=mm10&position=chr17%3A28317611-28316859
Fat3	ENSMUSG00000074505	ENSMUSG00000074505:t:15910205-15915621	0.7467475227398426;-0.7467483077154049	1	0.9999999999967009;0.9999999999855467	1.5004583070053321e-12;2.9469315876440305e-11	0.189;0.811	0.915;0.085	t|1e1.1o1|1e2.1o1	FALSE	FALSE	TRUE	2	3	1;0	chr9	-	15915621-15919164;15915621-15916204	15910205-15915621;15916204-15916239;15919164-15919277		http://genome.ucsc.edu/cgi-bin/hgTracks?db=mm10&position=chr9%3A15919277-15910205
Fbf1	ENSMUSG00000020776	ENSMUSG00000020776:s:116167552-116168166	-7.05967576176692e-05;-0.3541444292993171;0.3212640428162761;0.018889015089574836	1	2.006314778193062e-09;0.9706945083242643;0.9343530482087675;7.42534996922655e-06	0.0026119702840931014;2.083630110671919e-06;3.8907648973192595e-06;0.0001885814802552871	0.004;0.609;0.304;0.083	0.001;0.242;0.644;0.117	s|1e1.1o1|2e1.1o1|2e2.2o3|2e3.1o1	TRUE	FALSE	TRUE	4	4	1;1;1;1	chr11	-	116167228-116167562;116167228-116167552;116165912-116167552;116164690-116167552	116164663-116164690;116165783-116165914;116167133-116167228;116167552-116168166		http://genome.ucsc.edu/cgi-bin/hgTracks?db=mm10&position=chr11%3A116168166-116164663
Fnbp1l	ENSMUSG00000039735	ENSMUSG00000039735:s:122556412-122556570	-0.0069407611505532185;-0.38312690271058314;0.42923705189110417	1	7.972467736742558e-09;0.989256239667123;0.9980702873159635	0.0032348616035823285;3.066202309831567e-07;7.821202293811674e-08	0.043;0.695;0.262	0.003;0.308;0.689	s|1e1.1o1|1e2.1o1|i	FALSE	FALSE	TRUE	3	3	1;0;0	chr3	-	122552150-122556412;122549265-122556412;122552151-122556411	122549156-122549265;122552136-122552150;122556412-122556570	122552151-122556411	http://genome.ucsc.edu/cgi-bin/hgTracks?db=mm10&position=chr3%3A122556570-122549156
Fnbp1l	ENSMUSG00000039735	ENSMUSG00000039735:s:122557903-122558106	-0.38807029900794315;0.38807034901040643	1	0.9999998792459114;0.9999998802823975	0.0;9.387316605196683e-19	0.433;0.567	0.050;0.950	s|1e1.1o1|1e2.1o1	FALSE	FALSE	TRUE	2	3	1;1	chr3	-	122556570-122557903;122549265-122557903	122549156-122549265;122556412-122556570;122557903-122558106		http://genome.ucsc.edu/cgi-bin/hgTracks?db=mm10&position=chr3%3A122558106-122549156
Fnbp1l	ENSMUSG00000039735	ENSMUSG00000039735:t:122549156-122549265	0.33841301310490446;-0.17376428491206686;-0.14119109108789551;-0.0017653352956068704	1	0.9996217190807184;0.2447574986531123;0.02810122306295741;9.57145391114804e-21	6.6283145057834045e-21;5.2843603493002433e-08;1.1615193151737202e-07;0.020555268455827336	0.549;0.200;0.167;0.083	0.889;0.034;0.001;0.077	t|1e1.2o2|1e2.1o1|1e3.1o1|i	FALSE	FALSE	TRUE	4	4	1;0;1;0	chr3	-	122549265-122557903;122549265-122556412;122549265-122552136;122549266-122552135	122549156-122549265;122552136-122552150;122556412-122556570;122557903-122558106	122549266-122552135	http://genome.ucsc.edu/cgi-bin/hgTracks?db=mm10&position=chr3%3A122558106-122549156
Fsd1l	ENSMUSG00000054752	ENSMUSG00000054752:s:53686388-53686517	-1.0127663662461978e-05;0.4909566914401413;-0.48808439645382085	1	6.120229089445624e-21;0.999997522034777;0.9999968368385675	0.02069394730846752;1.5316253482172028e-12;4.6604275993900046e-11	0.003;0.330;0.667	0.001;0.809;0.190	s|1e1.1o1|1e2.1o2|1e2.2o2	FALSE	TRUE	TRUE	3	3	1;1;1	chr4	+	53686517-53687207;53686517-53693984;53686517-53693987	53686388-53686517;53687207-53687239;53693984-53694084		http://genome.ucsc.edu/cgi-bin/hgTracks?db=mm10&position=chr4%3A53694084-53686388
Fsd1l	ENSMUSG00000054752	ENSMUSG00000054752:t:53693984-53694084	0.46381127214522233;-0.010454224092952663;-0.4325765083343302;-3.4453173021056006e-06	1	0.9999929190162685;4.827713300449413e-06;0.9999182964549642;6.11874647049487e-21	4.9696118901109715e-12;0.000466367477183649;2.2116042330821983e-10;0.03819022558897045	0.297;0.096;0.602;0.002	0.754;0.071;0.177;0.000	t|1e1.1o1|1e2.1o1|2e3.1o1|2e4.1o1	FALSE	TRUE	TRUE	4	5	1;0;1;1	chr4	+	53686517-53693984;53689592-53693984;53686517-53693987;53687239-53693987	nan-53689592;53686388-53686517;53687207-53687239;53693984-53694084		http://genome.ucsc.edu/cgi-bin/hgTracks?db=mm10&position=chr4%3A53694084-53686388
Fxr1	ENSMUSG00000027680	ENSMUSG00000027680:t:34068917-34069342	0.36015259696534574;-0.3601525517554266	1	0.9969340803070064;0.9969340716327004	6.13022335427972e-11;1.0624867652353487e-10	0.369;0.631	0.722;0.278	t|1e1.1o1|1e2.1o1	FALSE	FALSE	TRUE	2	3	1;1	chr3	+	34064319-34068917;34068252-34068917	34064119-34064319;34068161-34068252;34068917-34069342		http://genome.ucsc.edu/cgi-bin/hgTracks?db=mm10&position=chr3%3A34069342-34064119
Ggps1	ENSMUSG00000021302	ENSMUSG00000021302:t:14057796-14057888	0.35135324637878;-0.21308103040652554;-0.11408121288190082	1	0.9876196083481266;0.587437668401257;0.0678642207092898	1.17492894712634e-07;2.9302441089118503e-06;1.5768571941965348e-05	0.502;0.306;0.194	0.858;0.084;0.059	t|1e1.1o1|1e2.1o1|1e3.1o1	FALSE	FALSE	TRUE	3	4	1;0;0	chr13	-	14057888-14063206;14057888-14059319;14057888-14058924	14057796-14057888;14058924-14059211;14059319-14059457;14063206-14063401		http://genome.ucsc.edu/cgi-bin/hgTracks?db=mm10&position=chr13%3A14063401-14057796
Gigyf2	ENSMUSG00000048000	ENSMUSG00000048000:s:87354404-87354486	-0.3362720591903987;-0.08872662915445231;0.461190050111683	1	0.9924401839754506;0.04260647612812349;0.9999979563543516	2.8229736326323973e-09;2.5175689701728565e-05;2.959172923499999e-12	0.447;0.404;0.148	0.106;0.295;0.595	s|1e1.1o2|1e1.2o2|1e2.2o3	FALSE	TRUE	TRUE	3	3	1;1;1	chr1	+	87354486-87354971;87354486-87354981;87354486-87364104	87354404-87354486;87354971-87357784;87363802-87364233		http://genome.ucsc.edu/cgi-bin/hgTracks?db=mm10&position=chr1%3A87364233-87354404
Git1	ENSMUSG00000011877	ENSMUSG00000011877:s:77500988-77501114	-0.4548233144306918;0.45482333041028433	1	0.999965346198222;0.999965355097669	6.144472708413673e-10;2.3143576103257133e-10	0.710;0.290	0.271;0.729	s|1e1.2o2|1e2.1o1	FALSE	FALSE	TRUE	2	3	1;1	chr11	+	77501114-77502829;77501114-77503018	77500988-77501114;77502479-77502855;77503018-77503115		http://genome.ucsc.edu/cgi-bin/hgTracks?db=mm10&position=chr11%3A77503115-77500988
Git1	ENSMUSG00000011877	ENSMUSG00000011877:t:77503018-77503115	0.3682037216235555;-0.3682037087390543	1	0.9893582715750799;0.9893582559676752	4.5274924384015973e-07;4.532594253259248e-07	0.323;0.677	0.700;0.300	t|1e1.1o1|1e2.1o1	FALSE	FALSE	TRUE	2	3	1;1	chr11	+	77501114-77503018;77502855-77503018	77500988-77501114;77502479-77502855;77503018-77503115		http://genome.ucsc.edu/cgi-bin/hgTracks?db=mm10&position=chr11%3A77503115-77500988
Gm21992	ENSMUSG00000096370	ENSMUSG00000096370:t:4793672-4794009	-0.3689999825963267;0.03612816212041585;-0.002986985760881698;0.31605602885418876	1	0.9823340231561138;8.300809040141511e-09;1.9206274090781704e-07;0.9255472353548081	3.4506483570506674e-07;0.0011665637405304183;0.0016537353742434036;1.5796152464455727e-06	0.596;0.003;0.030;0.369	0.223;0.069;0.010;0.697	t|1e1.1o1|1e2.1o1|1e3.1o1|i	FALSE	FALSE	TRUE	4	4	1;0;1;0	chr19	-	4794009-4811172;4794009-4802551;4794009-4801551;4794010-4801550	4793672-4794009;4801551-4801805;4802551-nan;4811172-4811612	4794010-4801550	http://genome.ucsc.edu/cgi-bin/hgTracks?db=mm10&position=chr19%3A4811612-4793672
Gnao1	ENSMUSG00000031748	ENSMUSG00000031748:s:93950405-93950675	0.34175477962238254;-0.34175473196620604	1	0.9905145321325479;0.9905145193669107	3.546983096890887e-10;3.602368403576861e-10	0.389;0.611	0.722;0.278	s|1e1.1o1|1e2.2o2	FALSE	FALSE	TRUE	2	3	1;1	chr8	+	93950431-93953975;93950431-93963384	93950405-93950675;93953975-93954128;93962844-93963537		http://genome.ucsc.edu/cgi-bin/hgTracks?db=mm10&position=chr8%3A93963537-93950405
Gnao1	ENSMUSG00000031748	ENSMUSG00000031748:t:93962844-93963537	7.771559759137703e-16;-0.3563735984380678;0.3570856913688991	1	5.67693027992442e-21;0.9977598135979548;0.9978793126075123	0.9999999996569454;5.0321968814159845e-12;6.618739589014388e-12	0.001;0.709;0.290	0.000;0.354;0.646	t|1e1.1o1|1e2.1o2|i	FALSE	FALSE	TRUE	3	3	1;1;0	chr8	+	93944358-93963384;93950431-93963384;93957498-93962843	93944198-93944358;93950405-93950675;93962844-93963537	93957498-93962843	http://genome.ucsc.edu/cgi-bin/hgTracks?db=mm10&position=chr8%3A93963537-93944198
Gria2	ENSMUSG00000033981	ENSMUSG00000033981:s:80691320-80691434	0.7555297912316413;-0.7555296919513903	1	0.9999999999999563;0.9999999999980912	1.733497410935635e-11;1.9307655474420926e-10	0.101;0.899	0.833;0.167	s|1e1.1o1|1e2.1o1	FALSE	FALSE	TRUE	2	3	0;1	chr3	-	80690518-80691320;80689351-80691320	80689103-80689351;80690404-80690518;80691320-80691434		http://genome.ucsc.edu/cgi-bin/hgTracks?db=mm10&position=chr3%3A80691434-80689103
Gria2	ENSMUSG00000033981	ENSMUSG00000033981:t:80690404-80690518	-0.5984089779392563;0.5984088956933465	1	0.999999999955571;0.9999999999652278	1.1335377081422848e-12;5.565104117177867e-14	0.945;0.055	0.363;0.637	t|1e1.1o1|1e2.1o1	FALSE	FALSE	TRUE	2	3	1;0	chr3	-	80690518-80692285;80690518-80691320	80690404-80690518;80691320-80691434;80692285-80692532		http://genome.ucsc.edu/cgi-bin/hgTracks?db=mm10&position=chr3%3A80692532-80690404
Gripap1	ENSMUSG00000031153	ENSMUSG00000031153:s:7803323-7803400	-0.4101187805720309;0.41011881259681254	1	0.9927703855260394;0.9927703977831721	3.670636690156215e-07;3.6645495868185653e-07	0.451;0.549	0.032;0.968	s|1e1.1o1|1e2.1o1	FALSE	FALSE	TRUE	2	3	1;1	chrX	+	7803400-7803594;7803400-7804360	7803323-7803400;7803594-7803686;7804360-7804494		http://genome.ucsc.edu/cgi-bin/hgTracks?db=mm10&position=chrX%3A7804494-7803323
Gstz1	ENSMUSG00000021033	ENSMUSG00000021033:t:87159640-87159720	0.33852598654631744;-0.3385260208980647	1	0.9870926601757293;0.9870926231145662	9.974762491705631e-07;9.976017538715354e-07	0.043;0.957	0.383;0.617	t|1e1.1o1|1e2.1o1	FALSE	FALSE	TRUE	2	3	0;1	chr12	+	87157944-87159640;87159145-87159640	87157893-87157944;87159078-87159145;87159640-87159720		http://genome.ucsc.edu/cgi-bin/hgTracks?db=mm10&position=chr12%3A87159720-87157893
Gtf2ird1	ENSMUSG00000023079	ENSMUSG00000023079:t:134417053-134417181	0.36741568331044017;-0.3674156154282793	1	0.9894919806417037;0.9894919625673739	1.0772743780110774e-07;1.0907120684411353e-07	0.567;0.433	0.942;0.058	t|1e1.1o1|1e2.1o1	FALSE	FALSE	TRUE	2	3	1;1	chr5	-	134417181-134456509;134417181-134456112	134417053-134417181;134456112-134456262;134456509-134456716		http://genome.ucsc.edu/cgi-bin/hgTracks?db=mm10&position=chr5%3A134456716-134417053
Hectd2	ENSMUSG00000041180	ENSMUSG00000041180:s:36599596-36599719	0.38347625463550344;-0.08266158965531656;-8.493007227413561e-05;-0.23353356021611416	1	0.983943218898933;0.09876566455155741;4.132050279014619e-09;0.6951416164708349	3.3101122688847724e-06;3.528550643694395e-05;0.0022339596377940474;5.161721795543528e-07	0.202;0.524;0.004;0.270	0.596;0.390;0.001;0.013	s|1e1.1o3|1e1.2o3|1e1.3o3|1e2.1o1	FALSE	TRUE	TRUE	4	3	1;1;1;1	chr19	+	36599719-36601429;36599719-36601432;36599719-36601470;36599719-36604250	36599596-36599719;36601429-36601528;36604250-36604357		http://genome.ucsc.edu/cgi-bin/hgTracks?db=mm10&position=chr19%3A36604357-36599596
Helz	ENSMUSG00000020721	ENSMUSG00000020721:t:107574938-107575165	-0.4725364508972403;0.47253648554361066	1	0.988782695098767;0.9887826573351913	8.699390953159636e-06;8.698848849044512e-06	0.834;0.166	0.353;0.647	t|1e1.1o1|1e2.1o1	FALSE	FALSE	TRUE	2	3	1;1	chr11	+	107549401-107574938;107555575-107574938	107549346-107549401;107555519-107555575;107574938-107575165		http://genome.ucsc.edu/cgi-bin/hgTracks?db=mm10&position=chr11%3A107575165-107549346
Hnrnph2	ENSMUSG00000045427	ENSMUSG00000045427:s:134602692-134602762	-0.47004074371958426;0.4700407969326416	1	0.9999886759380333;0.9999886829065204	2.95703239672207e-10;4.141877927186654e-11	0.845;0.155	0.381;0.619	s|1e1.1o1|1e2.1o1	FALSE	FALSE	TRUE	2	3	1;1	chrX	+	134602762-134602918;134602762-134604855	134602692-134602762;134602918-134602962;134604855-134607060		http://genome.ucsc.edu/cgi-bin/hgTracks?db=mm10&position=chrX%3A134607060-134602692
HNRNPU	ENSMUSG00000100725	ENSMUSG00000100725:s:178335882-178335955	-0.2536968346858648;0.44078252581179805;-0.15601258214771696	1	0.9400726604393137;1.0;0.17282738911833057	0.0;1.1270181940392576e-18;1.8956475175135878e-06	0.275;0.455;0.266	0.000;0.892;0.108	s|1e1.1o1|1e2.1o1|i	FALSE	FALSE	TRUE	3	3	0;1;0	chr1	-	178335397-178335882;178334026-178335882;178334027-178335881	nan-178335397;178333887-178334026;178335882-178335955	178334027-178335881	http://genome.ucsc.edu/cgi-bin/hgTracks?db=mm10&position=chr1%3A178335955-178333887
Hnrnpu	ENSMUSG00000039630	ENSMUSG00000039630:s:178335642-178335955	-0.22449015536748895;0.5239580659472837;-0.2676648173733643	1	0.7469861751378468;1.0;0.9589139539212564	0.0;4.5019212463134497e-13;0.0	0.245;0.410;0.345	0.000;0.925;0.075	s|1e1.1o1|1e2.1o1|i	FALSE	FALSE	TRUE	3	3	0;1;0	chr1	-	178335397-178335882;178334026-178335882;178334547-178335641	nan-178335397;178333887-178334026;178335642-178335955	178334547-178335641	http://genome.ucsc.edu/cgi-bin/hgTracks?db=mm10&position=chr1%3A178335955-178333887
Hp1bp3	ENSMUSG00000028759	ENSMUSG00000028759:s:138216296-138216799	-1.5798512489681448e-08;-0.3108629759610013;0.32472969470892427;-0.00014398776463048934	1	6.117979644890011e-21;0.9653039588002575;0.9819291144517991;6.149885392709204e-21	0.6237915809972112;3.955264271660042e-08;1.8032153145551787e-08;0.22653129254747628	0.001;0.720;0.260;0.020	0.000;0.407;0.585;0.008	s|1e1.1o1|1e2.1o1|1e3.1o1|2e4.1o1	TRUE	FALSE	TRUE	4	5	1;1;1;1	chr4	+	138216740-138219402;138216740-138221526;138216740-138222089;138216799-138221526	138216296-138216799;138219402-138219524;138221526-138221723;138222089-138222188		http://genome.ucsc.edu/cgi-bin/hgTracks?db=mm10&position=chr4%3A138222188-138216296
Hps3	ENSMUSG00000027615	ENSMUSG00000027615:s:20010800-20010988	-0.3427718948360946;0.34277187722341523	1	0.991487894354018;0.9914879252520084	1.276125644045223e-07;1.266633739671211e-07	0.991;0.009	0.632;0.368	s|1e1.1o1|1e2.1o2	FALSE	FALSE	TRUE	2	3	1;0	chr3	-	20008922-20010800;20003431-20010800	20003225-20003431;20008815-20008922;20010800-20010988		http://genome.ucsc.edu/cgi-bin/hgTracks?db=mm10&position=chr3%3A20010988-20003225
Igsf9	ENSMUSG00000037995	ENSMUSG00000037995:t:172484281-172484546	-0.0008171770955513832;-0.4265567733629196;0.42820728179907697	1	9.684001395404226e-06;0.9969456170081844;0.9988144279374173	0.00042552656841354786;5.6429345951514165e-06;4.445403094529925e-06	0.011;0.978;0.011	0.005;0.541;0.454	t|1e1.1o1|1e2.1o1|1e3.1o1	FALSE	FALSE	TRUE	3	4	1;1;1	chr1	+	172481868-172484281;172482260-172484281;172482430-172484281	172481788-172481868;172482199-172482260;172482314-172482430;172484281-172484546		http://genome.ucsc.edu/cgi-bin/hgTracks?db=mm10&position=chr1%3A172484546-172481788
Inpp4a	ENSMUSG00000026113	ENSMUSG00000026113:s:37372311-37372419	-2.5907896616651545e-05;-0.3181581192710303;-0.013065951528676612;0.3790887656542217	1	6.123757224666079e-21;0.9772208372219097;4.774095981531597e-06;0.9985197692996108	0.006494445708373209;1.2357940226692676e-09;0.0005333097761807126;5.912844084459539e-11	0.003;0.351;0.053;0.593	0.001;0.011;0.001;0.987	s|1e1.1o1|1e2.1o2|1e2.2o2|1e3.1o2	FALSE	TRUE	TRUE	4	4	1;1;1;1	chr1	+	37372419-37372593;37372419-37374272;37372419-37374275;37372419-37377578	37372311-37372419;37372593-37372598;37374272-37374289;37377578-37377761		http://genome.ucsc.edu/cgi-bin/hgTracks?db=mm10&position=chr1%3A37377761-37372311
Kansl1	ENSMUSG00000018412	ENSMUSG00000018412:s:104343491-104343673	-0.4475571833825204;0.44755726450235855	1	0.9998876212183879;0.9998876285830965	3.290731798166746e-09;2.7412346769788926e-09	0.684;0.316	0.242;0.758	s|1e1.1o1|1e2.1o1	FALSE	FALSE	TRUE	2	3	1;1	chr11	-	104343047-104343491;104342511-104343491	104342363-104342511;104342859-104343047;104343491-104343673		http://genome.ucsc.edu/cgi-bin/hgTracks?db=mm10&position=chr11%3A104343673-104342363
Kansl1	ENSMUSG00000018412	ENSMUSG00000018412:t:104342363-104342511	0.43593714669697836;-0.43593711338237123	1	0.9997666053944508;0.9997665874652136	1.3488948035527018e-08;1.4333469855465353e-08	0.271;0.729	0.703;0.297	t|1e1.1o1|1e2.1o1	FALSE	FALSE	TRUE	2	3	1;1	chr11	-	104342511-104343491;104342511-104342859	104342363-104342511;104342859-104343047;104343491-104343673		http://genome.ucsc.edu/cgi-bin/hgTracks?db=mm10&position=chr11%3A104343673-104342363
Kdm1b	ENSMUSG00000038080	ENSMUSG00000038080:s:47053619-47053735	-0.5450520125375271;0.5450520566812109	1	0.9999996663846974;0.9999996718558021	1.4432899320127035e-14;5.863213248162421e-17	0.558;0.442	0.016;0.984	s|1e1.1o1|1e2.1o1	FALSE	FALSE	TRUE	2	3	0;1	chr13	+	47053735-47057677;47053735-47058776	47053619-47053735;47057677-nan;47058776-47058814		http://genome.ucsc.edu/cgi-bin/hgTracks?db=mm10&position=chr13%3A47058814-47053619
Kif1b	ENSMUSG00000063077	ENSMUSG00000063077:s:149245338-149245410	0.29690952363722767;-0.31982561753461447;0.0013621512151963512	1	0.9754090576758689;0.9922215214336579;5.9223976018246e-21	4.341184844942806e-10;3.8951619707461305e-11;0.4739425992735012	0.153;0.834;0.014	0.450;0.513;0.035	s|1e1.1o1|1e2.1o1|i	FALSE	FALSE	TRUE	3	3	1;1;0	chr4	-	149238483-149245338;149226356-149245338;149238484-149245337	149226263-149226356;149233734-149238483;149245338-149245410	149238484-149245337	http://genome.ucsc.edu/cgi-bin/hgTracks?db=mm10&position=chr4%3A149245410-149226263
Kif1b	ENSMUSG00000063077	ENSMUSG00000063077:t:149263615-149263690	0.3288994012551988;-0.3288994383380564	1	0.986229798852146;0.986229796570269	4.278699219853392e-08;4.3062388543901875e-08	0.324;0.676	0.659;0.341	t|1e1.1o1|1e2.1o2	FALSE	FALSE	TRUE	2	3	1;1	chr4	-	149263690-149266252;149263690-149265345	149263615-149263690;149264470-149265362;149266252-149266317		http://genome.ucsc.edu/cgi-bin/hgTracks?db=mm10&position=chr4%3A149266317-149263615
Kif21a	ENSMUSG00000022629	ENSMUSG00000022629:t:90959688-90959748	0.3481510440913931;-0.3442230333345375;-3.6035305642098344e-05	1	0.9716101892489675;0.9682018659733372;6.12599633002287e-21	1.2017225907407164e-06;1.292530982133222e-06;0.006470233147363502	0.407;0.588;0.004	0.758;0.241;0.001	t|1e1.1o1|1e2.1o1|1e3.1o1	FALSE	FALSE	TRUE	3	4	1;1;1	chr15	-	90959748-90965467;90959748-90964975;90959748-90959852	90959688-90959748;90959852-90959872;90964975-90964995;90965467-90965632		http://genome.ucsc.edu/cgi-bin/hgTracks?db=mm10&position=chr15%3A90965632-90959688
Kif2a	ENSMUSG00000021693	ENSMUSG00000021693:s:106974495-106974562	-0.34263515629262253;0.34263513438410376	1	0.9744296248372432;0.9744296450501562	3.3008864197547894e-07;3.297016532196754e-07	0.441;0.559	0.091;0.909	s|1e1.1o1|1e2.1o1	FALSE	FALSE	TRUE	2	3	1;1	chr13	-	106969817-106974495;106968788-106974495	106968638-106968788;106969704-106969817;106974495-106974562		http://genome.ucsc.edu/cgi-bin/hgTracks?db=mm10&position=chr13%3A106974562-106968638
Kifc5b	ENSMUSG00000024301	ENSMUSG00000024301:t:26922676-26922723	0.7327624203136115;-0.7327624131204712	1	0.9999999964076774;0.9999999949623435	2.7310470221379216e-08;7.507670660711341e-07	0.017;0.983	0.741;0.259	t|1e1.1o1|1e2.1o1	FALSE	FALSE	TRUE	2	3	0;1	chr17	+	26921119-26922676;26921860-26922676	26921020-26921119;26921807-26921860;26922676-26922723		http://genome.ucsc.edu/cgi-bin/hgTracks?db=mm10&position=chr17%3A26922723-26921020
Klhl17	ENSMUSG00000078484	ENSMUSG00000078484:s:156231085-156231173	-0.3947286843944512;0.394728680740017	1	0.9730533504232557;0.9730533940438189	4.390789634767245e-06;4.39048125664168e-06	0.600;0.400	0.188;0.812	s|1e1.1o2|2e1.2o2	TRUE	TRUE	FALSE	2	2	0;1	chr4	-	156231004-156231104;156230974-156231085	156230901-156231004;156231085-156231173		http://genome.ucsc.edu/cgi-bin/hgTracks?db=mm10&position=chr4%3A156231173-156230901
Kmt2c	ENSMUSG00000038056	ENSMUSG00000038056:s:25443820-25443908	-0.4719357760886771;0.47193575150534184	1	0.9999858544415904;0.9999858539296934	1.233836366409946e-10;6.597418760311322e-11	0.546;0.454	0.080;0.920	s|1e1.1o2|1e1.2o2	FALSE	TRUE	FALSE	2	2	0;1	chr5	-	25415026-25443820;25415023-25443820	25414885-25415026;25443820-25443908		http://genome.ucsc.edu/cgi-bin/hgTracks?db=mm10&position=chr5%3A25443908-25414885
Lhx1os	ENSMUSG00000087211	ENSMUSG00000087211:s:84534480-84534660	-0.4068480943421927;0.40684811058258324	1	0.9950980395620264;0.9950980471145058	1.7470234195959833e-06;1.7469269581507658e-06	0.987;0.013	0.562;0.438	s|1e1.1o1|2e1.1o1	TRUE	FALSE	FALSE	2	2	1;1	chr11	+	84534560-84535116;84534660-84535116	84534480-84534660;84535116-84535221		http://genome.ucsc.edu/cgi-bin/hgTracks?db=mm10&position=chr11%3A84535221-84534480
Limk2	ENSMUSG00000020451	ENSMUSG00000020451:t:3360451-3360586	-0.00023757234156814502;0.3565796894255403;-0.34841960289057383;-9.178773267573908e-07;-9.178773267573908e-07	1	6.170828026717263e-21;0.9967352403782679;0.9941288640562046;6.1181873003508135e-21;6.1181873003508135e-21	0.027687324224949572;8.440939423664904e-09;2.164447920893764e-08;0.1346774235895446;0.1346774235895446	0.017;0.115;0.866;0.002;0.002	0.011;0.465;0.522;0.001;0.001	t|1e1.1o1|1e2.1o1|1e3.1o1|1e4.1o1|1e5.1o1	FALSE	FALSE	TRUE	5	6	1;1;1;1;1	chr11	-	3360586-3409046;3360586-3392917;3360586-3370969;3360586-3368983;3360586-3361021	3360451-3360586;3361021-3361108;3368983-3369162;3370969-3371376;3392917-3393016;3409046-3409189		http://genome.ucsc.edu/cgi-bin/hgTracks?db=mm10&position=chr11%3A3409189-3360451
Lmtk3	ENSMUSG00000062044	ENSMUSG00000062044:t:45787904-45788022	-0.6196759699900434;0.6196760216774313	1	0.9999999994416767;0.9999999994236768	4.2806025390973446e-10;1.237892316175798e-10	0.993;0.007	0.369;0.631	t|1e1.1o1|1e2.1o2	FALSE	FALSE	TRUE	2	3	1;1	chr7	+	45787470-45787904;45787754-45787904	45787394-45787470;45787646-45787758;45787904-45788022		http://genome.ucsc.edu/cgi-bin/hgTracks?db=mm10&position=chr7%3A45788022-45787394
Lrch1	ENSMUSG00000068015	ENSMUSG00000068015:t:74786281-74786390	0.4224012635237985;-0.00026755961968956605;-0.41746853498119874	1	0.9875833519392427;1.298357687713812e-07;0.9860309907683679	3.3913379103333343e-06;0.0010925374354485706;3.4830686937992184e-06	0.381;0.007;0.612	0.810;0.003;0.187	t|1e1.1o1|1e2.1o1|1e3.1o1	FALSE	FALSE	TRUE	3	4	0;1;0	chr14	-	74786390-74795297;74786390-74794911;74786390-74793127	74786281-74786390;74793127-74793231;74794911-74794991;74795297-74795369		http://genome.ucsc.edu/cgi-bin/hgTracks?db=mm10&position=chr14%3A74795369-74786281
Lrrfip1	ENSMUSG00000026305	ENSMUSG00000026305:s:91101185-91101310	0.3430491898905076;-0.3430492436103927	1	0.989905715785149;0.9899057087005865	4.3125694204189566e-07;4.313619041962369e-07	0.032;0.968	0.379;0.621	s|1e1.1o1|1e2.1o1	FALSE	FALSE	TRUE	2	3	1;1	chr1	+	91101310-91103247;91101310-91105127	91101185-91101310;91103247-91103318;91105127-91105297		http://genome.ucsc.edu/cgi-bin/hgTracks?db=mm10&position=chr1%3A91105297-91101185
Luc7l2	ENSMUSG00000029823	ENSMUSG00000029823:t:38570102-38570604	0.3073880437539769;-1.4589350684156265e-05;-0.3172860837411535	1	0.9683523872764341;6.121225408708526e-21;0.9757233762697615	1.2323040999021662e-08;0.015125985645702333;3.999406694710217e-09	0.615;0.003;0.381	0.934;0.011;0.055	t|1e1.1o2|1e2.1o1|1e3.1o2	FALSE	FALSE	TRUE	3	4	1;1;1	chr6	+	38551908-38570510;38555063-38570510;38568917-38570510	38551334-38551944;38554980-38555063;38568847-38569565;38570102-38570604		http://genome.ucsc.edu/cgi-bin/hgTracks?db=mm10&position=chr6%3A38570604-38551334
Macf1	ENSMUSG00000028649	ENSMUSG00000028649:t:123385455-123385686	-0.4929162752730627;0.4929162227435094	1	0.9999999945469946;0.9999999954045461	0.0;1.350069689081861e-16	0.662;0.338	0.185;0.815	t|1e1.1o1|1e2.1o1	FALSE	FALSE	TRUE	2	3	1;1	chr4	-	123385686-123387228;123385686-123386549	123385455-123385686;123386549-123386557;123387228-123387431		http://genome.ucsc.edu/cgi-bin/hgTracks?db=mm10&position=chr4%3A123387431-123385455
Macf1	ENSMUSG00000028649	ENSMUSG00000028649:t:123395913-123395997	-0.49148124146966443;0.49148125399401144	1	0.9999998541712763;0.9999998535941576	5.440092820663267e-14;8.770742079017814e-16	0.617;0.383	0.130;0.870	t|1e1.1o1|1e2.2o2	FALSE	FALSE	TRUE	2	3	1;1	chr4	-	123395997-123397748;123395997-123397094	123395913-123395997;123397094-123397420;123397748-123397907		http://genome.ucsc.edu/cgi-bin/hgTracks?db=mm10&position=chr4%3A123397907-123395913
Macf1	ENSMUSG00000028649	ENSMUSG00000028649:t:123554304-123554365	-0.3998580186432113;0.4063289580212383;-0.00029836954493539107	1	0.98457479584855;0.9872683988295168;1.828925419728373e-07	4.1262955269294466e-06;3.883149194919033e-06;0.000991769079824456	0.794;0.199;0.007	0.384;0.614;0.002	t|1e1.1o1|1e2.1o1|1e3.1o1	FALSE	FALSE	TRUE	3	4	1;1;1	chr4	-	123554365-123683970;123554365-123664466;123554365-123564463	123554304-123554365;123564463-123564694;123664466-123664752;123683970-123684360		http://genome.ucsc.edu/cgi-bin/hgTracks?db=mm10&position=chr4%3A123684360-123554304
Madd	ENSMUSG00000040687	ENSMUSG00000040687:t:91159205-91159305	0.6100031266341784;-0.6100031833333293	1	0.999999463986131;0.9999994607869183	1.105092953752054e-08;1.531515136932171e-08	0.302;0.698	0.904;0.096	t|1e1.1o1|1e2.1o1	FALSE	FALSE	TRUE	2	3	1;1	chr2	-	91159305-91162028;91159305-91160317	91159205-91159305;91160317-91160370;91162028-91162234		http://genome.ucsc.edu/cgi-bin/hgTracks?db=mm10&position=chr2%3A91162234-91159205
Map1a	ENSMUSG00000027254	ENSMUSG00000027254:s:121298906-121299046	0.40438414954040003;-0.40438414366712266	1	0.9990261982761658;0.9990262022320359	2.920855403139823e-11;4.5432879680618043e-11	0.573;0.427	0.992;0.008	s|1e1.1o1|1e2.1o1	FALSE	FALSE	TRUE	2	3	1;1	chr2	+	121299046-121299269;121299046-121307515	121298906-121299046;121299269-121307372;121307515-121307735		http://genome.ucsc.edu/cgi-bin/hgTracks?db=mm10&position=chr2%3A121307735-121298906
Map1a	ENSMUSG00000027254	ENSMUSG00000027254:t:121307515-121307735	-0.3362855187597061;0.33628554666550853	1	0.9886104827200092;0.9886104650459547	3.952588478739472e-09;3.861113849031731e-09	0.368;0.632	0.011;0.989	t|1e1.1o1|1e2.1o1	FALSE	FALSE	TRUE	2	3	1;1	chr2	+	121299046-121307515;121307372-121307515	121298906-121299046;121299269-121307372;121307515-121307735		http://genome.ucsc.edu/cgi-bin/hgTracks?db=mm10&position=chr2%3A121307735-121298906
Map3k7	ENSMUSG00000028284	ENSMUSG00000028284:s:31992387-31992775	0.38341602008353776;-0.38341608060560706	1	0.9995059362904061;0.9995059298384016	2.734347110686517e-10;2.939611887242677e-10	0.282;0.718	0.664;0.336	s|1e1.1o1|1e2.1o1	FALSE	FALSE	TRUE	2	3	1;1	chr4	+	31992516-31994874;31992516-32002089	31992387-31992775;31994874-31995010;32002089-32002153		http://genome.ucsc.edu/cgi-bin/hgTracks?db=mm10&position=chr4%3A32002153-31992387
Map3k7	ENSMUSG00000028284	ENSMUSG00000028284:t:32002089-32002153	-0.44765044075484384;0.38956557835679206;-5.0153861858453697e-08;0.01323527164033711	1	0.9999972423858154;0.9995045657078322;5.676951377655981e-21;8.016073568987664e-21	2.19824158875781e-14;1.5669002483134897e-11;0.5495205036056567;0.08653035589007772	0.761;0.237;0.001;0.001	0.328;0.620;0.009;0.049	t|1e1.1o2|1e2.1o2|1e2.2o2|i	TRUE	FALSE	TRUE	4	3	1;1;1;0	chr4	+	31992516-32002089;31994954-32002089;31995010-32002089;31995011-32002088	31992387-31992775;31994874-31995010;32002089-32002153	31995011-32002088	http://genome.ucsc.edu/cgi-bin/hgTracks?db=mm10&position=chr4%3A32002153-31992387
Map4	ENSMUSG00000032479	ENSMUSG00000032479:t:110072613-110072705	-0.4573772478595738;0.45737732906842193	1	0.9998229419068666;0.9998229413649065	3.5540067000461306e-08;3.440500833434026e-08	0.840;0.160	0.386;0.614	t|1e1.2o2|1e2.1o1	FALSE	FALSE	TRUE	2	3	1;1	chr9	+	110068985-110072613;110071139-110072613	110068693-110068985;110071026-110071139;110072613-110072705		http://genome.ucsc.edu/cgi-bin/hgTracks?db=mm10&position=chr9%3A110072705-110068693
Map4k4	ENSMUSG00000026074	ENSMUSG00000026074:t:40009688-40009863	-0.44202045539852997;-4.1023278200931415e-07;0.4430446438094299	1	0.9999809358701565;6.1180737582122424e-21;0.9999827875600743	5.6690319105712206e-11;0.48286426009335204;2.8262417027064646e-11	0.835;0.002;0.162	0.395;0.001;0.604	t|1e1.1o2|1e1.2o2|1e2.1o1	TRUE	FALSE	TRUE	3	3	0;1;1	chr1	+	40007530-40009688;40007539-40009688;40008339-40009688	40007433-40007539;40008331-40008339;40009688-40009863		http://genome.ucsc.edu/cgi-bin/hgTracks?db=mm10&position=chr1%3A40009863-40007433
Map7d1	ENSMUSG00000028849	ENSMUSG00000028849:t:126237156-126237278	0.1289009713641015;0.289342154829321;-0.42618972110426734	1	0.0035761279593661266;0.9637228964944513;0.9999915468385537	3.515928762813984e-06;4.138370904290909e-08;2.6405322373079798e-11	0.028;0.129;0.842	0.160;0.416;0.426	t|1e1.1o2|1e1.2o2|1e2.1o1	TRUE	FALSE	TRUE	3	3	1;1;1	chr4	-	126237278-126240032;126237278-126240023;126237278-126238522	126237156-126237278;126238522-126238632;126240023-126240137		http://genome.ucsc.edu/cgi-bin/hgTracks?db=mm10&position=chr4%3A126240137-126237156
Mapk10	ENSMUSG00000046709	ENSMUSG00000046709:s:102926072-102926149	-4.571644532278204e-06;-0.4289012279401846;0.4244064803225981	1	6.120546914339822e-21;0.9991615814765332;0.9989891062101528	0.03601901077066272;9.770194608904603e-08;1.0915521722426332e-07	0.003;0.780;0.217	0.007;0.353;0.639	s|1e1.1o1|1e2.1o2|1e2.2o2	FALSE	TRUE	TRUE	3	3	1;1;1	chr5	-	102921137-102926072;102913332-102926072;102913327-102926072	102907948-102913332;102920278-102921137;102926072-102926149		http://genome.ucsc.edu/cgi-bin/hgTracks?db=mm10&position=chr5%3A102926149-102907948
Mapk8ip3	ENSMUSG00000024163	ENSMUSG00000024163:s:24917995-24918139	0.3141606501116351;-0.3637281658963222;0.027984499585233538	1	0.9831367379081377;0.998996372754195;3.688854000978061e-05	1.4812761807168575e-09;1.7481571745747715e-12;0.00013340225394856673	0.294;0.547;0.162	0.608;0.182;0.205	s|1e1.1o1|2e1.1o1|i	TRUE	FALSE	FALSE	3	2	1;1;1	chr17	-	24914705-24918088;24914705-24917995;24916568-24917994	24914459-24914705;24917995-24918139	24916568-24917994	http://genome.ucsc.edu/cgi-bin/hgTracks?db=mm10&position=chr17%3A24918139-24914459
Mapk8ip3	ENSMUSG00000024163	ENSMUSG00000024163:s:24923816-24923907	0.386272053738093;-0.3061783352174634;-0.043426952903902624	1	0.9995730844901208;0.9512701904159;0.001180270964770761	6.241683534478812e-10;7.412789924110541e-07;7.874692695586383e-05	0.041;0.829;0.131	0.423;0.514;0.064	s|1e1.1o1|1e2.1o2|1e2.2o2	FALSE	TRUE	TRUE	3	3	1;1;1	chr17	-	24920495-24923816;24918139-24923816;24918136-24923816	24917995-24918139;24920472-24920495;24923816-24923907		http://genome.ucsc.edu/cgi-bin/hgTracks?db=mm10&position=chr17%3A24923907-24917995
Mapk8ip3	ENSMUSG00000024163	ENSMUSG00000024163:t:24907329-24907386	-0.3705165926245483;0.37051659144460586	1	0.9762724111990195;0.9762724247649857	2.3765840927447712e-06;2.3765793324445155e-06	0.571;0.429	0.190;0.810	t|1e1.1o1|1e2.1o1	FALSE	FALSE	TRUE	2	3	1;1	chr17	-	24907386-24909150;24907386-24908411	24907329-24907386;24908411-24908428;24909150-24909161		http://genome.ucsc.edu/cgi-bin/hgTracks?db=mm10&position=chr17%3A24909161-24907329
Mapk8ip3	ENSMUSG00000024163	ENSMUSG00000024163:t:24914459-24914705	0.30509688256673956;-0.44181732057781453;0.1274295604633445	1	0.972717614009919;0.9999959564854557;0.0071821472897183325	4.9158487285328424e-08;1.1324274851176597e-13;3.2623132668623906e-06	0.338;0.631;0.030	0.645;0.194;0.156	t|1e1.1o2|1e1.2o2|1e2.1o2	TRUE	FALSE	TRUE	3	3	1;1;1	chr17	-	24914705-24918088;24914705-24917995;24914705-24916504	24914459-24914705;24915354-24916567;24917995-24918139		http://genome.ucsc.edu/cgi-bin/hgTracks?db=mm10&position=chr17%3A24918139-24914459
Mapk8ip3	ENSMUSG00000024163	ENSMUSG00000024163:t:24917995-24918139	-0.3992917470804196;0.4821149683483092;-0.05750111622491723	1	0.9991995143728355;0.9999985165572298;0.0006377783118103227	1.681831696132008e-08;2.208585598996921e-11;3.976720312526272e-05	0.729;0.154;0.116	0.333;0.625;0.042	t|1e1.1o1|1e2.1o1|2e3.1o1	FALSE	TRUE	TRUE	3	4	1;1;1	chr17	-	24918139-24923816;24918139-24920472;24918136-24923816	24917995-24918139;24920472-24920495;24923816-24923907		http://genome.ucsc.edu/cgi-bin/hgTracks?db=mm10&position=chr17%3A24923907-24917995
Mast2	ENSMUSG00000003810	ENSMUSG00000003810:t:116330391-116330696	0.5481965769609535;-0.5481966055312583	1	0.9999997479572419;0.9999997456757561	2.6144526138858433e-12;4.168720924013769e-11	0.368;0.632	0.904;0.096	t|1e1.1o1|1e2.1o3	FALSE	FALSE	TRUE	2	3	1;1	chr4	-	116330469-116337422;116330469-116333413	116330391-116330696;116332944-116333433;116337422-116337497		http://genome.ucsc.edu/cgi-bin/hgTracks?db=mm10&position=chr4%3A116337497-116330391
Mbd2	ENSMUSG00000024513	ENSMUSG00000024513:s:70580653-70580812	0.18318193805648614;0.19216498951142016;-0.38358419632053814	1	0.37250455684840267;0.44952840214294487;0.9997141232693737	2.3874543193818797e-06;1.814371169515958e-07;2.711241564590239e-09	0.067;0.021;0.911	0.255;0.218;0.533	s|1e1.1o2|1e1.2o2|1e2.1o2	FALSE	TRUE	TRUE	3	3	1;0;1	chr18	+	70580812-70582417;70580812-70582480;70580812-70593203	70580653-70580812;70582417-70582912;70593203-70593340		http://genome.ucsc.edu/cgi-bin/hgTracks?db=mm10&position=chr18%3A70593340-70580653
Mcf2l	ENSMUSG00000031442	ENSMUSG00000031442:s:13013737-13014029	-0.3921733382654447;0.3908583613727653;0.00026424262395106625	1	0.9856075979769325;0.9819387204933822;1.0752468146247665e-06	4.1101934402654194e-06;4.776067507915256e-06;0.0007874943397079281	0.441;0.552;0.006	0.034;0.958;0.008	s|1e1.1o1|2e1.1o1|2e2.2o2	TRUE	FALSE	TRUE	3	3	1;1;1	chr8	+	13013998-13014819;13014007-13014819;13014007-13017347	13013737-13014029;13014819-13015365;13017176-13017468		http://genome.ucsc.edu/cgi-bin/hgTracks?db=mm10&position=chr8%3A13017468-13013737
Meaf6	ENSMUSG00000028863	ENSMUSG00000028863:s:125102839-125103031	0.04239868066360155;-0.43285870634516366;0.03022833088982317;0.16635075464971183;0.12781089839036403	1	1.472153860744152e-20;0.9999692004505325;6.24998999498e-09;0.2940743843087086;0.002390267548970204	0.0005031863972893477;1.8919976696452068e-11;9.717557300923863e-05;7.211054470650081e-06;2.865198690178203e-08	0.029;0.616;0.050;0.303;0.001	0.078;0.188;0.098;0.480;0.152	s|1e1.1o1|1e2.1o1|1e3.1o1|1e4.2o2|1e5.1o1	FALSE	FALSE	TRUE	5	6	1;1;1;1;1	chr4	+	125103031-125103430;125103031-125107517;125103031-125107652;125103031-125108323;125103031-125109577	125102839-125103031;125103430-125103503;125107517-125107546;125107652-125107709;125107976-125108356;125109577-125113238		http://genome.ucsc.edu/cgi-bin/hgTracks?db=mm10&position=chr4%3A125113238-125102839
Med14	ENSMUSG00000064127	ENSMUSG00000064127:t:12687019-12687201	-0.441149065855208;0.4411490965783613	1	0.998892353710081;0.998892361030973	3.0205174683661795e-07;3.0013294614044793e-07	0.751;0.249	0.310;0.690	t|1e1.1o1|1e2.1o1	FALSE	FALSE	TRUE	2	3	1;1	chrX	-	12687201-12693585;12687201-12689329	12687019-12687201;12689329-12689460;12693585-12693696		http://genome.ucsc.edu/cgi-bin/hgTracks?db=mm10&position=chrX%3A12693696-12687019
Mrpl39	ENSMUSG00000022889	ENSMUSG00000022889:s:84720270-84720317	-0.4958850144806505;0.4958850615275353	1	0.999988690000504;0.9999886950898041	1.3770307116800495e-10;8.899348025804592e-12	0.643;0.357	0.148;0.852	s|1e1.1o1|1e2.1o1	FALSE	FALSE	TRUE	2	3	0;1	chr16	-	84719920-84720270;84718384-84720270	nan-84719920;84717576-84718384;84720270-84720317		http://genome.ucsc.edu/cgi-bin/hgTracks?db=mm10&position=chr16%3A84720317-84717576
Mtss1	ENSMUSG00000022353	ENSMUSG00000022353:s:58951470-58951680	-0.2772872508971133;0.42239863287387236;-0.12014449812788623	1	0.9300185363451499;0.999999000991788;0.10829064214624959	1.299501728446728e-08;3.713195531939589e-18;1.6132396104207025e-05	0.414;0.094;0.491	0.134;0.512;0.355	s|1e1.1o1|1e2.1o1|1e3.1o1	FALSE	FALSE	TRUE	3	4	0;1;0	chr15	-	58948442-58951470;58947520-58951470;58946019-58951470	58945846-58946019;58947326-58947520;58948323-58948442;58951470-58951680		http://genome.ucsc.edu/cgi-bin/hgTracks?db=mm10&position=chr15%3A58951680-58945846
Mtss1	ENSMUSG00000022353	ENSMUSG00000022353:t:58945846-58946019	-0.10617255288124122;-0.2648172060252115;0.3838386355629697	1	0.0398903670042843;0.929829582507077;0.9998669442638523	1.5567320653997463e-05;2.781313623856363e-09;5.238920156932603e-14	0.387;0.341;0.278	0.263;0.082;0.655	t|1e1.1o1|1e2.1o1|1e3.1o1	FALSE	FALSE	TRUE	3	4	0;0;1	chr15	-	58946019-58951470;58946019-58948323;58946019-58947326	58945846-58946019;58947326-58947520;58948323-58948442;58951470-58951680		http://genome.ucsc.edu/cgi-bin/hgTracks?db=mm10&position=chr15%3A58951680-58945846
Mycbp2	ENSMUSG00000033004	ENSMUSG00000033004:t:103155313-103156767	0.4128829822335791;-0.20460515296882026;-0.16115398328891448	1	0.9945719645956579;0.5407354596894675;0.2660430594247343	1.636615703535249e-06;1.4712858784848848e-05;7.750873657230706e-06	0.146;0.648;0.207	0.566;0.403;0.032	t|1e1.1o1|1e2.1o1|1e3.1o1	FALSE	FALSE	TRUE	3	4	1;1;0	chr14	-	103156767-103172567;103156767-103169857;103156767-103160841	103155313-103156767;103160841-nan;103169857-103170012;103172567-103172689		http://genome.ucsc.edu/cgi-bin/hgTracks?db=mm10&position=chr14%3A103172689-103155313
Myo5a	ENSMUSG00000034593	ENSMUSG00000034593:t:75193773-75194137	-0.345675501258191;0.3456754853238602	1	0.9790622884474786;0.9790623163475891	1.0627952562458631e-06;1.062437455851797e-06	0.757;0.243	0.400;0.600	t|1e1.1o1|1e2.1o2	FALSE	FALSE	TRUE	2	3	1;1	chr9	+	75190000-75193939;75192464-75193939	75189900-75190000;75192384-75192992;75193773-75194137		http://genome.ucsc.edu/cgi-bin/hgTracks?db=mm10&position=chr9%3A75194137-75189900
Myo9a	ENSMUSG00000039585	ENSMUSG00000039585:t:59801914-59802011	0.48281788361581834;-0.4828178668892128	1	0.99916320212899;0.9991631925148566	9.966905845033092e-07;9.995414427255156e-07	0.354;0.646	0.841;0.159	t|1e1.1o1|1e2.1o1	FALSE	FALSE	TRUE	2	3	0;1	chr9	+	59788514-59801914;59790092-59801914	59788415-59788514;59790036-59790092;59801914-59802011		http://genome.ucsc.edu/cgi-bin/hgTracks?db=mm10&position=chr9%3A59802011-59788415
Ncam1	ENSMUSG00000039542	ENSMUSG00000039542:t:49523522-49523646	-0.3326326742153603;0.3326326457033043	1	0.9964977910051079;0.99649779529156	9.692247004977617e-13;1.4560815700934008e-12	0.886;0.114	0.559;0.441	t|1e1.1o1|1e2.1o1	FALSE	FALSE	TRUE	2	3	1;0	chr9	-	49523646-49543011;49523646-49531974	49523522-49523646;49531974-nan;49543011-49543142		http://genome.ucsc.edu/cgi-bin/hgTracks?db=mm10&position=chr9%3A49543142-49523522
Ncdn	ENSMUSG00000028833	ENSMUSG00000028833:t:126751941-126752081	-0.2244580236583788;0.36942243476330516;-0.1418273637207111	1	0.6648287957992368;0.9959665399970437;0.0769841907515106	3.595026411784552e-06;1.5595256091685226e-08;3.9654414908385505e-06	0.466;0.360;0.175	0.233;0.730;0.037	t|1e1.1o1|1e2.1o1|1e3.1o1	FALSE	FALSE	TRUE	3	4	1;1;0	chr4	-	126752081-126753325;126752081-126752971;126752081-126752517	126751941-126752081;126752517-nan;126752971-126753040;126753325-126753438		http://genome.ucsc.edu/cgi-bin/hgTracks?db=mm10&position=chr4%3A126753438-126751941
Ncor1	ENSMUSG00000018501	ENSMUSG00000018501:s:62403436-62403462	0.4352263491990311;-0.4352262962831306	1	0.9998231084980788;0.9998231085503703	1.0402652114760965e-09;1.180346043128111e-09	0.178;0.822	0.614;0.386	s|1e1.1o1|i	FALSE	FALSE	FALSE	2	2	1;0	chr11	-	62401267-62403436;62401551-62403435	62401201-62401267;62403436-62403462	62401551-62403435	http://genome.ucsc.edu/cgi-bin/hgTracks?db=mm10&position=chr11%3A62403462-62401201
Neo1	ENSMUSG00000032340	ENSMUSG00000032340:s:58888401-58888493	0.39023502102381613;-0.3902350467621543	1	0.9999679855275075;0.9999679850210248	6.661418896125374e-19;0.0	0.536;0.464	0.919;0.081	s|1e1.1o1|1e2.1o1	FALSE	FALSE	TRUE	2	3	1;0	chr9	-	58884628-58888401;58880855-58888401	58880592-58880855;58884470-58884628;58888401-58888493		http://genome.ucsc.edu/cgi-bin/hgTracks?db=mm10&position=chr9%3A58888493-58880592
Neo1	ENSMUSG00000032340	ENSMUSG00000032340:s:58955959-58956079	0.38517626480883305;-0.3851762539572131	1	0.9999603137959978;0.9999603134637379	3.901818999256964e-19;0.0	0.156;0.844	0.541;0.459	s|1e1.1o2|1e1.2o2	FALSE	TRUE	FALSE	2	2	1;0	chr9	-	58931175-58955959;58931115-58955959	58930956-58931175;58955959-58956079		http://genome.ucsc.edu/cgi-bin/hgTracks?db=mm10&position=chr9%3A58956079-58930956
Neo1	ENSMUSG00000032340	ENSMUSG00000032340:t:58880592-58880855	-0.4610349433172303;0.4610350251824945	1	0.9999999909690955;0.9999999914301344	0.0;2.6032727361039837e-17	0.576;0.424	0.117;0.883	t|1e1.1o1|1e2.1o1	FALSE	FALSE	TRUE	2	3	0;1	chr9	-	58880855-58888401;58880855-58884470	58880592-58880855;58884470-58884628;58888401-58888493		http://genome.ucsc.edu/cgi-bin/hgTracks?db=mm10&position=chr9%3A58888493-58880592
Nfasc	ENSMUSG00000026442	ENSMUSG00000026442:s:132595484-132595657	-0.36256938708419695;0.3625693646904912	1	0.9813321787863392;0.9813321657102398	1.2830929285723158e-07;1.2829136199265676e-07	0.399;0.601	0.013;0.987	s|1e1.1o1|1e2.1o1	FALSE	FALSE	TRUE	2	3	1;0	chr1	-	132593365-132595484;132576417-132595484	132576286-132576417;132593351-132593365;132595484-132595657		http://genome.ucsc.edu/cgi-bin/hgTracks?db=mm10&position=chr1%3A132595657-132576286
Nfasc	ENSMUSG00000026442	ENSMUSG00000026442:t:132576286-132576417	0.19179363721562212;0.343338191674477;-0.14978349630637253;-3.304134406668403e-06;-0.4018138300438322;0.022718547353736858	1	0.46676426882917443;0.9937422839152202;0.1378443600340486;5.677602553344278e-21;0.9998905815466416;4.317347127459314e-08	7.363121697514317e-06;5.0753849542522835e-09;2.127258448392233e-06;0.03179120240815736;5.395683899678261e-14;0.0005327396205818576	0.276;0.078;0.180;0.002;0.422;0.041	0.491;0.420;0.001;0.001;0.014;0.075	t|1e1.1o1|1e2.1o1|1e3.1o1|1e4.1o1|1e5.1o1|i	FALSE	FALSE	TRUE	6	6	0;1;0;1;1;0	chr1	-	132576417-132595484;132576417-132593351;132576417-132588074;132576417-132587063;132576417-132582995;132576418-132582994	132576286-132576417;132582995-132583147;132587063-132587140;132588074-132588310;132593351-132593365;132595484-132595657	132576418-132582994	http://genome.ucsc.edu/cgi-bin/hgTracks?db=mm10&position=chr1%3A132595657-132576286
Nfib	ENSMUSG00000008575	ENSMUSG00000008575:s:82323545-82323710	0.26738344447612356;0.08631263640810266;-0.3986646725570824	1	0.8747694613298753;0.09286949645125235;0.9881388212024883	1.4267139855452102e-06;3.554633570854258e-05;4.586941559914237e-07	0.078;0.280;0.641	0.349;0.409;0.240	s|1e1.1o1|2e1.1o1|i	TRUE	FALSE	FALSE	3	2	1;1;0	chr4	-	82320556-82323572;82320556-82323545;82320557-82323544	82320474-82320556;82323545-82323710	82320557-82323544	http://genome.ucsc.edu/cgi-bin/hgTracks?db=mm10&position=chr4%3A82323710-82320474
Nfib	ENSMUSG00000008575	ENSMUSG00000008575:t:82310303-82310391	-0.3351524395514921;0.40655586561045914;-0.03157654319866754	1	0.9610742933000475;0.9982128309940042;0.001653254261188142	6.295144879819858e-07;3.2243177444415264e-08;0.00010889855426754469	0.666;0.151;0.182	0.325;0.553;0.124	t|1e1.1o2|1e2.1o1|i	FALSE	FALSE	TRUE	3	3	1;1;0	chr4	-	82310391-82327729;82310391-82320474;82310392-82320473	82310303-82310391;82320474-82320556;82326825-82327913	82310392-82320473	http://genome.ucsc.edu/cgi-bin/hgTracks?db=mm10&position=chr4%3A82327913-82310303
Nme4	ENSMUSG00000024177	ENSMUSG00000024177:t:26091734-26092152	0.33106732735595645;-0.3310673617409582	1	0.9951367332345643;0.995136722619084	2.0865975093131863e-12;1.904365554139531e-12	0.643;0.357	0.980;0.020	t|1e1.1o2|1e2.1o1	FALSE	FALSE	TRUE	2	3	1;0	chr17	-	26092152-26093617;26092152-26092507	26091734-26092152;26092507-26092557;26093416-26093729		http://genome.ucsc.edu/cgi-bin/hgTracks?db=mm10&position=chr17%3A26093729-26091734
Nol4	ENSMUSG00000041923	ENSMUSG00000041923:t:22952161-22952310	0.36493429059753396;-0.07559360586246053;-0.24804817608289773	1	0.9695536085055373;0.023931052704841155;0.7099824994547987	3.9787440297283645e-06;3.4637864295583576e-05;1.1309818513494108e-05	0.249;0.136;0.615	0.624;0.035;0.340	t|1e1.1o1|1e2.1o1|1e3.1o1	FALSE	FALSE	TRUE	3	4	1;1;1	chr18	-	22952310-23039779;22952310-23038867;22952310-23038558	22952161-22952310;23038558-23038656;23038867-23038939;23039779-23041653		http://genome.ucsc.edu/cgi-bin/hgTracks?db=mm10&position=chr18%3A23041653-22952161
Nrcam	ENSMUSG00000020598	ENSMUSG00000020598:s:44566288-44566412	-0.3500344907667393;0.350034519075474	1	0.9965781875784837;0.9965781866808446	1.6909429412237387e-10;1.5935533705883712e-10	0.843;0.157	0.492;0.508	s|1e1.1o1|1e2.1o1	FALSE	FALSE	TRUE	2	3	1;1	chr12	+	44566412-44566840;44566412-44568544	44566288-44566412;44566840-44566869;44568544-44568645		http://genome.ucsc.edu/cgi-bin/hgTracks?db=mm10&position=chr12%3A44568645-44566288
Nrcam	ENSMUSG00000020598	ENSMUSG00000020598:s:44576604-44576789	-0.14918091593784694;-0.054554924479835176;0.3623301593838288;-0.2525536605456512;0.14319663398128915	1	0.1441135829831604;0.00042564319513702857;0.9964897896939204;0.8619554855777705;0.0999955671608953	3.651093808176853e-06;4.6497644504484015e-05;1.8845503347316294e-08;1.2862827469817262e-09;3.6821556151791154e-06	0.227;0.114;0.333;0.280;0.044	0.070;0.043;0.700;0.001;0.188	s|1e1.1o1|1e2.1o1|1e3.1o1|2e4.1o1|2e5.1o1	TRUE	FALSE	TRUE	5	6	1;0;0;0;1	chr12	+	44576780-44578145;44576780-44583667;44576780-44590108;44576789-44578145;44576789-44590108	44576604-44576789;44578145-44578180;44583667-44583792;44590108-44590239		http://genome.ucsc.edu/cgi-bin/hgTracks?db=mm10&position=chr12%3A44590239-44576604
Nsfl1c	ENSMUSG00000027455	ENSMUSG00000027455:s:151500715-151501237	-0.36803880255846566;0.36803875151371324	1	0.9937293301083361;0.99372933339657	1.1744287520265573e-07;1.1721986686920949e-07	0.585;0.415	0.217;0.783	s|1e1.2o2|1e2.2o2	FALSE	FALSE	TRUE	2	3	1;1	chr2	+	151500789-151502455;151500789-151503014	151500715-151501237;151502327-151502460;151502980-151503423		http://genome.ucsc.edu/cgi-bin/hgTracks?db=mm10&position=chr2%3A151503423-151500715
Ntan1	ENSMUSG00000022681	ENSMUSG00000022681:s:13819251-13819436	0.368415811234211;-0.23470242621144846;-0.10697767838999252	1	0.993282225701908;0.7121932119015296;0.055809667203512804	2.1340670035644332e-07;2.6445770866523333e-06;1.7957349455532956e-05	0.329;0.432;0.238	0.696;0.189;0.110	s|1e1.1o1|1e2.1o1|1e3.1o1	FALSE	FALSE	TRUE	3	4	1;1;1	chr16	+	13819436-13826883;13819436-13827060;13819436-13827388	13819251-13819436;13826883-13826985;13827060-13827125;13827388-13827496		http://genome.ucsc.edu/cgi-bin/hgTracks?db=mm10&position=chr16%3A13827496-13819251
Osgin2	ENSMUSG00000041153	ENSMUSG00000041153:s:16002544-16005548	0.3422310678556855;-0.34223111059581646	1	0.9809231353634067;0.9809231483076093	8.173216555723757e-06;8.173769908803585e-06	0.020;0.980	0.379;0.621	s|1e1.2o2|2e1.2o2	TRUE	FALSE	FALSE	2	2	1;1	chr4	-	16002021-16005386;16002021-16005357	16001930-16002121;16002544-16005548		http://genome.ucsc.edu/cgi-bin/hgTracks?db=mm10&position=chr4%3A16005548-16001930
Paxbp1	ENSMUSG00000022974	ENSMUSG00000022974:s:91030416-91030816	0.33687659178704393;-0.2738732828088894;-0.03220970001897216	1	0.9895962559459741;0.8845248029417767;0.0002601217341212548	3.730706698580745e-09;2.4039527890540313e-07;0.00014598422929834598	0.259;0.565;0.174	0.596;0.286;0.114	s|1e1.2o2|2e1.2o2|i	TRUE	FALSE	FALSE	3	2	1;1;0	chr16	-	91027329-91030433;91027329-91030416;91027639-91030415	91027230-91027638;91030416-91030816	91027639-91030415	http://genome.ucsc.edu/cgi-bin/hgTracks?db=mm10&position=chr16%3A91030816-91027230
Pbrm1	ENSMUSG00000042323	ENSMUSG00000042323:t:31023067-31023179	0.4274441255695093;-0.4274441379038939	1	0.9932740668807303;0.9932740546210194	4.312896634175512e-06;4.313386033016897e-06	0.064;0.936	0.491;0.509	t|1e1.1o2|1e2.1o1	FALSE	FALSE	TRUE	2	3	1;1	chr14	+	31019293-31023067;31022859-31023067	31019138-31019620;31022720-31022859;31023067-31023179		http://genome.ucsc.edu/cgi-bin/hgTracks?db=mm10&position=chr14%3A31023179-31019138
Pbrm1	ENSMUSG00000042323	ENSMUSG00000042323:t:31117013-31117083	-0.25918364769076696;-0.08614416703265013;0.38604402405882227	1	0.851510850561736;0.0025628242193723905;0.9992790570817361	5.6951640736713216e-08;2.1924947225415714e-05;2.4771275338484837e-15	0.308;0.121;0.570	0.046;0.000;0.954	t|1e1.1o1|1e2.1o1|1e3.2o2	FALSE	FALSE	TRUE	3	4	1;1;1	chr14	+	31107310-31117013;31110579-31117013;31114004-31117013	31107109-31107310;31110415-31110579;31113849-31114004;31117013-31117083		http://genome.ucsc.edu/cgi-bin/hgTracks?db=mm10&position=chr14%3A31117083-31107109
Pcdh19	ENSMUSG00000051323	ENSMUSG00000051323:t:133681081-133681408	0.39166251088377757;-0.3916625377780891	1	0.9971314151151769;0.9971314262126646	3.259145590205316e-08;3.3537963184393504e-08	0.473;0.527	0.864;0.136	t|1e1.1o1|1e2.1o1	FALSE	FALSE	TRUE	2	3	1;1	chrX	-	133681408-133685118;133681408-133682092	133681081-133681408;133682092-133682232;133685118-133688993		http://genome.ucsc.edu/cgi-bin/hgTracks?db=mm10&position=chrX%3A133688993-133681081
Pcx	ENSMUSG00000024892	ENSMUSG00000024892:s:4609864-4610046	0.5283720381196794;-0.5283719167212053	1	0.9999999553821934;0.9999999536349395	7.055981796761361e-18;0.0	0.453;0.547	0.998;0.002	s|1e1.1o1|i	FALSE	FALSE	FALSE	2	2	1;0	chr19	+	4610046-4617580;4610047-4617579	4609864-4610046;4617580-4617724	4610047-4617579	http://genome.ucsc.edu/cgi-bin/hgTracks?db=mm10&position=chr19%3A4617724-4609864
Pex5	ENSMUSG00000005069	ENSMUSG00000005069:s:124404313-124404720	0.45606350078875707;-3.4348562244490583e-06;-0.4547585737979353	1	0.9998870161454196;6.118759170696606e-21;0.999877482826361	9.243160315168496e-09;0.056371600047196546;1.151113215858146e-08	0.245;0.003;0.752	0.697;0.002;0.301	s|1e1.1o2|1e1.2o2|1e2.1o1	FALSE	TRUE	TRUE	3	3	1;1;1	chr6	-	124404243-124404630;124404222-124404630;124403907-124404630	124403812-124403907;124404133-124404243;124404313-124404720		http://genome.ucsc.edu/cgi-bin/hgTracks?db=mm10&position=chr6%3A124404720-124403812
Pex5	ENSMUSG00000005069	ENSMUSG00000005069:t:124403812-124403907	-0.5464407658860748;0.5464407756492133	1	0.9999999189113105;0.9999999193799362	2.440729840458289e-10;6.487460184723144e-11	0.916;0.084	0.379;0.621	t|1e1.1o2|1e2.1o1	FALSE	FALSE	TRUE	2	3	1;1	chr6	-	124403907-124404630;124403907-124404133	124403812-124403907;124404133-124404243;124404313-124404720		http://genome.ucsc.edu/cgi-bin/hgTracks?db=mm10&position=chr6%3A124404720-124403812
Phactr1	ENSMUSG00000054728	ENSMUSG00000054728:s:43057179-43057346	0.6289638698669108;-0.6289637950409741	1	0.9999999604381318;0.9999999587922271	2.9241997504562714e-09;1.2222466372335816e-08	0.118;0.882	0.732;0.268	s|1e1.1o1|1e2.1o1	FALSE	FALSE	TRUE	2	3	1;1	chr13	+	43057346-43059571;43057346-43077655	43057179-43057346;43059571-43059777;43077655-43077976		http://genome.ucsc.edu/cgi-bin/hgTracks?db=mm10&position=chr13%3A43077976-43057179
Phactr1	ENSMUSG00000054728	ENSMUSG00000054728:t:43077655-43077976	-0.5852114293396586;0.5852114157800155	1	0.9999991708895808;0.9999991744974415	3.086693112219763e-08;1.961429274109307e-08	0.830;0.170	0.255;0.745	t|1e1.1o1|1e2.1o1	FALSE	FALSE	TRUE	2	3	1;1	chr13	+	43057346-43077655;43059777-43077655	43057179-43057346;43059571-43059777;43077655-43077976		http://genome.ucsc.edu/cgi-bin/hgTracks?db=mm10&position=chr13%3A43077976-43057179
Phf14	ENSMUSG00000029629	ENSMUSG00000029629:s:12006985-12007106	0.017818304382605496;-0.3636165528853507;0.33112411416115617	1	9.992331418244968e-14;0.9987911603961506;0.987223617292413	0.0007741666788907576;3.1566971259167076e-11;1.0070210290122556e-08	0.049;0.492;0.459	0.079;0.123;0.797	s|1e1.1o1|1e2.1o1|1e3.1o1	FALSE	FALSE	TRUE	3	4	1;0;1	chr6	+	12007106-12007705;12007106-12039211;12007106-12047827	12006985-12007106;12007705-12008081;12039211-nan;12047827-12047944		http://genome.ucsc.edu/cgi-bin/hgTracks?db=mm10&position=chr6%3A12047944-12006985
Phf20l1	ENSMUSG00000072501	ENSMUSG00000072501:s:66609526-66609608	0.5162332977082609;-0.5162332225909009	1	0.9999983020947266;0.9999982982598538	1.7220955846104788e-11;9.807732403999125e-11	0.125;0.875	0.635;0.365	s|1e1.1o1|i	FALSE	FALSE	FALSE	2	2	1;0	chr15	+	66609608-66613021;66609609-66613020	66609526-66609608;66613021-66613270	66609609-66613020	http://genome.ucsc.edu/cgi-bin/hgTracks?db=mm10&position=chr15%3A66613270-66609526
Polr2h	ENSMUSG00000021018	ENSMUSG00000021018:s:20718824-20718907	0.3314561439506249;-0.33145613147629804	1	0.992296115221464;0.9922961224593567	1.458912650648094e-09;1.5332326519512662e-09	0.591;0.409	0.930;0.070	s|1e1.1o1|1e2.1o1	FALSE	FALSE	TRUE	2	3	1;0	chr16	+	20718907-20718991;20718907-20720519	20718824-20718907;20718991-20719084;20720519-20720602		http://genome.ucsc.edu/cgi-bin/hgTracks?db=mm10&position=chr16%3A20720602-20718824
Ppp6r2	ENSMUSG00000036561	ENSMUSG00000036561:s:89262353-89262502	0.4081264642280696;-0.40812649373231763	1	0.9993360231748073;0.9993360179788096	5.0714103367578265e-09;5.195906926935834e-09	0.460;0.540	0.866;0.134	s|1e1.1o1|2e1.1o1	TRUE	FALSE	FALSE	2	2	1;0	chr15	+	89262418-89265129;89262502-89265129	89262353-89262502;89265129-89265241		http://genome.ucsc.edu/cgi-bin/hgTracks?db=mm10&position=chr15%3A89265241-89262353
Ppp6r2	ENSMUSG00000036561	ENSMUSG00000036561:s:89278699-89278784	-0.3609940527587153;0.3609940507155958	1	0.9958772709428817;0.9958772593525943	2.5316523322160833e-09;2.8301369136790996e-09	0.447;0.553	0.087;0.913	s|1e1.1o1|1e2.1o1	FALSE	FALSE	TRUE	2	3	0;1	chr15	+	89278784-89279273;89278784-89279720	89278699-89278784;89279273-89279353;89279720-89279817		http://genome.ucsc.edu/cgi-bin/hgTracks?db=mm10&position=chr15%3A89279817-89278699
Prkar1a	ENSMUSG00000020612	ENSMUSG00000020612:t:109653779-109653961	-0.05217738444963442;-0.26384607022264867;0.3333926781282275	1	2.076321134389333e-09;0.8861345525738025;0.9958922988675033	0.0004207277066968773;4.21336809885986e-09;3.8937779115538846e-13	0.081;0.404;0.514	0.012;0.142;0.846	t|1e1.1o1|1e2.1o1|1e3.1o1	FALSE	FALSE	TRUE	3	4	1;1;1	chr11	+	109649527-109653779;109650624-109653779;109651073-109653779	109649405-109649527;109650441-109650624;109650921-109651073;109653779-109653961		http://genome.ucsc.edu/cgi-bin/hgTracks?db=mm10&position=chr11%3A109653961-109649405
Prkcb	ENSMUSG00000052889	ENSMUSG00000052889:t:122516829-122516985	-0.36567832169888925;0.3656782657451266	1	0.9970615080447582;0.9970615332546864	1.6859019215109683e-06;1.6852235452356782e-06	0.987;0.013	0.611;0.389	t|1e1.1o1|1e2.1o1	FALSE	FALSE	TRUE	2	3	1;0	chr7	+	122458172-122516829;122488279-122516829	nan-122488279;122458044-122458172;122516829-122516985		http://genome.ucsc.edu/cgi-bin/hgTracks?db=mm10&position=chr7%3A122516985-122458044
Prrc2b	ENSMUSG00000039262	ENSMUSG00000039262:s:32212075-32212291	-0.39206230855913227;0.39206232510395234	1	0.999459418710938;0.9994594244346376	1.9528489936249116e-11;1.0490162501113943e-11	0.659;0.341	0.273;0.727	s|1e1.1o1|1e2.1o2	FALSE	FALSE	TRUE	2	3	1;1	chr2	+	32212291-32212887;32212291-32216046	32212075-32212291;32212887-32214947;32216046-32216233		http://genome.ucsc.edu/cgi-bin/hgTracks?db=mm10&position=chr2%3A32216233-32212075
Ptprd	ENSMUSG00000028399	ENSMUSG00000028399:t:76091422-76091539	0.5008230769404158;-0.5008230113244447	1	0.9999962033380304;0.9999961956899218	2.244300476753152e-12;2.863542736264435e-11	0.445;0.555	0.937;0.063	t|1e1.1o1|1e2.1o1	FALSE	FALSE	TRUE	2	3	1;1	chr4	-	76091539-76099412;76091539-76095520	76091422-76091539;76095520-76095546;76099412-76099605		http://genome.ucsc.edu/cgi-bin/hgTracks?db=mm10&position=chr4%3A76099605-76091422
Ptprd	ENSMUSG00000028399	ENSMUSG00000028399:t:76133063-76133332	0.4078295167457619;-0.4310843371314064;0.0013978854529748841	1	0.9990553488427808;0.9998052332332368;6.478700991975196e-21	1.6509467183246624e-08;1.7247387962271432e-09;0.054636219168464506	0.453;0.534;0.013	0.865;0.102;0.033	t|1e1.1o1|1e2.1o1|1e3.1o1	FALSE	FALSE	TRUE	3	4	1;1;1	chr4	-	76133332-76136811;76133332-76135545;76133332-76133685	76133063-76133332;76133685-76134143;76135545-76135556;76136811-76136921		http://genome.ucsc.edu/cgi-bin/hgTracks?db=mm10&position=chr4%3A76136921-76133063
Ptprd	ENSMUSG00000028399	ENSMUSG00000028399:t:76136811-76136921	0.4283313681899535;-3.332967799072273e-05;-0.4258202746855043	1	0.9952233847517499;6.125497266842076e-21;0.9949259132942216	1.579552422394054e-06;0.006912536034545447;1.591134601519606e-06	0.388;0.004;0.608	0.816;0.002;0.182	t|1e1.1o1|1e2.1o1|1e3.1o1	FALSE	FALSE	TRUE	3	4	1;1;1	chr4	-	76136921-76140514;76136921-76139294;76136921-76138556	76136811-76136921;76138556-76138573;76139294-76139302;76140514-76140702		http://genome.ucsc.edu/cgi-bin/hgTracks?db=mm10&position=chr4%3A76140702-76136811
Rab11fip4	ENSMUSG00000017639	ENSMUSG00000017639:t:79680788-79681011	-0.31674784433624825;0.003985933529493932;0.2764605403316662	1	0.9909138920358842;6.903818443917425e-21;0.9448482751348233	9.18626597012917e-09;0.4252078257320754;4.735503082316012e-08	0.935;0.003;0.063	0.624;0.042;0.335	t|1e1.1o1|1e2.1o1|1e3.1o1	FALSE	FALSE	TRUE	3	4	1;0;1	chr11	+	79620555-79680788;79632446-79680788;79660856-79680788	nan-79632446;79620467-79620555;79660562-79660856;79680788-79681011		http://genome.ucsc.edu/cgi-bin/hgTracks?db=mm10&position=chr11%3A79681011-79620467
Rab28	ENSMUSG00000029128	ENSMUSG00000029128:s:41703438-41703534	0.32615715542389473;-0.3261571885503869	1	0.9729893193998738;0.9729893404916011	1.1437274986224783e-07;1.1418853185229949e-07	0.549;0.451	0.888;0.112	s|1e1.1o1|1e2.1o1	FALSE	FALSE	TRUE	2	3	1;0	chr5	-	41698478-41703438;41687850-41703438	41687721-41687850;41698390-41698478;41703438-41703534		http://genome.ucsc.edu/cgi-bin/hgTracks?db=mm10&position=chr5%3A41703534-41687721
Rbm25	ENSMUSG00000010608	ENSMUSG00000010608:s:83634770-83639377	-0.0019419266991956964;-0.4549411402863828;-0.00011895411457895272;0.46391404149172993	1	0.0001774732596166773;0.9941205803649954;2.4872413833839048e-08;0.9945283658180374	0.0002772113014876121;1.33711719363383e-06;0.002015117203985839;1.7008901780450162e-06	0.081;0.642;0.005;0.273	0.075;0.182;0.003;0.740	s|1e1.1o1|1e2.2o3|2e3.1o1|i	TRUE	FALSE	TRUE	4	4	1;1;1;0	chr12	+	83639191-83642402;83639191-83642629;83639375-83642402;83639378-83642401	83634770-83639377;83642402-83642519;83642554-83642698	83639378-83642401	http://genome.ucsc.edu/cgi-bin/hgTracks?db=mm10&position=chr12%3A83642698-83634770
Rian	ENSMUSG00000097451	ENSMUSG00000097451:s:109607414-109607496	0.33319690237527516;-0.2642014652009491;-0.02768209709096154	1	0.9856428659210739;0.8634778863375097;1.9269978536379955e-06	1.990786238923489e-09;7.396486645383504e-08;0.0005543924079451923	0.622;0.311;0.067	0.957;0.041;0.002	s|1e1.1o2|1e2.1o2|i	FALSE	FALSE	TRUE	3	3	0;1;0	chr12	+	109607496-109617174;109607496-109620313;109607497-109617174	109607414-109607496;109617174-109617349;109620313-109620400	109607497-109617174	http://genome.ucsc.edu/cgi-bin/hgTracks?db=mm10&position=chr12%3A109620400-109607414
Rian	ENSMUSG00000097451	ENSMUSG00000097451:s:109627048-109627153	-0.0004964330248341362;0.1096337993836707;0.09938652777538395;-0.40663774264458175;0.21588411486108522;-0.014286315219385821;0.00858362214172875	1	6.591025898503947e-21;0.011366764636154159;0.0006821035030644129;0.9999990844838308;0.6365412126398569;8.543484874286033e-21;1.6654586003942097e-14	0.019879173173787734;1.0126333452292458e-05;2.1127225250296394e-05;0.0;2.6501481932379404e-07;0.05252234611587636;0.005359007547156392	0.063;0.083;0.047;0.526;0.156;0.050;0.081	0.059;0.195;0.150;0.120;0.375;0.002;0.098	s|1e1.1o1|2e2.3o5|2e2.5o5|2e3.1o1|2e4.1o1|2e5.1o1|i	TRUE	TRUE	TRUE	7	6	0;1;0;0;1;1;0	chr12	+	109627132-109635394;109627153-109634194;109627153-109634276;109627153-109635394;109627153-109637839;109627153-109640267;109627154-109632797	109627048-109627153;109632798-109634354;109635394-109636273;109637839-109637926;109640267-109640328	109627154-109632797	http://genome.ucsc.edu/cgi-bin/hgTracks?db=mm10&position=chr12%3A109640328-109627048
Rian	ENSMUSG00000097451	ENSMUSG00000097451:t:109607414-109607496	0.33964204198094;-0.33964206556146603	1	0.9898263788725546;0.9898263848611237	6.687192792049903e-08;6.705140920271191e-08	0.172;0.828	0.516;0.484	t|1e1.1o1|1e2.2o2	FALSE	FALSE	TRUE	2	3	1;1	chr12	+	109604066-109607414;109606343-109607414	109603940-109604066;109606214-109606343;109607414-109607496		http://genome.ucsc.edu/cgi-bin/hgTracks?db=mm10&position=chr12%3A109607496-109603940
Rian	ENSMUSG00000097451	ENSMUSG00000097451:t:109635394-109636273	0.026492640026678387;-0.4691251327095566;0.4269985203041887	1	1.082067794463422e-06;0.9999977894418703;0.9999238614658109	0.0003476882123790336;1.1095568908103814e-12;7.460935143296824e-11	0.088;0.723;0.191	0.126;0.255;0.617	t|1e1.2o3|1e1.3o3|1e2.2o2	TRUE	FALSE	TRUE	3	3	0;0;1	chr12	+	109627132-109635394;109627153-109635394;109634354-109635394	109627048-109627153;109632798-109634354;109635394-109636273		http://genome.ucsc.edu/cgi-bin/hgTracks?db=mm10&position=chr12%3A109636273-109627048
Rian	ENSMUSG00000097451	ENSMUSG00000097451:t:109642565-109642652	0.3688941927676978;-0.36889418662865403	1	0.990589781808256;0.9905897628496554	7.295837985020145e-07;7.296959485536547e-07	0.376;0.624	0.743;0.257	t|1e1.1o1|1e2.1o1	FALSE	FALSE	TRUE	2	3	1;1	chr12	+	109637926-109642565;109640328-109642565	109637839-109637926;109640267-109640328;109642565-109642652		http://genome.ucsc.edu/cgi-bin/hgTracks?db=mm10&position=chr12%3A109642652-109637839
Rif1	ENSMUSG00000036202	ENSMUSG00000036202:s:52116248-52116394	-0.23356197046592256;0.33150605243084375;-0.05633730821520236	1	0.6876885544071121;0.9746800615046141;7.36054913972195e-05	5.259791680978232e-06;2.5965428503374956e-07;0.00010555615854312972	0.717;0.189;0.092	0.483;0.516;0.000	s|1e1.1o1|1e2.1o2|1e2.2o2	FALSE	TRUE	TRUE	3	3	1;1;1	chr2	+	52116394-52116668;52116394-52116835;52116394-52116842	52116248-52116394;52116668-52116745;52116835-52116950		http://genome.ucsc.edu/cgi-bin/hgTracks?db=mm10&position=chr2%3A52116950-52116248
Rims2	ENSMUSG00000037386	ENSMUSG00000037386:s:39511264-39511374	-0.41924000008329015;0.1781533396701392;0.20719437842228816	1	0.9975751059807911;0.4278248953556746;0.5746665429309281	5.022067761650817e-09;1.8677928220472637e-05;3.552797017752519e-06	0.449;0.524;0.028	0.012;0.745;0.243	s|1e1.1o1|1e2.1o1|1e3.1o1	FALSE	FALSE	TRUE	3	4	1;0;1	chr15	+	39511374-39517806;39511374-39534838;39511374-39535872	39511264-39511374;39517806-39517871;39534838-39535017;39535872-39535981		http://genome.ucsc.edu/cgi-bin/hgTracks?db=mm10&position=chr15%3A39535981-39511264
Rlf	ENSMUSG00000049878	ENSMUSG00000049878:t:121170618-121170820	-0.09233038842499812;0.33013937904541146;-0.2005409237894109	1	0.006466848987081473;0.9934126001478828;0.5036896174685538	1.5986256260203113e-05;6.155669113070035e-11;3.435611539703842e-08	0.131;0.642;0.228	0.034;0.965;0.000	t|1e1.1o1|1e2.1o1|1e3.1o1	FALSE	FALSE	TRUE	3	4	0;1;0	chr4	-	121170820-121214835;121170820-121182606;121170820-121171398	121170618-121170820;121171398-nan;121182606-121182738;121214835-121215084		http://genome.ucsc.edu/cgi-bin/hgTracks?db=mm10&position=chr4%3A121215084-121170618
Rnf114	ENSMUSG00000006418	ENSMUSG00000006418:s:167503089-167503601	0.3141940014226275;-0.31419402392259754	1	0.9747050347986933;0.9747050121912804	2.7472081386799094e-10;4.1191028365972215e-10	0.653;0.347	0.997;0.003	s|1e1.1o1|1e2.1o1	FALSE	FALSE	TRUE	2	3	1;1	chr2	+	167503601-167507047;167503601-167510876	167503089-167503601;167507047-167507197;167510876-167510982		http://genome.ucsc.edu/cgi-bin/hgTracks?db=mm10&position=chr2%3A167510982-167503089
Rnf13	ENSMUSG00000036503	ENSMUSG00000036503:s:57736066-57736200	-0.4846083330036802;0.48460832202809645	1	0.9990814740954294;0.9990814942839307	3.969511668255876e-07;3.8019391663489893e-07	0.584;0.416	0.100;0.900	s|1e1.1o1|1e2.1o1	FALSE	FALSE	TRUE	2	3	0;1	chr3	+	57736200-57747891;57736200-57764257	57736066-57736200;57747891-57748034;57764257-57764382		http://genome.ucsc.edu/cgi-bin/hgTracks?db=mm10&position=chr3%3A57764382-57736066
Rnf220	ENSMUSG00000028677	ENSMUSG00000028677:t:117285851-117285972	0.4088613979459086;-0.012007051928506993;-0.3559134535034996	1	0.9967688913974464;1.9341272888958484e-05;0.9809954408975307	1.6838168691332016e-07;0.0003989286215372312;5.315127984406587e-07	0.460;0.052;0.486	0.872;0.006;0.122	t|1e1.1o1|1e2.1o2|1e2.2o2	TRUE	FALSE	TRUE	3	3	1;1;1	chr4	-	117285972-117289026;117285972-117288523;117285972-117288363	117285851-117285972;117288363-117288772;117289026-117289111		http://genome.ucsc.edu/cgi-bin/hgTracks?db=mm10&position=chr4%3A117289111-117285851
Rnf41	ENSMUSG00000025373	ENSMUSG00000025373:s:128428591-128428703	0.595152697526599;-0.5951525184878139	1	1.0;1.0	5.711864785425119e-11;5.6481597177082676e-11	0.395;0.605	0.989;0.011	s|1e1.1o1|1e2.1o1	FALSE	FALSE	TRUE	2	3	1;0	chr10	+	128428703-128435313;128428703-128436468	128428591-128428703;128435313-128435584;128436468-128436603		http://genome.ucsc.edu/cgi-bin/hgTracks?db=mm10&position=chr10%3A128436603-128428591
Rnf41	ENSMUSG00000025373	ENSMUSG00000025373:t:128436468-128436603	-0.6045608592043452;0.6045605361623164	1	1.0;1.0	5.821743087608411e-11;5.948906458823532e-11	0.616;0.384	0.011;0.989	t|1e1.1o1|1e2.1o1	FALSE	FALSE	TRUE	2	3	0;1	chr10	+	128428703-128436468;128435584-128436468	128428591-128428703;128435313-128435584;128436468-128436603		http://genome.ucsc.edu/cgi-bin/hgTracks?db=mm10&position=chr10%3A128436603-128428591
Robo2	ENSMUSG00000052516	ENSMUSG00000052516:s:73933587-73933868	-0.35890803807932314;0.3589079848179415	1	0.9952155475199072;0.9952155475995272	9.623247532175583e-09;9.41878618672418e-09	0.719;0.281	0.365;0.635	s|1e1.1o2|1e2.1o1	FALSE	FALSE	TRUE	2	3	1;1	chr16	-	73933171-73933587;73928177-73933587	73928024-73928177;73933046-73933171;73933587-73933868		http://genome.ucsc.edu/cgi-bin/hgTracks?db=mm10&position=chr16%3A73933868-73928024
Robo2	ENSMUSG00000052516	ENSMUSG00000052516:t:73928024-73928177	0.38186047168403503;-0.38186051347498406	1	0.997371600055434;0.9973715908538374	8.982951892472545e-08;9.00922743074517e-08	0.356;0.644	0.739;0.261	t|1e1.1o1|1e2.1o1	FALSE	FALSE	TRUE	2	3	1;1	chr16	-	73928177-73933587;73928177-73933046	73928024-73928177;73933046-73933171;73933587-73933868		http://genome.ucsc.edu/cgi-bin/hgTracks?db=mm10&position=chr16%3A73933868-73928024
Rragb	ENSMUSG00000041658	ENSMUSG00000041658:s:153143976-153144075	0.4102415112784713;-0.41024150033250595	1	0.992443495187761;0.9924434586014683	1.7518532602510093e-06;1.7530138951560303e-06	0.412;0.588	0.829;0.171	s|1e1.1o1|1e2.1o1	FALSE	FALSE	TRUE	2	3	1;1	chrX	+	153144075-153148452;153144075-153150362	153143976-153144075;153148452-153148535;153150362-153150428		http://genome.ucsc.edu/cgi-bin/hgTracks?db=mm10&position=chrX%3A153150428-153143976
Rragb	ENSMUSG00000041658	ENSMUSG00000041658:t:153150362-153150428	-0.42090597995085294;0.4209059867341727	1	0.997639590291685;0.9976395828757704	2.937707721528682e-07;2.942281051168298e-07	0.544;0.456	0.119;0.881	t|1e1.1o1|1e2.1o1	FALSE	FALSE	TRUE	2	3	1;1	chrX	+	153144075-153150362;153148535-153150362	153143976-153144075;153148452-153148535;153150362-153150428		http://genome.ucsc.edu/cgi-bin/hgTracks?db=mm10&position=chrX%3A153150428-153143976
Rtn4	ENSMUSG00000020458	ENSMUSG00000020458:s:29693147-29693693	-0.31807635710465654;0.3180763499201921	1	0.982987619384278;0.9829876507689648	2.512883101601915e-08;2.5012709959488933e-08	0.667;0.333	0.344;0.656	s|1e1.1o1|1e2.1o3	FALSE	FALSE	TRUE	2	3	1;1	chr11	+	29693693-29705535;29693693-29733633	29693147-29693693;29705535-29705591;29733633-29733840		http://genome.ucsc.edu/cgi-bin/hgTracks?db=mm10&position=chr11%3A29733840-29693147
Runx1t1	ENSMUSG00000006586	ENSMUSG00000006586:t:13835633-13835770	0.013448351532960198;0.27716586163225493;-0.3808090463064844;0.04268436821515424	1	0.0018360012741692397;0.8906799541527021;0.991906981390417;2.607532794130102e-07	0.00010699745010378514;1.7697196464718724e-06;6.989083455311018e-07;0.00035530571832804753	0.253;0.105;0.639;0.003	0.281;0.388;0.252;0.076	t|1e1.1o1|1e2.1o1|1e3.1o1|1e4.1o1	FALSE	FALSE	TRUE	4	5	1;1;1;1	chr4	+	13743729-13835633;13751748-13835633;13771545-13835633;13785141-13835633	13743436-13743729;13751297-13751748;13771376-13771545;13784782-13785141;13835633-13835770		http://genome.ucsc.edu/cgi-bin/hgTracks?db=mm10&position=chr4%3A13835770-13743436
Sapcd2	ENSMUSG00000026955	ENSMUSG00000026955:s:25372321-25372998	0.38422095876890067;-0.3842209293096796	1	0.9857698301472525;0.9857697777843006	3.71406418162683e-07;3.724979297237141e-07	0.575;0.425	0.960;0.040	s|1e1.1o1|1e2.1o2	FALSE	FALSE	TRUE	2	3	1;1	chr2	+	25372998-25373416;25372998-25374952	25372321-25372998;25373416-25373517;25374952-25375142		http://genome.ucsc.edu/cgi-bin/hgTracks?db=mm10&position=chr2%3A25375142-25372321
Scube3	ENSMUSG00000038677	ENSMUSG00000038677:s:28165427-28165642	-0.5721779919333889;0.5721780173259619	1	0.9999004759968889;0.9999004894625788	1.4884967353134826e-06;1.4499819504018024e-06	0.837;0.163	0.279;0.721	s|1e1.2o2|1e2.1o1	FALSE	FALSE	TRUE	2	3	1;1	chr17	+	28165642-28165987;28165642-28166357	28165427-28165642;28165809-28166148;28166357-28166524		http://genome.ucsc.edu/cgi-bin/hgTracks?db=mm10&position=chr17%3A28166524-28165427
Scube3	ENSMUSG00000038677	ENSMUSG00000038677:t:28166357-28166524	0.4184983085803389;-0.4184982227979913	1	0.9941690733607642;0.9941690396013187	2.6534607870000206e-06;2.6542377952187834e-06	0.137;0.863	0.559;0.441	t|1e1.1o1|1e2.1o1	FALSE	FALSE	TRUE	2	3	1;1	chr17	+	28165642-28166357;28166148-28166357	28165427-28165642;28165809-28166148;28166357-28166524		http://genome.ucsc.edu/cgi-bin/hgTracks?db=mm10&position=chr17%3A28166524-28165427
Sdccag3	ENSMUSG00000026927	ENSMUSG00000026927:s:26385498-26385609	0.11027872059427406;0.21701725761320156;-0.36444596776652094	1	0.0075555141514568585;0.5891047989582936;0.9854914261803455	4.682004263971743e-06;1.0304947212565627e-05;2.6265891328591806e-07	0.006;0.546;0.448	0.138;0.794;0.069	s|1e1.2o2|2e1.2o2|2e2.1o1	TRUE	FALSE	TRUE	3	3	1;1;0	chr2	-	26385145-26385541;26385145-26385498;26384821-26385498	26384682-26384821;26385083-26385213;26385498-26385609		http://genome.ucsc.edu/cgi-bin/hgTracks?db=mm10&position=chr2%3A26385609-26384682
Setd3	ENSMUSG00000056770	ENSMUSG00000056770:s:108162973-108163065	0.3341713537521134;-0.3331320907158357;-6.918530520562876e-09	1	0.9953730221077836;0.9950535717122201;6.117979915525553e-21	1.4341380851515815e-11;3.0224822644697724e-11;0.7241392328394272	0.524;0.474;0.001	0.859;0.140;0.000	s|1e1.1o1|1e2.1o1|1e3.1o1	FALSE	FALSE	TRUE	3	4	1;1;1	chr12	-	108160381-108162973;108158348-108162973;108119164-108162973	108119106-108119164;108158276-108158348;108160233-108160381;108162973-108163065		http://genome.ucsc.edu/cgi-bin/hgTracks?db=mm10&position=chr12%3A108163065-108119106
Setd5	ENSMUSG00000034269	ENSMUSG00000034269:s:113105917-113107561	-0.4037823217125182;0.4037823510186571	1	0.9991169910871884;0.9991169931388914	7.664078705005295e-09;6.735038702313313e-09	0.626;0.374	0.224;0.776	s|1e1.2o2|1e2.2o2	FALSE	FALSE	TRUE	2	3	1;1	chr6	+	113106141-113109424;113106141-113109885	113105917-113107561;113108873-113109616;113109865-113109990		http://genome.ucsc.edu/cgi-bin/hgTracks?db=mm10&position=chr6%3A113109990-113105917
Setd5	ENSMUSG00000034269	ENSMUSG00000034269:t:113109865-113109990	0.2673962583945477;0.2286016790329347;-0.512962622987305	1	0.8763323514560561;0.6803504457661517;0.9999999853859713	3.3250194390601704e-07;3.135645876869184e-06;5.551115123125783e-16	0.119;0.269;0.611	0.388;0.506;0.107	t|1e1.1o1|1e2.1o3|1e3.1o1	FALSE	FALSE	TRUE	3	4	1;1;1	chr6	+	113105121-113109885;113106141-113109885;113109616-113109885	113104935-113105121;113105917-113107561;113108873-113109616;113109865-113109990		http://genome.ucsc.edu/cgi-bin/hgTracks?db=mm10&position=chr6%3A113109990-113104935
Simc1	ENSMUSG00000043183	ENSMUSG00000043183:t:54528937-54529223	0.0996055286075005;0.24636582575905475;-0.3848808213598437	1	0.011965725450577816;0.824190555278382;0.9872600465164431	9.346576372038558e-06;8.785163278360536e-06;9.939709026296484e-06	0.015;0.015;0.970	0.142;0.282;0.578	t|1e1.1o1|1e2.2o2|1e3.1o1	FALSE	FALSE	TRUE	3	4	1;0;1	chr13	+	54504004-54529154;54526672-54529154;54528536-54529154	54503779-54504004;54523970-54526672;54528304-54528536;54528937-54529223		http://genome.ucsc.edu/cgi-bin/hgTracks?db=mm10&position=chr13%3A54529223-54503779
Skil	ENSMUSG00000027660	ENSMUSG00000027660:s:31113408-31113640	0.40684829674219847;-0.40684832308468877	1	0.9919474553845462;0.9919474416753962	1.5447233183413508e-06;1.5451736220528645e-06	0.416;0.584	0.828;0.172	s|1e1.1o1|2e1.1o1	TRUE	FALSE	FALSE	2	2	1;1	chr3	+	31113502-31116816;31113640-31116816	31113408-31113640;31116816-31117039		http://genome.ucsc.edu/cgi-bin/hgTracks?db=mm10&position=chr3%3A31117039-31113408
Slc25a16	ENSMUSG00000071253	ENSMUSG00000071253:s:62930303-62930436	-0.3766555660312003;0.37665554689917147	1	0.9993527092382872;0.9993527110962904	4.6012456622612774e-08;4.2521894189208547e-08	0.991;0.009	0.599;0.401	s|1e1.1o1|1e2.1o1	FALSE	FALSE	TRUE	2	3	1;0	chr10	+	62930436-62932719;62930436-62937418	62930303-62930436;62932719-62932791;62937418-62937539		http://genome.ucsc.edu/cgi-bin/hgTracks?db=mm10&position=chr10%3A62937539-62930303
Slc25a16	ENSMUSG00000071253	ENSMUSG00000071253:t:62937418-62937539	0.36153237163566854;-0.3576397667929336;-0.0007026580031484365	1	0.996024582092619;0.9907066701497631;4.084590309547612e-06	2.1674303138113254e-06;3.4206967417516054e-06;0.0004818286672567673	0.010;0.980;0.010	0.388;0.610;0.001	t|1e1.1o1|1e2.1o2|1e2.2o2	TRUE	FALSE	TRUE	3	3	0;1;1	chr10	+	62930436-62937418;62932782-62937418;62932791-62937418	62930303-62930436;62932719-62932791;62937418-62937539		http://genome.ucsc.edu/cgi-bin/hgTracks?db=mm10&position=chr10%3A62937539-62930303
Slc25a27	ENSMUSG00000023912	ENSMUSG00000023912:s:43661614-43661698	0.18105398125306255;0.44551110864944454;-0.6396744418924597	1	0.36596526576287947;0.9999617383081585;0.9999999999899394	2.9487118327823416e-06;3.5185209303444068e-09;1.1610712391529887e-12	0.049;0.083;0.867	0.233;0.524;0.242	s|1e1.1o1|1e2.1o1|1e3.1o1	FALSE	FALSE	TRUE	3	4	0;0;1	chr17	-	43660387-43661614;43659898-43661614;43657804-43661614	nan-43660387;43657682-43657804;43659816-43659898;43661614-43661698		http://genome.ucsc.edu/cgi-bin/hgTracks?db=mm10&position=chr17%3A43661698-43657682
Slc25a27	ENSMUSG00000023912	ENSMUSG00000023912:t:43657682-43657804	-0.5206438039197632;0.520643860166783	1	0.99999589960778;0.999995901071403	4.1093392022517605e-09;3.478360977415242e-09	0.780;0.220	0.265;0.735	t|1e1.1o1|1e2.1o1	FALSE	FALSE	TRUE	2	3	1;0	chr17	-	43657804-43661614;43657804-43659816	43657682-43657804;43659816-43659898;43661614-43661698		http://genome.ucsc.edu/cgi-bin/hgTracks?db=mm10&position=chr17%3A43661698-43657682
Smarca1	ENSMUSG00000031099	ENSMUSG00000031099:s:47811127-47811268	0.3458995250295496;-0.34589955475295064	1	0.9724215014332354;0.9724215114314708	1.0322168043278226e-07;1.0315289233897573e-07	0.615;0.385	0.989;0.011	s|1e1.1o1|2e1.1o1	TRUE	FALSE	FALSE	2	2	1;1	chrX	-	47810120-47811158;47810120-47811127	47809368-47810120;47811127-47811268		http://genome.ucsc.edu/cgi-bin/hgTracks?db=mm10&position=chrX%3A47811268-47809368
Smarcc2	ENSMUSG00000025369	ENSMUSG00000025369:s:128480851-128481004	-0.3464069283027943;0.25917573785670545;0.08633558792420389	1	0.9999557159633139;0.8978767519824504;2.9206107061855235e-20	0.0;1.4496019968060002e-10;1.1126266610549835e-05	0.496;0.473;0.030	0.153;0.739;0.110	s|1e1.1o1|1e2.1o2|1e2.2o2	FALSE	TRUE	TRUE	3	3	1;1;0	chr10	+	128481004-128481682;128481004-128482083;128481004-128482086	128480851-128481004;128481682-128481774;128482083-128482202		http://genome.ucsc.edu/cgi-bin/hgTracks?db=mm10&position=chr10%3A128482202-128480851
Smg9	ENSMUSG00000002210	ENSMUSG00000002210:s:24405527-24405601	-0.5718191289860182;0.5718191949352598	1	0.9996014628248017;0.9996015151750992	4.949194181924632e-06;4.938001314770408e-06	0.920;0.080	0.360;0.640	s|1e1.1o2|1e1.2o2	FALSE	TRUE	FALSE	2	2	1;0	chr7	+	24405601-24405688;24405601-24405697	24405527-24405601;24405688-24405952		http://genome.ucsc.edu/cgi-bin/hgTracks?db=mm10&position=chr7%3A24405952-24405527
Snap91	ENSMUSG00000033419	ENSMUSG00000033419:s:86783300-86783434	0.33269307806997434;-0.3326930772209083	1	0.9905258175340851;0.9905258183146131	6.400548866636471e-09;6.548909303738526e-09	0.589;0.411	0.925;0.075	s|1e1.1o2|1e1.2o2	FALSE	TRUE	FALSE	2	2	1;1	chr9	-	86781719-86783300;86781704-86783300	86781570-86781719;86783300-86783434		http://genome.ucsc.edu/cgi-bin/hgTracks?db=mm10&position=chr9%3A86783434-86781570
Snapc3	ENSMUSG00000028483	ENSMUSG00000028483:s:83453806-83454148	-0.004141642131074081;-0.05891474979806076;-0.2699047770177878;0.4002815912791423	1	6.510707897681558e-21;5.3471946339025965e-05;0.8924764612024709;0.9997478969760314	0.007724122798769328;0.00011725321842515068;1.1746381534116779e-08;1.827401940277505e-12	0.038;0.094;0.313;0.555	0.001;0.008;0.041;0.951	s|1e1.1o1|1e2.1o1|1e3.2o2|i	FALSE	FALSE	TRUE	4	4	1;1;1;0	chr4	+	83454148-83455015;83454148-83460163;83454148-83465965;83454149-83455014	83453806-83454148;83455015-83455051;83460163-83461846;83463976-83466137	83454149-83455014	http://genome.ucsc.edu/cgi-bin/hgTracks?db=mm10&position=chr4%3A83466137-83453806
Sorbs2	ENSMUSG00000031626	ENSMUSG00000031626:s:45775589-45775893	-1.6033837063269905e-06;0.382466713044108;-0.07245560636810558;-0.2841406602570611	1	6.118339936411147e-21;0.9970272925936158;0.0007380092552044217;0.9053069621501416	0.07138701594781194;1.23467848886016e-07;4.233513895923746e-05;2.17136515623384e-06	0.002;0.314;0.109;0.575	0.000;0.696;0.020;0.284	s|1e1.1o1|1e2.1o1|1e3.1o1|1e4.1o1	FALSE	FALSE	TRUE	4	5	1;1;1;1	chr8	+	45775703-45776403;45775703-45782802;45775703-45785269;45775703-45789976	45775589-45775893;45776403-45778351;45782802-45782960;45785269-45785325;45789976-45790025		http://genome.ucsc.edu/cgi-bin/hgTracks?db=mm10&position=chr8%3A45790025-45775589
Sorbs2	ENSMUSG00000031626	ENSMUSG00000031626:s:45792781-45792968	-0.46055336802459956;0.4605533174588817	1	0.9999815256167086;0.999981526341821	9.030776126905948e-12;4.2253017433792916e-12	0.718;0.282	0.262;0.738	s|1e1.1o1|1e2.1o1	FALSE	FALSE	TRUE	2	3	1;1	chr8	+	45792968-45794978;45792968-45799710	45792781-45792968;45794978-45796558;45799710-45799801		http://genome.ucsc.edu/cgi-bin/hgTracks?db=mm10&position=chr8%3A45799801-45792781
Sorbs2	ENSMUSG00000031626	ENSMUSG00000031626:t:45799710-45799801	0.37331728569459466;-0.3733172891478671	1	0.9976421559955059;0.9976421540824285	2.915834145393584e-09;3.3394069731684795e-09	0.353;0.647	0.726;0.274	t|1e1.3o3|1e2.3o3	FALSE	FALSE	TRUE	2	3	1;1	chr8	+	45792968-45799710;45796558-45799710	45792781-45792968;45794978-45796558;45799710-45799801		http://genome.ucsc.edu/cgi-bin/hgTracks?db=mm10&position=chr8%3A45799801-45792781
Spg20	ENSMUSG00000036580	ENSMUSG00000036580:t:55116984-55117795	0.5463359075382878;-0.537531186331216;-8.053535107029522e-05;-8.053535107029522e-05	1	0.9999990059560954;0.999998161199754;3.6600308106677423e-09;3.6600308106677423e-09	4.1105673623992665e-17;1.2956302697375577e-13;0.002313550891103855;0.002313550891103855	0.444;0.548;0.004;0.004	0.994;0.004;0.001;0.001	t|1e1.1o1|1e2.1o1|1e3.1o1|1e4.1o1	FALSE	FALSE	TRUE	4	5	1;1;1;1	chr3	+	55112217-55116984;55112491-55116984;55112685-55116984;55116299-55116984	55112108-55112217;55112387-55112491;55112596-55112685;55116177-55116299;55116984-55117795		http://genome.ucsc.edu/cgi-bin/hgTracks?db=mm10&position=chr3%3A55117795-55112108
Spg7	ENSMUSG00000000738	ENSMUSG00000000738:t:123066473-123066579	-0.00031519175046754405;0.4365269191942992;-0.429347225558547	1	2.118003817712507e-07;0.9977997625128829;0.9973121198766051	0.000953397924808641;6.306071157523315e-08;7.412770075543307e-08	0.007;0.528;0.464	0.001;0.964;0.035	t|1e1.1o1|1e2.1o1|1e3.1o1	FALSE	FALSE	TRUE	3	4	1;1;0	chr8	+	123063034-123066473;123065709-123066473;123066359-123066473	nan-123066359;123062942-123063034;123065179-123065709;123066473-123066579		http://genome.ucsc.edu/cgi-bin/hgTracks?db=mm10&position=chr8%3A123066579-123062942
Src	ENSMUSG00000027646	ENSMUSG00000027646:s:157458534-157458633	-0.4910520622898909;0.49105209558013035	1	0.9999999544409856;0.9999999552802905	2.4424906541753444e-15;7.82255186417603e-17	0.629;0.371	0.149;0.851	s|1e1.1o1|1e2.1o1	FALSE	FALSE	TRUE	2	3	1;1	chr2	+	157458633-157458843;157458633-157462710	157458534-157458633;157458843-157458860;157462710-157462808		http://genome.ucsc.edu/cgi-bin/hgTracks?db=mm10&position=chr2%3A157462808-157458534
Srebf1	ENSMUSG00000020538	ENSMUSG00000020538:t:60206838-60207257	-6.902581766743986e-06;-0.4214870042845654;0.42577129250814627;-6.902581766743986e-06	1	6.119514723173964e-21;0.9987985060843481;0.9990422691432623;6.119514723173964e-21	0.0209523356962088;1.2528597947980558e-07;1.0684360965380314e-07;0.0209523356962088	0.002;0.768;0.227;0.002	0.001;0.347;0.652;0.001	t|1e1.1o1|1e2.1o1|1e3.1o1|2e3.1o1	FALSE	TRUE	TRUE	4	4	1;1;1;1	chr11	-	60207257-60222523;60207257-60220453;60207257-60210336;60207030-60210336	60206838-60207257;60210336-60210465;60220453-60220604;60222523-60222581		http://genome.ucsc.edu/cgi-bin/hgTracks?db=mm10&position=chr11%3A60222581-60206838
St7	ENSMUSG00000029534	ENSMUSG00000029534:s:17848004-17848079	-0.00907162738463139;-0.4407049973048923;0.49124144393878333	1	4.24632847457131e-06;0.9972702757363183;0.999655520921684	0.0005943031043540437;1.1984422710886733e-06;5.009347354873152e-07	0.047;0.693;0.262	0.002;0.253;0.745	s|1e1.1o1|1e2.1o1|1e3.1o1	FALSE	FALSE	TRUE	3	4	1;1;1	chr6	+	17848079-17848419;17848079-17850357;17848079-17852258	17848004-17848079;17848419-17848461;17850357-17850425;17852258-17852412		http://genome.ucsc.edu/cgi-bin/hgTracks?db=mm10&position=chr6%3A17852412-17848004
Stoml1	ENSMUSG00000032333	ENSMUSG00000032333:s:58254934-58255040	-0.44206452485130576;0.44206450318795587	1	0.9988864698827149;0.9988864884889816	3.6555844862284914e-07;3.613811533634422e-07	0.693;0.307	0.251;0.749	s|1e1.1o1|1e2.1o1	FALSE	FALSE	TRUE	2	3	0;1	chr9	+	58255040-58255534;58255040-58256640	58254934-58255040;58255534-58255813;58256640-58256789		http://genome.ucsc.edu/cgi-bin/hgTracks?db=mm10&position=chr9%3A58256789-58254934
Stoml1	ENSMUSG00000032333	ENSMUSG00000032333:t:58256640-58256789	0.5451883762972134;-0.5451884036848399	1	0.9999753185506309;0.9999753137458005	3.1801295558506645e-08;3.902183820514438e-08	0.320;0.680	0.863;0.137	t|1e1.1o1|1e2.1o1	FALSE	FALSE	TRUE	2	3	1;0	chr9	+	58255040-58256640;58255813-58256640	58254934-58255040;58255534-58255813;58256640-58256789		http://genome.ucsc.edu/cgi-bin/hgTracks?db=mm10&position=chr9%3A58256789-58254934
Strn3	ENSMUSG00000020954	ENSMUSG00000020954:t:51629374-51629507	-5.459884174674758e-06;0.23772063935474042;0.04590303147060771;-0.3274037331768396;0.01176547467436589	1	5.678035800926244e-21;0.7291833590730172;1.7798116368955636e-09;0.9870715296960212;3.9506630487981566e-10	0.24206816931632613;1.6894885858218315e-06;0.00013694665008261462;1.7205716851265151e-09;0.0009416230076745684	0.007;0.313;0.059;0.550;0.075	0.015;0.556;0.120;0.216;0.094	t|1e1.1o2|1e1.2o2|1e2.1o1|1e3.1o1|i	TRUE	FALSE	TRUE	5	4	0;1;0;1;0	chr12	-	51629507-51648006;51629507-51647994;51629507-51643104;51629507-51633579;51629508-51633578	51629374-51629507;51633579-51633719;51643104-51643214;51647994-51648135	51629508-51633578	http://genome.ucsc.edu/cgi-bin/hgTracks?db=mm10&position=chr12%3A51648135-51629374
Sult4a1	ENSMUSG00000018865	ENSMUSG00000018865:t:84076097-84077582	-0.6447107784637024;0.6447108202861058	1	0.9999999999785966;0.9999999999824134	1.8568480086855743e-12;2.3231030636977016e-13	0.869;0.131	0.238;0.762	t|1e1.1o1|1e2.1o1	FALSE	FALSE	TRUE	2	3	1;0	chr15	-	84077582-84080187;84077582-84078769	84076097-84077582;84078769-84078897;84080187-84080325		http://genome.ucsc.edu/cgi-bin/hgTracks?db=mm10&position=chr15%3A84080325-84076097
Sun1	ENSMUSG00000036817	ENSMUSG00000036817:t:139230608-139230838	-1.7246845572540027e-05;-1.7246845572540027e-05;0.35458531820678124;-0.3499035563919698	1	6.121814617664572e-21;6.121814617664572e-21;0.9853092743631818;0.9828328300748198	0.009347072641299525;0.009347072641299525;4.3182482381908995e-07;4.759317124847229e-07	0.003;0.003;0.464;0.530	0.001;0.001;0.829;0.169	t|1e1.1o1|2e2.2o2|3e3.1o1|3e4.2o2	FALSE	TRUE	TRUE	4	5	1;1;1;1	chr5	+	139226885-139230608;139229944-139230764;139226885-139230773;139229944-139230773	139226679-139226885;139229753-139229944;139230608-139230838		http://genome.ucsc.edu/cgi-bin/hgTracks?db=mm10&position=chr5%3A139230838-139226679
Sybu	ENSMUSG00000022340	ENSMUSG00000022340:t:44677535-44677738	0.4428412956113991;-0.44284129374667713	1	0.9997126627493327;0.9997126463650035	1.223673999843462e-07;1.2660138104525487e-07	0.037;0.963	0.477;0.523	t|1e1.1o1|1e2.1o1	FALSE	FALSE	TRUE	2	3	0;1	chr15	-	44677738-44706366;44677738-44683348	44677535-44677738;44683348-44683450;44706366-nan		http://genome.ucsc.edu/cgi-bin/hgTracks?db=mm10&position=chr15%3A44706376-44677535
Syne2	ENSMUSG00000063450	ENSMUSG00000063450:s:76099230-76099512	-0.3216428344135781;0.3216427842111121	1	0.9870595601193053;0.9870595763432624	6.247853012730786e-09;6.0613810249809524e-09	0.451;0.549	0.126;0.874	s|1e1.1o1|1e2.2o2	FALSE	FALSE	TRUE	2	3	1;1	chr12	+	76099512-76100028;76099512-76100992	76099230-76099512;76100028-76100096;76100901-76101131		http://genome.ucsc.edu/cgi-bin/hgTracks?db=mm10&position=chr12%3A76101131-76099230
Syne2	ENSMUSG00000063450	ENSMUSG00000063450:t:76100901-76101131	0.40700151504118276;-0.4070014523395692	1	0.9999754419439765;0.999975436069946	1.181667037112836e-18;1.4921397450962104e-13	0.479;0.521	0.881;0.119	t|1e1.1o1|1e2.1o1	FALSE	FALSE	TRUE	2	3	1;1	chr12	+	76099512-76100992;76100096-76100992	76099230-76099512;76100028-76100096;76100901-76101131		http://genome.ucsc.edu/cgi-bin/hgTracks?db=mm10&position=chr12%3A76101131-76099230
Syt16	ENSMUSG00000044912	ENSMUSG00000044912:s:74222582-74222839	0.35995282388315114;-0.3599528959709747	1	0.9805664272287868;0.9805664312037605	7.104639869121424e-07;7.105560199116567e-07	0.519;0.481	0.885;0.115	s|1e1.1o1|2e1.1o1	TRUE	FALSE	FALSE	2	2	0;1	chr12	+	74222794-74229215;74222839-74229215	74222582-74222839;74229215-74229468		http://genome.ucsc.edu/cgi-bin/hgTracks?db=mm10&position=chr12%3A74229468-74222582
Tasp1	ENSMUSG00000039033	ENSMUSG00000039033:t:139976532-139977713	0.37640480637093865;-0.3764047857366914	1	0.9875793655771511;0.9875793893605086	3.2992664536028427e-06;3.2990717367953337e-06	0.064;0.936	0.449;0.551	t|1e1.1o1|1e2.1o1	FALSE	FALSE	TRUE	2	3	0;1	chr2	-	139977713-139996073;139977713-139985129	139976532-139977713;139985129-139985208;139996073-139996157		http://genome.ucsc.edu/cgi-bin/hgTracks?db=mm10&position=chr2%3A139996157-139976532
Tbc1d13	ENSMUSG00000039678	ENSMUSG00000039678:t:30136673-30136713	0.4307606828926981;-0.4307606270847836	1	0.9999587449236158;0.9999587331787703	1.0815611032857849e-13;2.1646018311116677e-12	0.548;0.452	0.972;0.028	t|1e1.1o2|1e2.1o1	FALSE	FALSE	TRUE	2	3	1;1	chr2	+	30134870-30136673;30135552-30136673	30134797-30135152;30135369-30135552;30136673-30136713		http://genome.ucsc.edu/cgi-bin/hgTracks?db=mm10&position=chr2%3A30136713-30134797
Tbc1d23	ENSMUSG00000022749	ENSMUSG00000022749:t:57177932-57178020	0.619712445714233;-0.6197124086081349	1	0.9999999298721368;0.9999999288182663	1.4670221155959765e-10;2.42781983406104e-09	0.190;0.810	0.795;0.205	t|1e1.1o1|1e2.1o1	FALSE	FALSE	TRUE	2	3	1;0	chr16	-	57178020-57182851;57178020-57181492	57177932-57178020;57181492-nan;57182851-57182990		http://genome.ucsc.edu/cgi-bin/hgTracks?db=mm10&position=chr16%3A57182990-57177932
Tcerg1	ENSMUSG00000024498	ENSMUSG00000024498:s:42530648-42530890	-0.3691611464830652;0.36916112686697894	1	0.9926738137824048;0.9926738243946788	1.9639467263576904e-07;1.964388968593636e-07	0.777;0.223	0.408;0.592	s|1e1.1o1|1e2.1o1	FALSE	FALSE	TRUE	2	3	1;0	chr18	+	42530890-42535085;42530890-42536178	42530648-42530890;42535085-42535147;42536178-42536378		http://genome.ucsc.edu/cgi-bin/hgTracks?db=mm10&position=chr18%3A42536378-42530648
Tctn1	ENSMUSG00000038593	ENSMUSG00000038593:s:122247920-122248045	-0.4279086583759331;0.4310360141887016;-0.0008292753843566864	1	0.9976288022853783;0.9989546454820468;7.5159884584284834e-06	3.967661101444975e-06;2.771582356936597e-06;0.00042160323036677383	0.978;0.011;0.011	0.540;0.457;0.003	s|1e1.1o1|1e2.1o3|1e2.3o3	FALSE	TRUE	TRUE	3	3	1;1;1	chr5	-	122247617-122247920;122246634-122247920;122246571-122247920	122246485-122246634;122247532-122247617;122247920-122248045		http://genome.ucsc.edu/cgi-bin/hgTracks?db=mm10&position=chr5%3A122248045-122246485
Tctn1	ENSMUSG00000038593	ENSMUSG00000038593:t:122246485-122246634	0.4971271874259509;-0.497120458792926;-0.0004943360405742635	1	0.9999223505843249;0.9998309134848893;1.2297044038386088e-06	8.832949890422945e-07;1.597760176941243e-06;0.0006476967811805956	0.009;0.983;0.009	0.522;0.475;0.003	t|1e1.1o1|2e2.1o1|3e3.1o1	FALSE	TRUE	TRUE	3	4	1;1;1	chr5	-	122246634-122247920;122246625-122247532;122246571-122247920	122246485-122246634;122247532-122247617;122247920-122248045		http://genome.ucsc.edu/cgi-bin/hgTracks?db=mm10&position=chr5%3A122248045-122246485
Tenm4	ENSMUSG00000048078	ENSMUSG00000048078:s:96553478-96553747	0.5272143452715348;-0.5272143864617315	1	0.9999389972996332;0.9999389873933769	1.8136584773167628e-07;1.8880032803814117e-07	0.251;0.749	0.766;0.234	s|1e1.1o2|1e2.1o1	FALSE	FALSE	TRUE	2	3	1;1	chr7	+	96553747-96643999;96553747-96694770	96553478-96553747;96643999-96644208;96694770-96695025		http://genome.ucsc.edu/cgi-bin/hgTracks?db=mm10&position=chr7%3A96695025-96553478
Tenm4	ENSMUSG00000048078	ENSMUSG00000048078:s:96852333-96852582	-0.3541514148024456;0.35415136877193365	1	0.9904565097710487;0.9904565263578556	9.045121551753965e-08;8.95415325278483e-08	0.486;0.514	0.121;0.879	s|1e1.1o1|1e2.1o1	FALSE	FALSE	TRUE	2	3	1;1	chr7	+	96852582-96854717;96852582-96863450	96852333-96852582;96854717-96854737;96863450-96863682		http://genome.ucsc.edu/cgi-bin/hgTracks?db=mm10&position=chr7%3A96863682-96852333
Tenm4	ENSMUSG00000048078	ENSMUSG00000048078:t:96694770-96695025	-0.35386081242009504;0.3538608520073356	1	0.9732707808517157;0.9732708324221137	1.7521594835034904e-06;1.7520824501688969e-06	0.646;0.354	0.280;0.720	t|1e1.2o2|1e2.1o1	FALSE	FALSE	TRUE	2	3	1;1	chr7	+	96553747-96694770;96644208-96694770	96553478-96553747;96643999-96644208;96694770-96695025		http://genome.ucsc.edu/cgi-bin/hgTracks?db=mm10&position=chr7%3A96695025-96553478
Tet3	ENSMUSG00000034832	ENSMUSG00000034832:s:83454750-83455480	0.5514873955630953;-0.5514874207321231	1	0.9998955950802352;0.9998955759896423	4.10129264217063e-07;4.3409850303266495e-07	0.329;0.671	0.868;0.132	s|1e1.1o1|1e2.1o1	FALSE	FALSE	TRUE	2	3	1;0	chr6	-	83441273-83454750;83404824-83454750	83402667-83404824;83441217-83441273;83454750-83455480		http://genome.ucsc.edu/cgi-bin/hgTracks?db=mm10&position=chr6%3A83455480-83402667
Thtpa	ENSMUSG00000045691	ENSMUSG00000045691:t:55054882-55055065	-0.6527159372422875;0.4080866347023881;0.19253212583211354	1	0.9999993783999704;0.9890927806278005;0.43849776739094126	3.46362841852077e-07;3.337509917749e-06;1.932761872948955e-06	0.908;0.086;0.007	0.270;0.504;0.228	t|1e1.1o1|1e2.1o1|1e3.1o1	FALSE	FALSE	TRUE	3	4	1;0;0	chr14	+	55054019-55054882;55054434-55054882;55054609-55054882	nan-55054434;nan-55054609;55053884-55054019;55054882-55055065		http://genome.ucsc.edu/cgi-bin/hgTracks?db=mm10&position=chr14%3A55055065-55053884
Thyn1	ENSMUSG00000035443	ENSMUSG00000035443:s:27006352-27006447	-0.46859963180534603;0.4685995705000274	1	0.9999999997343141;0.9999999999569948	0.0;1.0290664354817146e-16	0.868;0.132	0.410;0.590	s|1e1.1o1|1e2.1o1	FALSE	FALSE	TRUE	2	3	1;0	chr9	+	27006447-27006801;27006447-27007158	27006352-27006447;27006801-27006951;27007158-27007330		http://genome.ucsc.edu/cgi-bin/hgTracks?db=mm10&position=chr9%3A27007330-27006352
Thyn1	ENSMUSG00000035443	ENSMUSG00000035443:t:27007158-27007330	0.3786095973585076;-0.3786095869020128	1	0.9998392663619133;0.9998392690458471	5.421155465872523e-17;7.105427357601002e-15	0.120;0.880	0.493;0.507	t|1e1.1o1|1e2.1o1	FALSE	FALSE	TRUE	2	3	0;1	chr9	+	27006447-27007158;27006951-27007158	27006352-27006447;27006801-27006951;27007158-27007330		http://genome.ucsc.edu/cgi-bin/hgTracks?db=mm10&position=chr9%3A27007330-27006352
Tjap1	ENSMUSG00000012296	ENSMUSG00000012296:t:46263689-46263813	-0.0017018727099332135;0.39210549240448567;-0.3864345421198787	1	0.0001436294502862235;0.9914817205636717;0.9947155921263162	0.000204925054462457;9.840207969529058e-07;1.58695988350388e-07	0.158;0.310;0.533	0.150;0.708;0.142	t|1e1.1o1|2e1.1o1|2e2.1o1	FALSE	TRUE	TRUE	3	3	1;1;0	chr17	-	46263813-46264883;46263810-46264883;46263810-46264094	46263689-46263813;46264094-46264190;46264883-46264978		http://genome.ucsc.edu/cgi-bin/hgTracks?db=mm10&position=chr17%3A46264978-46263689
Tmem170b	ENSMUSG00000087370	ENSMUSG00000087370:s:41606216-41606312	-0.4245239074801941;0.42452394744184824	1	0.9987455459851834;0.9987455046449155	4.832860373782388e-06;4.8344088431236234e-06	0.982;0.018	0.551;0.449	s|1e1.1o1|1e2.1o1	FALSE	FALSE	TRUE	2	3	1;0	chr13	+	41606312-41627978;41606312-41634456	41606216-41606312;41627978-41628148;41634456-41641347		http://genome.ucsc.edu/cgi-bin/hgTracks?db=mm10&position=chr13%3A41641347-41606216
Tmpo	ENSMUSG00000019961	ENSMUSG00000019961:t:91151709-91151797	-0.31450582096575086;0.314505791571447	1	0.9856000837111171;0.9856000981478285	5.10702591327572e-15;1.1565317134583323e-20	0.415;0.585	0.100;0.900	t|1e1.1o1|1e2.1o1	FALSE	FALSE	TRUE	2	3	1;1	chr10	-	91151797-91158748;91151797-91152628	91151709-91151797;91152628-91152738;91158748-91158845		http://genome.ucsc.edu/cgi-bin/hgTracks?db=mm10&position=chr10%3A91158845-91151709
Tnik	ENSMUSG00000027692	ENSMUSG00000027692:s:28623011-28623108	-0.44207155427242356;0.44207158639311644	1	0.9999607049668866;0.9999607112707823	1.4671374115593494e-09;1.7647677392990442e-09	0.890;0.110	0.462;0.538	s|1e1.1o1|1e2.2o2	FALSE	FALSE	TRUE	2	3	1;1	chr3	+	28623108-28625199;28623108-28630431	28623011-28623108;28625199-28625222;28629872-28630615		http://genome.ucsc.edu/cgi-bin/hgTracks?db=mm10&position=chr3%3A28630615-28623011
Ttc13	ENSMUSG00000037300	ENSMUSG00000037300:s:124707981-124709973	0.11030645818904411;-0.3645662437675737;0.21348996725276326	1	0.09257758943603314;0.9700039379439037;0.5821494518964666	1.868733136640012e-05;2.8646263783294046e-06;1.349156954194553e-05	0.083;0.622;0.295	0.217;0.244;0.541	s|1e1.1o1|1e2.1o1|1e3.1o1	FALSE	FALSE	TRUE	3	4	1;1;1	chr8	-	124699721-124709903;124695752-124709903;124690359-124709903	124690277-124690359;124695636-124695752;124699656-124699721;124707981-124709973		http://genome.ucsc.edu/cgi-bin/hgTracks?db=mm10&position=chr8%3A124709973-124690277
Tvp23a	ENSMUSG00000050908	ENSMUSG00000050908:t:10427383-10427472	-0.2674130245353806;-0.025008013945593672;0.33417235963400393	1	0.8374929356675671;0.009295070403042595;0.9809902472141321	1.2658404084930908e-06;7.757712810896322e-05;9.094103521446694e-07	0.353;0.567;0.081	0.068;0.520;0.413	t|1e1.1o1|1e2.1o1|1e3.1o1	FALSE	FALSE	TRUE	3	4	1;1;1	chr16	-	10427472-10446930;10427472-10428659;10427472-10428058	10427383-10427472;10428058-10428137;10428659-10429261;10446930-10447144		http://genome.ucsc.edu/cgi-bin/hgTracks?db=mm10&position=chr16%3A10447144-10427383
Ube2q2	ENSMUSG00000032307	ENSMUSG00000032307:t:55176191-55176247	-0.4078270748499655;0.407827108759856	1	0.999757961061652;0.9997579811792828	9.69848645837601e-11;3.319779280536257e-14	0.432;0.568	0.030;0.970	t|1e1.1o1|1e2.1o1	FALSE	FALSE	TRUE	2	3	1;1	chr9	+	55163069-55176191;55168307-55176191	55162968-55163069;55168203-55168307;55176191-55176247		http://genome.ucsc.edu/cgi-bin/hgTracks?db=mm10&position=chr9%3A55176247-55162968
Ubp1	ENSMUSG00000009741	ENSMUSG00000009741:s:113958829-113958939	-0.403639361185135;0.4036393565862505	1	0.9995183497244486;0.9995183569264932	9.974832071435458e-11;6.263292014528948e-11	0.695;0.305	0.293;0.707	s|1e1.1o1|1e2.1o1	FALSE	FALSE	TRUE	2	3	1;1	chr9	+	113958939-113959376;113958939-113964552	113958829-113958939;113959376-113959483;113964552-113964655		http://genome.ucsc.edu/cgi-bin/hgTracks?db=mm10&position=chr9%3A113964655-113958829
Ubtf	ENSMUSG00000020923	ENSMUSG00000020923:s:102311380-102311500	-0.33757687343300646;0.3375768400916729	1	0.9887435470986878;0.9887435601555794	6.650737738311818e-10;6.882750999289095e-10	0.771;0.229	0.440;0.560	s|1e1.1o1|1e2.1o1	FALSE	FALSE	TRUE	2	3	1;1	chr11	-	102311036-102311380;102310576-102311380	102310443-102310576;102310926-102311036;102311380-102311500		http://genome.ucsc.edu/cgi-bin/hgTracks?db=mm10&position=chr11%3A102311500-102310443
Vldlr	ENSMUSG00000024924	ENSMUSG00000024924:s:27245535-27245681	-0.38159742156546106;0.3815974450621299	1	0.9954728212908919;0.995472820370995	1.4568455330987717e-09;1.9544465015660895e-10	0.411;0.589	0.007;0.993	s|1e1.1o1|1e2.1o1	FALSE	FALSE	TRUE	2	3	1;1	chr19	+	27245681-27246593;27245681-27247010	27245535-27245681;27246593-27246676;27247010-27247090		http://genome.ucsc.edu/cgi-bin/hgTracks?db=mm10&position=chr19%3A27247090-27245535
Wdr35	ENSMUSG00000066643	ENSMUSG00000066643:s:8989905-8991677	-0.3873218967826647;0.3873218810135214	1	0.9963861413619455;0.9963861369740848	2.8087070225168986e-08;2.6997353865061534e-08	0.465;0.535	0.076;0.924	s|1e1.1o1|1e2.1o1	FALSE	FALSE	TRUE	2	3	1;1	chr12	+	8990090-8995640;8990090-8996069	8989905-8991677;8995640-8995672;8996069-8996129		http://genome.ucsc.edu/cgi-bin/hgTracks?db=mm10&position=chr12%3A8996129-8989905
Wsb1	ENSMUSG00000017677	ENSMUSG00000017677:t:79241984-79242156	0.3815127904419052;-0.04529503140932641;-0.29184154896971615	1	0.9944493979351435;9.108719559633079e-05;0.9050897626065315	2.727485515400418e-07;0.00014226578831166847;2.046341229799964e-06	0.397;0.086;0.519	0.783;0.002;0.215	t|1e1.1o2|1e2.1o2|1e3.1o1	FALSE	FALSE	TRUE	3	4	1;1;1	chr11	-	79242156-79244463;79242156-79243400;79242156-79242499	79241984-79242156;79242499-79243024;79243288-79243575;79244108-79244563		http://genome.ucsc.edu/cgi-bin/hgTracks?db=mm10&position=chr11%3A79244563-79241984
Zbtb43	ENSMUSG00000026788	ENSMUSG00000026788:s:33464914-33465082	0.3597596772038545;-0.35975967895232674	1	0.9881326305410794;0.9881325518814323	1.7258066530741657e-06;1.7262251179595012e-06	0.069;0.931	0.429;0.571	s|1e1.1o2|1e2.1o1	FALSE	FALSE	TRUE	2	3	1;1	chr2	-	33462357-33464914;33455123-33464914	33450287-33455123;33462266-33462357;33464914-33465082		http://genome.ucsc.edu/cgi-bin/hgTracks?db=mm10&position=chr2%3A33465082-33450287
Zbtb43	ENSMUSG00000026788	ENSMUSG00000026788:t:33450287-33455123	-0.322437340004738;0.3224373374631063	1	0.9750974433693026;0.975097460218001	1.4354743663735903e-06;1.4353980423208702e-06	0.969;0.031	0.643;0.357	t|1e1.1o1|1e2.1o1	FALSE	FALSE	TRUE	2	3	1;1	chr2	-	33455123-33464914;33455123-33462266	33450287-33455123;33462266-33462357;33464914-33465082		http://genome.ucsc.edu/cgi-bin/hgTracks?db=mm10&position=chr2%3A33465082-33450287
Zbtb44	ENSMUSG00000047412	ENSMUSG00000047412:s:31066659-31066959	0.3879397811414038;-0.3879397477157222	1	0.96876909101354;0.9687690962425233	5.740976111776337e-06;5.741432060224483e-06	0.326;0.674	0.726;0.274	s|1e1.1o1|2e1.1o1	TRUE	FALSE	FALSE	2	2	1;0	chr9	+	31066742-31068745;31066959-31068745	31066659-31066959;31068745-31075879		http://genome.ucsc.edu/cgi-bin/hgTracks?db=mm10&position=chr9%3A31075879-31066659
Zcchc7	ENSMUSG00000035649	ENSMUSG00000035649:t:44761850-44762474	-0.0002663446179581018;-0.4934716946652097;0.504135940864193;-0.0002663446179581018	1	3.2665470140685627e-07;0.9994827619954261;0.9997154412894321;3.2665470140685627e-07	0.0008137207177544292;1.8988464552949225e-06;1.611356523127213e-06;0.0008137207177544292	0.006;0.888;0.100;0.006	0.001;0.402;0.596;0.001	t|1e1.1o1|1e2.1o2|1e2.2o2|1e3.1o1	TRUE	FALSE	TRUE	4	4	1;1;1;1	chr4	+	44756034-44761850;44756692-44761850;44756696-44761850;44760583-44761850	44755877-44756034;44756568-44756696;44760444-44760583;44761850-44762474		http://genome.ucsc.edu/cgi-bin/hgTracks?db=mm10&position=chr4%3A44762474-44755877
Zcchc9	ENSMUSG00000021621	ENSMUSG00000021621:s:91800485-91800703	0.40445029063035765;-0.4044502204528715	1	0.9931752807943051;0.9931752574070775	2.568657572118679e-07;2.586927911885084e-07	0.531;0.469	0.943;0.057	s|1e1.1o1|1e2.1o1	FALSE	FALSE	TRUE	2	3	1;1	chr13	-	91798891-91800611;91797254-91800611	91796533-91797254;91798823-91798891;91800485-91800703		http://genome.ucsc.edu/cgi-bin/hgTracks?db=mm10&position=chr13%3A91800703-91796533
Zfp2	ENSMUSG00000049321	ENSMUSG00000049321:s:50905990-50906157	-0.38324596611364325;-0.00019262775995746256;0.38807995893304836	1	0.9838198529754695;3.635735752232393e-08;0.9863169720058904	3.378727566283324e-06;0.0014566566614157006;3.1567727341051833e-06	0.838;0.006;0.155	0.447;0.002;0.551	s|1e1.1o1|2e2.1o1|2e3.1o1	TRUE	FALSE	TRUE	3	4	0;1;1	chr11	-	50901291-50906090;50905686-50906086;50901291-50906086	50898712-50901291;50905184-50905686;50905990-50906157		http://genome.ucsc.edu/cgi-bin/hgTracks?db=mm10&position=chr11%3A50906157-50898712
Zfp2	ENSMUSG00000049321	ENSMUSG00000049321:t:50898712-50901291	-0.4308225582699494;0.3315566295877166;0.05785321217217247	1	0.9964998006146749;0.9467865209172154;4.2486349893787676e-05	1.9352114025705802e-06;4.779765934527502e-06;9.34918623590301e-05	0.838;0.155;0.006	0.404;0.499;0.093	t|1e1.1o3|1e1.2o3|1e2.1o2	TRUE	FALSE	TRUE	3	3	0;1;1	chr11	-	50901291-50906090;50901291-50906086;50901291-50905606	50898712-50901291;50905184-50905686;50905990-50906157		http://genome.ucsc.edu/cgi-bin/hgTracks?db=mm10&position=chr11%3A50906157-50898712
Zfp207	ENSMUSG00000017421	ENSMUSG00000017421:s:80391835-80391992	-0.550187438417594;0.5501874953756662	1	1.0;1.0	2.807976073881946e-12;2.8095963510008716e-12	0.692;0.308	0.156;0.844	s|1e1.1o1|1e2.1o1	FALSE	FALSE	TRUE	2	3	1;1	chr11	+	80391992-80393084;80391992-80394286	80391835-80391992;80393084-80394283;80394286-80394531		http://genome.ucsc.edu/cgi-bin/hgTracks?db=mm10&position=chr11%3A80394531-80391835
Zfp207	ENSMUSG00000017421	ENSMUSG00000017421:t:80394286-80394531	0.5195835655328321;-0.5195834713235048	1	1.0;1.0	6.752639834848196e-15;6.661338147750939e-15	0.265;0.735	0.773;0.227	t|1e1.2o2|1e2.1o2	FALSE	FALSE	TRUE	2	3	1;1	chr11	+	80391992-80394286;80393176-80394286	80391835-80391992;80393084-80394283;80394286-80394531		http://genome.ucsc.edu/cgi-bin/hgTracks?db=mm10&position=chr11%3A80394531-80391835
Zfp277	ENSMUSG00000055917	ENSMUSG00000055917:s:40445666-40445790	-0.00011361381695574632;-0.7380566957004672;0.7429934828192768	1	5.084787706394801e-09;0.9999999999997228;1.0	0.002303247691543331;6.806444297069447e-12;1.1037120763923616e-11	0.005;0.746;0.249	0.001;0.027;0.972	s|1e1.1o1|1e2.1o1|1e3.1o1	FALSE	FALSE	TRUE	3	4	1;1;0	chr12	-	40410953-40445666;40378874-40445666;40364170-40445666	40364082-40364170;40378673-40378874;40410576-40410953;40445666-40445790		http://genome.ucsc.edu/cgi-bin/hgTracks?db=mm10&position=chr12%3A40445790-40364082
Zfp277	ENSMUSG00000055917	ENSMUSG00000055917:t:40364082-40364170	0.7872178900534184;-0.7872180787535586	1	1.0;1.0	7.550767591176866e-08;3.909451395944785e-08	0.204;0.796	0.969;0.031	t|1e1.1o1|1e2.1o1	FALSE	FALSE	TRUE	2	3	0;1	chr12	-	40364170-40445666;40364170-40378673	40364082-40364170;40378673-40378874;40445666-40445790		http://genome.ucsc.edu/cgi-bin/hgTracks?db=mm10&position=chr12%3A40445790-40364082
Zfp280d	ENSMUSG00000038535	ENSMUSG00000038535:t:72360202-72360341	0.22799872270936924;0.2118511207503182;-0.0002945798554706005;-0.4774473529144664;-0.0002945798554706005;-0.00029361812531882513	1	0.6909446499940262;0.5964900434052651;1.44839404300932e-06;0.996129891320682;1.44839404300932e-06;1.4483743632388775e-06	1.0073883498520311e-05;1.5019033179305887e-05;0.0005254705683058747;4.045224546889159e-06;0.0005254705683058747;0.0005273643777372605	0.066;0.127;0.005;0.792;0.005;0.005	0.308;0.367;0.001;0.313;0.001;0.006	t|1e1.1o1|1e2.1o1|1e3.1o2|1e4.1o1|1e5.1o1|2e6.1o1	FALSE	TRUE	TRUE	6	7	0;1;1;1;1;1	chr9	+	72338864-72360286;72339048-72360286;72340339-72360286;72351570-72360286;72359580-72360286;72351570-72360293	72338746-72338864;72339012-72339048;72339616-72341093;72351525-72351570;72359522-72359580;72360202-72360341		http://genome.ucsc.edu/cgi-bin/hgTracks?db=mm10&position=chr9%3A72360341-72338746
Zfp384	ENSMUSG00000038346	ENSMUSG00000038346:s:125030404-125031022	-0.00013063051572436698;-0.3599034889622886;0.36531674641299616	1	7.09667093429282e-09;0.9736990109435193;0.9772846984751391	0.002081480787993306;2.1108375152234515e-06;1.98067587185565e-06	0.006;0.610;0.384	0.001;0.238;0.762	s|1e1.1o1|1e2.1o1|1e3.1o1	FALSE	FALSE	TRUE	3	4	1;1;1	chr6	+	125031022-125031254;125031022-125031671;125031022-125033240	125030404-125031022;125031254-125031377;125031671-125032787;125033240-125033318		http://genome.ucsc.edu/cgi-bin/hgTracks?db=mm10&position=chr6%3A125033318-125030404
Zfp41	ENSMUSG00000047003	ENSMUSG00000047003:s:75616679-75617398	0.33740518812530357;-0.011777133716845854;-0.31988718567091734;0.012504369505387834	1	0.981076626687238;3.4017140528858155e-07;0.9726194410788688;1.6658074052796066e-08	1.8307726903225207e-07;0.0009796607528750334;1.316592428413088e-07;0.012923162853332948	0.473;0.051;0.436;0.041	0.814;0.020;0.111;0.055	s|1e1.1o1|2e1.1o1|3e1.1o1|4e1.1o1	TRUE	FALSE	FALSE	4	2	1;1;1;0	chr15	+	75616820-75618044;75616931-75618044;75617028-75618044;75617398-75618044	75616679-75617398;75618044-75619691		http://genome.ucsc.edu/cgi-bin/hgTracks?db=mm10&position=chr15%3A75619691-75616679
Zfp467	ENSMUSG00000068551	ENSMUSG00000068551:t:48442625-48442738	-0.4261837607630561;0.43248070357155843;-0.0003499137349327155	1	0.9910030884972877;0.9923487290318256;3.151459550491838e-07	1.4697819253894906e-06;1.4152137708208592e-06;0.0008714654179676762	0.542;0.451;0.008	0.111;0.887;0.002	t|1e1.1o1|1e2.1o1|1e3.1o2	FALSE	FALSE	TRUE	3	4	1;1;1	chr6	-	48442738-48445353;48442738-48443412;48442738-48442836	48442625-48442738;48442764-48442902;48443412-48443487;48445353-48445825		http://genome.ucsc.edu/cgi-bin/hgTracks?db=mm10&position=chr6%3A48445825-48442625
Zfp810	ENSMUSG00000066829	ENSMUSG00000066829:t:22305512-22305602	0.4363701218793875;-0.43637004748197633	1	0.9948940461471585;0.9948940194212433	8.362149170403018e-07;8.382739495882419e-07	0.476;0.524	0.916;0.084	t|1e1.1o1|1e2.1o1	FALSE	FALSE	TRUE	2	3	1;0	chr9	-	22305602-22307549;22305602-22306525	22305512-22305602;22306525-nan;22307549-22307638		http://genome.ucsc.edu/cgi-bin/hgTracks?db=mm10&position=chr9%3A22307638-22305512
Zfp942	ENSMUSG00000071267	ENSMUSG00000071267:t:21930366-21930492	-0.39534315294715483;0.3953431937357285	1	0.9958778966633199;0.995877912448079	3.2256742832359464e-09;1.2213889991722587e-09	0.425;0.575	0.004;0.996	t|1e1.1o1|1e2.1o1	FALSE	FALSE	TRUE	2	3	0;1	chr17	-	21930492-21953888;21930492-21932993	21930366-21930492;21932993-21933113;21953888-21954053		http://genome.ucsc.edu/cgi-bin/hgTracks?db=mm10&position=chr17%3A21954053-21930366
Zmiz1	ENSMUSG00000007817	ENSMUSG00000007817:s:25645659-25645857	0.3851701226128995;-0.3851700581840132	1	0.9965073633957111;0.9965073465826788	2.2058792542604196e-07;2.2200081661871707e-07	0.126;0.874	0.510;0.490	s|1e1.1o2|1e1.2o2	FALSE	TRUE	FALSE	2	2	1;1	chr14	+	25645857-25646717;25645857-25646735	25645659-25645857;25646717-25649574		http://genome.ucsc.edu/cgi-bin/hgTracks?db=mm10&position=chr14%3A25649574-25645659
Arfgap1	ENSMUSG00000027575	ENSMUSG00000027575:t:180980349-180980474	-3.228678007866511e-05;0.4028012517328695;-0.023756262165340044;-0.3555343881296318	1	6.125168742336235e-21;0.9908388893622598;0.00017315956828861009;0.9646231880162348	0.005268101977185968;1.8721414932797279e-06;0.00017056452538111166;3.3318677515881134e-06	0.003;0.271;0.082;0.643	0.001;0.676;0.042;0.278	t|1e1.1o1|1e2.1o2|1e2.2o2|2e3.1o1	TRUE	TRUE	TRUE	4	4	1;1;0;1	chr2	+	180979227-180980398;180979720-180980398;180979932-180980398;180979227-180980404	180979171-180979227;180979661-180979932;180980349-180980474		http://genome.ucsc.edu/cgi-bin/hgTracks?db=mm10&position=chr2%3A180980474-180979171
Xpa	ENSMUSG00000028329	ENSMUSG00000028329:t:46175222-46175415	-0.3504897676408817;0.3504897112159083	1	0.9778758855369589;0.9778758834762116	2.5744193233867563e-06;2.574240332573089e-06	0.907;0.093	0.554;0.446	t|1e1.1o2|1e2.1o1	FALSE	FALSE	TRUE	2	3	1;1	chr4	-	46175415-46183118;46175415-46180207	46175222-46175415;46180207-46180398;46182969-46183235		http://genome.ucsc.edu/cgi-bin/hgTracks?db=mm10&position=chr4%3A46183235-46175222
1600029O15Rik	ENSMUSG00000057818	ENSMUSG00000057818:s:58203410-58203650	0.3412598415800174;-0.3412598741654619	1	0.9516346500266665;0.9516346854339437	2.112271220227127e-06;2.112436895407299e-06	0.141;0.859	0.500;0.500	s|1e1.1o2|i	FALSE	FALSE	FALSE	2	2	1;0	chr9	+	58203650-58207389;58203651-58207388	58203410-58203650;58207389-58208808	58203651-58207388	http://genome.ucsc.edu/cgi-bin/hgTracks?db=mm10&position=chr9%3A58208808-58203410
4933427D14Rik	ENSMUSG00000020807	ENSMUSG00000020807:t:72202412-72202612	-0.3331332418602121;0.04873278204979432;0.24365412704061115	1	0.9057309729610532;5.093775358656918e-06;0.6819574051155143	9.384869865236567e-06;0.0001771126842987188;1.5642858055204103e-05	0.721;0.008;0.271	0.367;0.085;0.549	t|1e1.1o1|1e2.1o1|2e3.1o1	FALSE	TRUE	TRUE	3	4	1;1;0	chr11	-	72202554-72207196;72202554-72203194;72202550-72207196	72202412-72202612;72203194-72203771;72207196-72207459		http://genome.ucsc.edu/cgi-bin/hgTracks?db=mm10&position=chr11%3A72207459-72202412
Agtpbp1	ENSMUSG00000021557	ENSMUSG00000021557:s:59495333-59495481	-0.06894625134740826;-0.21134876166442307;0.30787862775898217;-1.4929477767870571e-05	1	0.0035237854559185895;0.5761034479491984;0.9663046419680016;6.121300772977962e-21	4.1495676279978966e-05;7.00092162231325e-06;3.3481545055999666e-07;0.010430333784346435	0.115;0.813;0.070;0.003	0.030;0.588;0.381;0.001	s|1e1.1o1|1e2.1o1|1e3.1o1|1e4.1o2	FALSE	FALSE	TRUE	4	5	1;1;1;1	chr13	-	59493870-59495333;59482604-59495333;59477138-59495333;59450314-59495333	59449880-59450314;59476994-59477138;59482517-59482604;59493400-59493870;59495333-59495481		http://genome.ucsc.edu/cgi-bin/hgTracks?db=mm10&position=chr13%3A59495481-59449880
Ak1	ENSMUSG00000026817	ENSMUSG00000026817:t:32629849-32629884	0.34380772251504615;-0.3438077476363506	1	0.9636043016290154;0.9636042996116435	2.303567830420677e-06;2.303791376778719e-06	0.552;0.448	0.911;0.089	t|1e1.1o1|1e2.1o1	FALSE	FALSE	TRUE	2	3	1;1	chr2	+	32628488-32629849;32629616-32629849	32628390-32628488;32629504-32629616;32629849-32629884		http://genome.ucsc.edu/cgi-bin/hgTracks?db=mm10&position=chr2%3A32629884-32628390
Amn1	ENSMUSG00000068250	ENSMUSG00000068250:s:149188236-149188712	0.03205215777375937;0.13510124399153234;-0.04808497719269373;0.044991117717357226;-0.30595959741336876;-1.3199480047626368e-06;0.10620233079799585	1	0.0017551465986222286;0.02400078607720313;5.146824815642353e-05;4.0171406201633685e-09;0.9526731157476594;5.677201802942e-21;0.07331995227008815	9.345327396810717e-05;5.484436308435674e-07;0.0001842003000764869;0.0006802976205332667;7.811758129250279e-08;0.05684685936016154;2.1455943286759443e-05	0.223;0.010;0.085;0.018;0.470;0.001;0.196	0.280;0.162;0.001;0.076;0.151;0.001;0.332	s|1e1.1o1|1e2.1o3|1e3.2o2|2e4.1o1|3e4.1o1|3e5.2o2|i	TRUE	FALSE	TRUE	7	6	1;1;1;1;1;1;0	chr6	-	149185124-149188606;149183538-149188606;149171050-149188606;149185124-149188472;149185124-149188236;149171050-149188236;149185125-149188235	149170833-149173371;149183394-149183538;149184992-149185124;149188236-149188712	149185125-149188235	http://genome.ucsc.edu/cgi-bin/hgTracks?db=mm10&position=chr6%3A149188712-149170833
Ank3	ENSMUSG00000069601	ENSMUSG00000069601:s:69927695-69927818	-0.2522692350111759;0.30943857976925176;-0.01602800772387193	1	0.7921948696080894;0.9600809543626447;1.3896603751720737e-07	2.6823344307924657e-06;4.697657233386822e-07;0.0010346026330771974	0.761;0.184;0.054	0.500;0.498;0.001	s|1e1.1o1|1e2.1o2|1e2.2o2	FALSE	TRUE	TRUE	3	3	1;1;1	chr10	+	69927818-69929447;69927818-69932394;69927818-69932409	69927695-69927818;69929447-69929458;69932394-69932496		http://genome.ucsc.edu/cgi-bin/hgTracks?db=mm10&position=chr10%3A69932496-69927695
Ank3	ENSMUSG00000069601	ENSMUSG00000069601:s:69999355-69999703	0.29814448165745844;-0.29814450670416537	1	0.9469572969170046;0.9469572432655067	2.555065079812518e-07;2.5556801686033026e-07	0.050;0.950	0.349;0.651	s|1e1.1o1|1e2.1o1	FALSE	FALSE	TRUE	2	3	1;1	chr10	+	69999498-70001923;69999498-70002511	69999355-69999703;70001923-70002231;70002511-70002601		http://genome.ucsc.edu/cgi-bin/hgTracks?db=mm10&position=chr10%3A70002601-69999355
Bai1	ENSMUSG00000034730	ENSMUSG00000034730:t:74563948-74564101	-0.00020129277391056364;-0.28898727576968947;-0.00020129277391056364;-0.0033577578685510183;0.3296476489921494	1	2.1668114948309544e-07;0.8716647828576803;2.1668114948309544e-07;1.371771598317435e-05;0.9476226037777994	0.0008436850191627654;6.094654815269607e-07;0.0008436850191627654;0.0004492950823234976;2.117166474847527e-07	0.005;0.329;0.005;0.029;0.633	0.001;0.006;0.001;0.001;0.993	t|1e1.1o1|2e2.1o1|2e3.1o1|2e4.1o1|2e5.1o1	FALSE	TRUE	TRUE	5	6	1;1;1;1;1	chr15	+	74563911-74563948;74550057-74563960;74561338-74563960;74563593-74563960;74563881-74563960	74550014-74550057;74561284-74561338;74563378-74563593;74563792-74563881;74563901-74563911;74563948-74564101		http://genome.ucsc.edu/cgi-bin/hgTracks?db=mm10&position=chr15%3A74564101-74550014
Bicd1	ENSMUSG00000003452	ENSMUSG00000003452:s:149518906-149519313	-0.06626295593726197;-3.081057546762449e-05;-0.11361649281341468;0.35849437134705986;-0.060232042222936974	1	0.02665676158400522;6.1280396801961904e-21;0.19739007667039166;0.9649499592871801;0.003359019716594029	3.933624856788942e-05;0.004036910057959919;2.9171132495786622e-05;4.044891752280824e-06;6.24692702679841e-05	0.178;0.003;0.505;0.212;0.105	0.075;0.002;0.339;0.582;0.002	s|1e1.1o2|1e1.2o2|1e2.2o2|1e3.1o1|2e4.1o2	TRUE	TRUE	TRUE	5	5	1;1;1;1;1	chr6	+	149519113-149520353;149519113-149520381;149519113-149550350;149519113-149556644;149519223-149520353	149518906-149519313;149520353-149520546;149549723-149550425;149556644-149563329		http://genome.ucsc.edu/cgi-bin/hgTracks?db=mm10&position=chr6%3A149563329-149518906
Brsk2	ENSMUSG00000053046	ENSMUSG00000053046:s:141998633-141998722	-0.07014127060254402;-0.15273663105087493;-0.005021438643629595;0.29481964223248996	1	0.04225344055339593;0.1484140302415352;1.3645052739077454e-08;0.9221170041462695	3.644613768771787e-05;1.619094886606831e-06;0.002446473623494372;1.4644215676034636e-06	0.513;0.181;0.038;0.268	0.408;0.020;0.000;0.570	s|1e1.1o1|1e2.1o1|1e3.2o2|1e4.1o1	FALSE	FALSE	TRUE	4	5	1;1;1;1	chr7	+	141998722-141998920;141998722-142000842;141998722-142002063;141998722-142002475	141998633-141998722;141998920-141999172;142000842-142001441;142002015-142002232;142002475-142003171		http://genome.ucsc.edu/cgi-bin/hgTracks?db=mm10&position=chr7%3A142003171-141998633
Cadm1	ENSMUSG00000032076	ENSMUSG00000032076:t:47829377-47829409	-0.30155243628551315;0.30155237464153467	1	0.9740555857677048;0.9740555625857389	5.429469096540629e-10;4.929843549329992e-10	0.395;0.605	0.095;0.905	t|1e1.1o2|1e2.1o2	FALSE	FALSE	TRUE	2	3	1;1	chr9	+	47813945-47829377;47818817-47829377	47813773-47814054;47818734-47819080;47829377-47829409		http://genome.ucsc.edu/cgi-bin/hgTracks?db=mm10&position=chr9%3A47829409-47813773
Camsap1	ENSMUSG00000026933	ENSMUSG00000026933:t:25952678-25952819	-0.0009474656360226689;0.32005182620218103;-0.23743508131854651;-0.0009474548113442618;-0.021102234787211748	1	6.328845115014374e-21;0.9645553875118597;0.7229602503085225;6.3288492255747704e-21;3.8740785151081805e-06	0.005326141474603974;3.503328104561612e-07;2.25334341530381e-06;0.005326199879083449;0.00046524789154400725	0.022;0.508;0.385;0.022;0.062	0.000;0.838;0.136;0.009;0.016	t|1e1.2o2|1e2.2o2|1e3.1o1|1e4.1o2|1e4.2o2	TRUE	FALSE	TRUE	5	5	1;1;1;1;1	chr2	-	25952819-25965663;25952819-25956247;25952819-25955260;25952819-25953915;25952819-25953903	25952678-25952819;25953903-25953974;25955260-25955292;25956247-25956327;25965663-25965824		http://genome.ucsc.edu/cgi-bin/hgTracks?db=mm10&position=chr2%3A25965824-25952678
Camta1	ENSMUSG00000014592	ENSMUSG00000014592:s:151835814-151835883	-0.3436225528691145;0.34362250751425166	1	0.9498204014183836;0.9498204362859531	3.182655705091797e-06;3.182387060839244e-06	0.550;0.450	0.186;0.814	s|1e1.1o1|1e2.1o1	FALSE	FALSE	TRUE	2	3	0;1	chr4	-	151830817-151835814;151830536-151835814	151830418-151830536;151830676-151830817;151835814-151835883		http://genome.ucsc.edu/cgi-bin/hgTracks?db=mm10&position=chr4%3A151835883-151830418
Ccser2	ENSMUSG00000058690	ENSMUSG00000058690:t:36874936-36879762	-2.3464365996596404e-05;0.3324706660549323;-0.006465574768825387;-2.3464365996596404e-05;-0.3095641045741535	1	6.123216634290583e-21;0.9506460043386599;0.0011836972779790764;6.123216634290583e-21;0.9194729834905186	0.005531159997394286;2.992308596240854e-06;0.00012674153053238157;0.005531159997394286;3.301252729293047e-06	0.003;0.227;0.250;0.003;0.519	0.001;0.576;0.229;0.001;0.190	t|1e1.1o1|1e2.1o1|1e3.1o2|1e3.2o2|1e4.1o1	TRUE	FALSE	TRUE	5	5	1;1;1;1;1	chr14	-	36879762-36918434;36879762-36896255;36879762-36890342;36879762-36890294;36879762-36885751	36874936-36879762;36885751-36886360;36890294-36890426;36896255-36896344;36918434-36918596		http://genome.ucsc.edu/cgi-bin/hgTracks?db=mm10&position=chr14%3A36918596-36874936
Cdon	ENSMUSG00000038119	ENSMUSG00000038119:t:35452045-35452177	-5.70771284184491e-05;0.0059391907751452176;-0.32616471615835985;0.002480909780875948;0.09621119978190831;0.19630024457698866;-0.036872473883145816	1	6.8419558484487255e-09;5.7202096779940575e-09;0.9557003839810512;6.393958337450851e-09;3.33506897654952e-08;0.49324896551698183;0.005778046059840293	0.0017479274181784188;0.1493649950186584;3.7098377553279605e-06;0.07301915524819202;4.157444839319695e-06;1.7049222924062086e-06;7.378968031490629e-05	0.003;0.003;0.838;0.003;0.003;0.021;0.130	0.010;0.044;0.501;0.041;0.119;0.221;0.055	t|1e1.1o1|1e2.1o2|1e2.2o2|1e3.1o1|1e4.1o1|1e5.1o1|1e6.1o1	TRUE	FALSE	TRUE	7	7	1;1;1;0;0;0;1	chr9	+	35421183-35452045;35421602-35452045;35421815-35452045;35423441-35452045;35423616-35452045;35425065-35452045;35430860-35452045	nan-35423441;nan-35425065;35421128-35421183;35421554-35421815;35423588-35423616;35430738-35430860;35452045-35452177		http://genome.ucsc.edu/cgi-bin/hgTracks?db=mm10&position=chr9%3A35452177-35421128
Celf1	ENSMUSG00000005506	ENSMUSG00000005506:s:91013238-91013402	-0.31002228220870964;0.3100222613814149	1	0.9718218007524766;0.9718217768611388	2.572538515543954e-09;2.4559572681995983e-09	0.403;0.597	0.090;0.910	s|1e1.1o2|1e1.2o2	FALSE	TRUE	FALSE	2	2	1;1	chr2	+	91013402-91013491;91013402-91016566	91013238-91013402;91013491-91019497		http://genome.ucsc.edu/cgi-bin/hgTracks?db=mm10&position=chr2%3A91019497-91013238
Clip1	ENSMUSG00000049550	ENSMUSG00000049550:t:123583521-123583638	0.2738700577360905;-0.31257608801464076;0.012748747614978689	1	0.8821625476204973;0.9740113788381577;8.637105108496609e-21	1.523832880496716e-07;4.3988124254212835e-10;0.12637806764881238	0.652;0.344;0.004	0.940;0.009;0.050	t|1e1.1o2|1e2.1o3|1e2.2o3	TRUE	FALSE	TRUE	3	3	1;1;0	chr5	-	123583638-123590793;123583638-123586334;123583638-123586301	123583521-123583638;123586187-123586354;123590069-123590845		http://genome.ucsc.edu/cgi-bin/hgTracks?db=mm10&position=chr5%3A123590845-123583521
Crtc2	ENSMUSG00000027936	ENSMUSG00000027936:s:90262451-90262714	-0.3882937481776112;0.38829373988964777	1	0.9551089363744468;0.9551089379204161	8.231288823101757e-06;8.230670701345747e-06	0.678;0.322	0.274;0.726	s|1e1.1o1|1e2.1o1	FALSE	FALSE	TRUE	2	3	1;1	chr3	+	90262714-90262914;90262714-90263171	90262451-90262714;90262914-90262980;90263171-90263357		http://genome.ucsc.edu/cgi-bin/hgTracks?db=mm10&position=chr3%3A90263357-90262451
Cyfip1	ENSMUSG00000030447	ENSMUSG00000030447:s:55896668-55896815	0.30087040283712285;-0.3008704502755021	1	0.9539791921688398;0.9539791631436649	6.115302571399744e-07;6.115287507491018e-07	0.240;0.760	0.548;0.452	s|1e1.3o3|1e2.1o1	FALSE	FALSE	TRUE	2	3	1;1	chr7	+	55896815-55897825;55896815-55898238	55896668-55896815;55897074-55897972;55898238-55898391		http://genome.ucsc.edu/cgi-bin/hgTracks?db=mm10&position=chr7%3A55898391-55896668
Depdc5	ENSMUSG00000037426	ENSMUSG00000037426:t:32990742-32990824	-0.3328917558953673;0.33289177074073234	1	0.9709653059853092;0.9709653328023437	2.5390148894466336e-07;2.5340384106463215e-07	0.373;0.627	0.022;0.978	t|1e1.1o1|1e2.1o1	FALSE	FALSE	TRUE	2	3	1;1	chr5	+	32984030-32990742;32986996-32990742	32983859-32984030;32986936-32986996;32990742-32990824		http://genome.ucsc.edu/cgi-bin/hgTracks?db=mm10&position=chr5%3A32990824-32983859
Dkc1	ENSMUSG00000031403	ENSMUSG00000031403:t:75096834-75096901	0.33453240865249334;-0.33453243269989175	1	0.958329109830675;0.95832905884755	2.1822635165705623e-06;2.1824962359584532e-06	0.377;0.623	0.729;0.271	t|1e1.1o1|1e2.1o1	FALSE	FALSE	TRUE	2	3	1;1	chrX	+	75096127-75096834;75096714-75096834	75095854-75096127;75096546-75096714;75096834-75096901		http://genome.ucsc.edu/cgi-bin/hgTracks?db=mm10&position=chrX%3A75096901-75095854
Dync1i2	ENSMUSG00000027012	ENSMUSG00000027012:s:71228600-71230541	-0.2949165781552362;0.2949165973644656	1	0.9518234589908865;0.9518235294937462	2.667821519253266e-11;2.542323477981996e-11	0.627;0.373	0.329;0.671	s|1e1.1o1|1e2.2o2	FALSE	FALSE	TRUE	2	3	1;1	chr2	+	71228690-71233649;71228690-71235915	71228600-71230541;71233649-71233708;71234799-71236030		http://genome.ucsc.edu/cgi-bin/hgTracks?db=mm10&position=chr2%3A71236030-71228600
Dzip1l	ENSMUSG00000037784	ENSMUSG00000037784:t:99637347-99637922	0.2762272435627642;0.005167382536540259;-0.309495875892902;-0.00018666113417403922	1	0.8918394799224929;8.113074252602685e-08;0.9501935415133954;9.029640352507303e-08	4.065896605690601e-06;0.026388490476832005;3.4731891070949317e-06;0.0010959521352407187	0.068;0.005;0.921;0.005	0.348;0.042;0.607;0.001	t|1e1.1o1|1e2.1o1|1e3.1o1|1e4.1o1	FALSE	FALSE	TRUE	4	5	1;1;1;1	chr9	+	99629669-99637347;99629962-99637347;99632748-99637347;99634894-99637347	99629496-99629669;99629843-99629962;99632637-99632748;99634861-99634894;99637347-99637922		http://genome.ucsc.edu/cgi-bin/hgTracks?db=mm10&position=chr9%3A99637922-99629496
Elof1	ENSMUSG00000013822	ENSMUSG00000013822:t:22113808-22114169	-0.2812950465859614;0.30720820606258037;-0.0007279153812927478	1	0.9045710706899903;0.9641582857214503;6.2792789354000254e-21	2.3647364155721107e-07;1.3765215096869122e-08;0.09905828273859041	0.912;0.061;0.027	0.634;0.366;0.000	t|1e1.1o1|1e2.1o1|1e3.1o1	FALSE	FALSE	TRUE	3	4	1;0;0	chr9	-	22113943-22117110;22113943-22116937;22113943-22116047	22113808-22114169;22116047-nan;22116937-nan;22117110-22117148		http://genome.ucsc.edu/cgi-bin/hgTracks?db=mm10&position=chr9%3A22117148-22113808
Epb4.1l1	ENSMUSG00000027624	ENSMUSG00000027624:s:156510733-156510881	-0.31240768193850266;0.31240762863761495	1	0.9502718811940923;0.9502718725223473	1.1300968905114672e-06;1.1299884406849295e-06	0.770;0.230	0.452;0.548	s|1e1.1o1|1e2.1o1	FALSE	FALSE	TRUE	2	3	1;1	chr2	+	156510881-156511785;156510881-156514028	156510733-156510881;156511785-156511820;156514028-156514210		http://genome.ucsc.edu/cgi-bin/hgTracks?db=mm10&position=chr2%3A156514210-156510733
Exog	ENSMUSG00000042787	ENSMUSG00000042787:t:119446949-119447098	-0.324146249113207;0.002751429236090043;0.3132607128829736	1	0.8964459497119671;2.4259414228052737e-05;0.8855186791440205	9.428458719984434e-06;0.0010646243093787033;9.377720788558534e-06	0.785;0.033;0.182	0.439;0.045;0.516	t|1e1.1o1|1e2.1o1|1e3.1o1	FALSE	FALSE	TRUE	3	4	1;1;0	chr9	+	119445150-119446949;119445321-119446949;119445801-119446949	nan-119445801;119444923-119445150;119445287-119445321;119446949-119447098		http://genome.ucsc.edu/cgi-bin/hgTracks?db=mm10&position=chr9%3A119447098-119444923
Gm14410	ENSMUSG00000078870	ENSMUSG00000078870:t:177195702-177195828	-0.3325774490383441;0.33257735510485736	1	0.9691852488113101;0.9691852504290859	4.2893932739040963e-07;4.2878978915174314e-07	0.493;0.507	0.158;0.842	t|1e1.1o1|1e2.1o1	FALSE	FALSE	TRUE	2	3	0;1	chr2	-	177195828-177206340;177195828-177202827	177195702-177195828;177202827-177202881;177206340-177206421		http://genome.ucsc.edu/cgi-bin/hgTracks?db=mm10&position=chr2%3A177206421-177195702
Gphn	ENSMUSG00000047454	ENSMUSG00000047454:t:78504617-78504751	-0.33349479857479003;0.3334947631729179	1	0.9692301878458531;0.9692302053260166	6.400038488063586e-07;6.398753985346466e-07	0.526;0.474	0.179;0.821	t|1e1.1o1|1e2.1o1	FALSE	FALSE	TRUE	2	3	1;1	chr12	+	78492310-78504617;78494057-78504617	78492038-78492310;78493950-78494057;78504617-78504751		http://genome.ucsc.edu/cgi-bin/hgTracks?db=mm10&position=chr12%3A78504751-78492038
Gria2	ENSMUSG00000033981	ENSMUSG00000033981:s:80707699-80707905	-0.31396801149765785;0.31396793994043987	1	0.9695436247421977;0.9695436538216158	2.02283287897842e-08;2.0222727790542455e-08	0.505;0.495	0.193;0.807	s|1e1.1o1|i	FALSE	FALSE	FALSE	2	2	1;0	chr3	-	80707258-80707699;80707259-80707698	80706888-80707258;80707699-80707905	80707259-80707698	http://genome.ucsc.edu/cgi-bin/hgTracks?db=mm10&position=chr3%3A80707905-80706888
Helz	ENSMUSG00000020721	ENSMUSG00000020721:s:107549346-107549401	0.3510045644232272;-0.35100460689292234	1	0.9036874671962122;0.9036875248645676	1.18383102031053e-05;1.1839189587581345e-05	0.292;0.708	0.676;0.324	s|1e1.1o1|1e2.1o1	FALSE	FALSE	TRUE	2	3	1;1	chr11	+	107549401-107555519;107549401-107574938	107549346-107549401;107555519-107555575;107574938-107575165		http://genome.ucsc.edu/cgi-bin/hgTracks?db=mm10&position=chr11%3A107575165-107549346
Hexdc	ENSMUSG00000039307	ENSMUSG00000039307:s:121219841-121219923	0.32163693296441753;-0.3216369690528651	1	0.956776453259288;0.9567764384670059	4.533120097409431e-08;4.545221687912715e-08	0.643;0.357	0.997;0.003	s|1e1.1o1|1e2.1o1	FALSE	FALSE	TRUE	2	3	1;1	chr11	+	121219923-121220864;121219923-121221083	121219841-121219923;121220864-121221025;121221083-121221161		http://genome.ucsc.edu/cgi-bin/hgTracks?db=mm10&position=chr11%3A121221161-121219841
Ict1	ENSMUSG00000018858	ENSMUSG00000018858:t:115409480-115409539	-0.18644727291463026;-0.019004793434383008;-0.002380720417260789;0.2749933776650723	1	0.4004045632718921;0.00025618674408425123;2.600696682120777e-06;0.8578850731301115	3.4577891240283876e-06;0.00020401483655607677;0.0006762775856478109;2.517070125659964e-07	0.225;0.065;0.025;0.684	0.001;0.001;0.001;0.996	t|1e1.1o3|1e1.2o3|1e1.3o3|1e2.1o1	TRUE	FALSE	TRUE	4	3	0;1;1;1	chr11	+	115403873-115409480;115403960-115409480;115404087-115409480;115406587-115409480	115403752-115404087;115406551-115406587;115409480-115409539		http://genome.ucsc.edu/cgi-bin/hgTracks?db=mm10&position=chr11%3A115409539-115403752
Immt	ENSMUSG00000052337	ENSMUSG00000052337:t:71868580-71868803	-0.3297450166256881;0.32974502637038927	1	0.9669682794343082;0.9669682967099203	8.839557734674486e-07;8.839164701553323e-07	0.644;0.356	0.299;0.701	t|1e1.1o1|1e2.1o1	FALSE	FALSE	TRUE	2	3	1;1	chr6	+	71863270-71868580;71866740-71868580	71863141-71863270;71866726-71866740;71868580-71868803		http://genome.ucsc.edu/cgi-bin/hgTracks?db=mm10&position=chr6%3A71868803-71863141
Iqsec1	ENSMUSG00000034312	ENSMUSG00000034312:t:90694559-90694850	-0.0003118855166016225;-0.27357095603606046;0.3277314856774983;-8.268618809807553e-06;-8.268618809807553e-06;-0.16685061294970727;0.09082798856301993	1	6.18864324387649e-21;0.8789462564903162;0.9715662902765102;6.119818729940832e-21;6.119818729940832e-21;0.2811673105939679;0.03293238736282296	0.005099737099310442;5.019215796320253e-07;7.771543785936106e-07;0.009685924706186788;0.009685924706186788;5.73716852114714e-06;2.2646781454786703e-05	0.013;0.372;0.256;0.002;0.002;0.213;0.142	0.018;0.090;0.592;0.000;0.000;0.041;0.261	t|1e1.1o1|1e2.1o1|1e3.1o1|1e4.1o1|1e5.1o1|1e6.1o1|1e7.1o1	FALSE	FALSE	TRUE	7	8	1;0;0;1;1;1;1	chr6	-	90694850-90809768;90694850-90787118;90694850-90781821;90694850-90763755;90694850-90757449;90694850-90736577;90694850-90716208	90694559-90694850;90716208-90716529;90736577-90736687;90757449-90757550;90763755-90764141;90781821-nan;90787118-nan;90809768-90810123		http://genome.ucsc.edu/cgi-bin/hgTracks?db=mm10&position=chr6%3A90810123-90694559
Kdm6a	ENSMUSG00000037369	ENSMUSG00000037369:t:18248270-18248359	-0.3178389763780033;0.05898003912724262;0.20825347609136738	1	0.9643202871707071;0.03777534916572085;0.56005495145102	2.1410162753809914e-08;4.3185795779051434e-05;1.3216904241194485e-05	0.356;0.277;0.368	0.020;0.373;0.609	t|1e1.1o1|1e2.1o1|1e3.1o1	FALSE	FALSE	TRUE	3	4	0;1;0	chrX	+	18246416-18248270;18247109-18248270;18247722-18248270	18246197-18246416;18246975-18247109;18247567-18247722;18248270-18248359		http://genome.ucsc.edu/cgi-bin/hgTracks?db=mm10&position=chrX%3A18248359-18246197
Klhl12	ENSMUSG00000026455	ENSMUSG00000026455:s:134455531-134455665	0.3436414757754761;-0.34364150242700237	1	0.9535508004080419;0.9535508113769793	4.116269502528449e-06;4.116463309777885e-06	0.266;0.734	0.619;0.381	s|1e1.1o2|1e1.2o2	FALSE	TRUE	FALSE	2	2	1;1	chr1	+	134455665-134458428;134455665-134458466	134455531-134455665;134458428-134458666		http://genome.ucsc.edu/cgi-bin/hgTracks?db=mm10&position=chr1%3A134458666-134455531
Ktn1	ENSMUSG00000021843	ENSMUSG00000021843:s:47724768-47724970	-0.3073615495771964;0.307361474328852	1	0.9546516743299169;0.9546516653676335	9.799208695593364e-07;9.797983771923591e-07	0.766;0.234	0.460;0.540	s|1e1.1o1|1e2.1o1	FALSE	FALSE	TRUE	2	3	1;1	chr14	+	47724970-47725929;47724970-47726226	47724768-47724970;47725929-47726000;47726226-47726309		http://genome.ucsc.edu/cgi-bin/hgTracks?db=mm10&position=chr14%3A47726309-47724768
Ktn1	ENSMUSG00000021843	ENSMUSG00000021843:t:47726226-47726309	0.31618284989272616;-0.3161828802502299	1	0.9616272249800378;0.9616272145572485	4.292515886460055e-07;4.2919820675280107e-07	0.318;0.682	0.638;0.362	t|1e1.2o2|1e2.1o1	FALSE	FALSE	TRUE	2	3	1;1	chr14	+	47724970-47726226;47726000-47726226	47724768-47724970;47725929-47726000;47726226-47726309		http://genome.ucsc.edu/cgi-bin/hgTracks?db=mm10&position=chr14%3A47726309-47724768
Lrrfip2	ENSMUSG00000032497	ENSMUSG00000032497:s:111190168-111190284	-0.31784977015388693;0.3178497392727212	1	0.9725833172231909;0.9725833084112089	8.373781934523095e-08;8.332558077106158e-08	0.404;0.596	0.075;0.925	s|1e1.1o1|1e2.1o1	FALSE	FALSE	TRUE	2	3	0;1	chr9	+	111190284-111193047;111190284-111199665	111190168-111190284;111193047-nan;111199665-111199835		http://genome.ucsc.edu/cgi-bin/hgTracks?db=mm10&position=chr9%3A111199835-111190168
Macf1	ENSMUSG00000028649	ENSMUSG00000028649:s:123397748-123397907	0.29020174471672944;-0.2902017386037423	1	0.9748052799771972;0.9748052707650807	6.216931406329163e-11;6.235434391044237e-11	0.634;0.366	0.925;0.075	s|1e1.1o1|1e2.1o1	FALSE	FALSE	TRUE	2	3	1;1	chr4	-	123397420-123397748;123395997-123397748	123395913-123395997;123397094-123397420;123397748-123397907		http://genome.ucsc.edu/cgi-bin/hgTracks?db=mm10&position=chr4%3A123397907-123395913
Map4	ENSMUSG00000032479	ENSMUSG00000032479:s:110068693-110068985	-1.1829308946347368e-07;0.29936839956284367;-0.30618198995275114;0.005237402880777841	1	6.118007059651816e-21;0.959578414659932;0.9649202443922885;0.00042969479715296885	0.5013396858326891;1.204832119826155e-07;1.2404251448216996e-07;0.0001364159273538057	0.001;0.160;0.488;0.348	0.001;0.466;0.179;0.359	s|1e1.1o1|2e1.1o1|2e2.1o1|2e3.1o1	TRUE	FALSE	TRUE	4	4	1;1;1;1	chr9	+	110068940-110071026;110068985-110071026;110068985-110072613;110068985-110078003	110068693-110068985;110071026-110071139;110072613-110072705;110078003-110078084		http://genome.ucsc.edu/cgi-bin/hgTracks?db=mm10&position=chr9%3A110078084-110068693
Morc3	ENSMUSG00000039456	ENSMUSG00000039456:t:93845140-93845354	0.2934135363314029;-0.29341354945384024	1	0.935012673875969;0.935012623101413	1.4243435474721879e-08;1.441757835340951e-08	0.675;0.325	0.986;0.014	t|1e1.1o1|1e2.1o1	FALSE	FALSE	TRUE	2	3	1;0	chr16	+	93844326-93845140;93845048-93845140	nan-93845048;93844194-93844326;93845140-93845354		http://genome.ucsc.edu/cgi-bin/hgTracks?db=mm10&position=chr16%3A93845354-93844194
Mrpl33	ENSMUSG00000029142	ENSMUSG00000029142:t:31616381-31616487	-0.0010731133447102017;0.34983869021776476;-0.33870809544967473	1	1.9450301495017854e-05;0.9605260292703474;0.94133111430017	0.0003454298537151068;9.017396626549582e-06;1.0056610579622927e-05	0.012;0.050;0.938	0.004;0.414;0.582	t|1e1.1o1|1e2.1o1|1e3.1o1	FALSE	FALSE	TRUE	3	4	1;1;1	chr5	+	31597021-31616381;31614022-31616381;31614621-31616381	31596935-31597021;31613939-31614022;31614603-31614621;31616381-31616487		http://genome.ucsc.edu/cgi-bin/hgTracks?db=mm10&position=chr5%3A31616487-31596935
Mtcl1	ENSMUSG00000052105	ENSMUSG00000052105:t:66377853-66378058	0.344464978824757;-0.34446505275508515	1	0.9572983740764558;0.9572983501216809	1.8492468405316164e-06;1.849179234181264e-06	0.513;0.487	0.873;0.127	t|1e1.1o1|1e2.1o1	FALSE	FALSE	TRUE	2	3	1;1	chr17	-	66378011-66379129;66378011-66378370	66377853-66378058;66378370-66378931;66379129-66380436		http://genome.ucsc.edu/cgi-bin/hgTracks?db=mm10&position=chr17%3A66380436-66377853
Nasp	ENSMUSG00000028693	ENSMUSG00000028693:t:116605684-116606248	-0.3143729420531147;0.30694533751284947;0.005917433980023608	1	0.9729717838454442;0.952737613873162;1.2674903830239508e-09	9.7136976240364e-10;4.663044955703685e-08;0.003633406111874793	0.490;0.403;0.105	0.170;0.716;0.116	t|1e1.1o2|1e2.1o1|i	FALSE	FALSE	TRUE	3	3	1;1;0	chr4	-	116605763-116611972;116605763-116610403;116606249-116610402	116605684-116606248;116610403-116611377;116611467-116612081	116606249-116610402	http://genome.ucsc.edu/cgi-bin/hgTracks?db=mm10&position=chr4%3A116612081-116605684
Nfasc	ENSMUSG00000026442	ENSMUSG00000026442:s:132741666-132741797	-0.21926693297302052;-0.008463969556387136;0.2284719066336216	1	0.6239393472776635;0.00010189064281570483;0.729611246482093	5.487041953244898e-06;0.0002467893496123086;3.1801970830186024e-08	0.899;0.096;0.004	0.670;0.076;0.253	s|1e1.1o1|1e2.1o1|2e3.1o1	TRUE	FALSE	TRUE	3	4	1;1;0	chr1	-	132665587-132741671;132642858-132741671;132665587-132741666	132642678-132642858;132665479-132665587;132741666-132741797		http://genome.ucsc.edu/cgi-bin/hgTracks?db=mm10&position=chr1%3A132741797-132642678
Nrcam	ENSMUSG00000020598	ENSMUSG00000020598:t:44568544-44568645	0.33082805538266014;-0.33082807914199286	1	0.9623694357915326;0.9623693979342723	1.0455375776863637e-06;1.0456633868782816e-06	0.503;0.497	0.843;0.157	t|1e1.1o1|1e2.1o1	FALSE	FALSE	TRUE	2	3	1;1	chr12	+	44566412-44568544;44566869-44568544	44566288-44566412;44566840-44566869;44568544-44568645		http://genome.ucsc.edu/cgi-bin/hgTracks?db=mm10&position=chr12%3A44568645-44566288
Nrxn1	ENSMUSG00000024109	ENSMUSG00000024109:s:91092599-91092805	0.34238290040294933;-0.3423828737898835	1	0.9546797298469042;0.9546797415798515	4.09695056190279e-06;4.097206327990932e-06	0.115;0.885	0.474;0.526	s|1e1.1o3|2e1.1o3	TRUE	FALSE	FALSE	2	2	1;1	chr17	-	91089605-91092603;91089605-91092599	91085458-91089605;91092599-91092805		http://genome.ucsc.edu/cgi-bin/hgTracks?db=mm10&position=chr17%3A91092805-91085458
Pbrm1	ENSMUSG00000042323	ENSMUSG00000042323:s:31110415-31110579	0.3391723577829102;-0.33917239299830065	1	0.9637832434476191;0.9637832508837639	9.141994475774596e-08;9.094378639051826e-08	0.620;0.380	0.997;0.003	s|1e1.1o1|1e2.1o1	FALSE	FALSE	TRUE	2	3	1;1	chr14	+	31110579-31113849;31110579-31117013	31110415-31110579;31113849-31114004;31117013-31117083		http://genome.ucsc.edu/cgi-bin/hgTracks?db=mm10&position=chr14%3A31117083-31110415
Pitpnb	ENSMUSG00000050017	ENSMUSG00000050017:s:111382988-111383110	0.3418246153318507;-0.3418246207730855	1	0.9578713420639806;0.9578713328233449	3.7106686161968356e-06;3.7108101372806956e-06	0.351;0.649	0.711;0.289	s|1e1.1o1|1e2.1o1	FALSE	FALSE	TRUE	2	3	1;0	chr5	+	111383110-111385520;111383110-111386503	111382988-111383110;111385520-111385604;111386503-111388359		http://genome.ucsc.edu/cgi-bin/hgTracks?db=mm10&position=chr5%3A111388359-111382988
Prdm2	ENSMUSG00000057637	ENSMUSG00000057637:s:143131710-143136099	0.31114022361063054;-0.3111402208485965	1	0.9533654685091912;0.9533654296380962	2.1488456152248682e-06;2.14883739080296e-06	0.066;0.934	0.381;0.619	s|1e1.1o1|1e2.1o1	FALSE	FALSE	TRUE	2	3	0;1	chr4	-	143128974-143131710;143111777-143131710	nan-143128974;143111634-143111777;143131710-143136099		http://genome.ucsc.edu/cgi-bin/hgTracks?db=mm10&position=chr4%3A143136099-143111634
Prrc2c	ENSMUSG00000040225	ENSMUSG00000040225:t:162670725-162673656	0.31168897646215266;-0.06354616324346955;-2.0541635216170728e-08;-0.22290840757549668	1	0.9703354704440618;0.008933694909658544;6.117980024294132e-21;0.6721756959842278	5.293660182805202e-08;3.944517489740118e-05;0.597448282172037;1.8402499202263556e-07	0.349;0.314;0.001;0.339	0.664;0.228;0.000;0.106	t|1e1.1o1|1e2.1o1|1e3.1o2|1e3.2o2	TRUE	FALSE	TRUE	4	4	1;1;1;1	chr1	-	162673656-162676691;162673656-162675605;162673656-162674103;162673656-162674099	162670725-162673656;162674099-162674151;162675605-162675841;162676691-162676817		http://genome.ucsc.edu/cgi-bin/hgTracks?db=mm10&position=chr1%3A162676817-162670725
Ptprg	ENSMUSG00000021745	ENSMUSG00000021745:t:12190682-12190773	-0.3091984999819876;-0.033370606792374996;0.3093216841962078;0.016898831122953636	1	0.952579835684057;5.094220865219805e-07;0.9633280108712219;9.466166672313611e-21	5.466276543630855e-07;0.0004516037228459169;1.840422003493501e-07;0.24712841102320302	0.676;0.072;0.239;0.014	0.357;0.035;0.556;0.052	t|1e1.1o1|1e2.1o1|1e3.1o2|1e3.2o2	TRUE	FALSE	TRUE	4	4	0;1;1;0	chr14	+	12166877-12190682;12179350-12190682;12190076-12190682;12190288-12190682	12166745-12166877;12179264-12179350;12189943-12190288;12190682-12190773		http://genome.ucsc.edu/cgi-bin/hgTracks?db=mm10&position=chr14%3A12190773-12166745
Rmst	ENSMUSG00000097348	ENSMUSG00000097348:t:92133223-92133487	-0.018694500642323048;-0.12855937875512163;6.36947780067262e-06;0.30092501052329523;-0.11877004097444596;-0.0006606433982067522	1	1.1017199256640744e-06;0.07219815535833816;6.1192687684237465e-21;0.9672461479046267;0.041935898089823245;6.264347472120842e-21	0.00041365108706659104;7.565919040386504e-06;0.4755014511587082;1.0936781487411342e-09;1.1562993545322087e-05;0.38535586266542	0.208;0.286;0.007;0.200;0.267;0.030	0.175;0.151;0.027;0.503;0.142;0.000	t|1e1.4o4|1e2.1o1|2e2.1o1|3e3.4o4|3e4.1o1|3e5.1o1	FALSE	TRUE	TRUE	6	6	0;0;0;1;1;1	chr10	-	92133487-92134964;92133487-92134242;92133395-92134242;92133348-92134964;92133348-92134242;92133348-92133753	92133223-92133487;92133753-92133851;92134242-92134316;92134964-92135095		http://genome.ucsc.edu/cgi-bin/hgTracks?db=mm10&position=chr10%3A92135095-92133223
Rnpc3	ENSMUSG00000027981	ENSMUSG00000027981:s:113608340-113608411	-0.319077740261952;0.31907771987402683	1	0.9502572306218805;0.9502572524081109	1.7058899608457523e-06;1.7057725475902035e-06	0.693;0.307	0.361;0.639	s|1e1.1o1|1e2.1o1	FALSE	FALSE	TRUE	2	3	1;1	chr3	-	113607299-113608340;113605647-113608340	113605067-113605647;113606336-113607299;113608340-113608411		http://genome.ucsc.edu/cgi-bin/hgTracks?db=mm10&position=chr3%3A113608411-113605067
Sec24c	ENSMUSG00000039367	ENSMUSG00000039367:s:20683885-20684021	-0.3061213908179445;0.3061213356977813	1	0.9671612835391491;0.9671612784119394	8.00981121429345e-08;7.979250946939683e-08	0.462;0.538	0.151;0.849	s|1e1.1o1|1e2.1o1	FALSE	FALSE	TRUE	2	3	0;1	chr14	+	20684021-20685212;20684021-20686509	20683885-20684021;20685212-20685280;20686509-20686620		http://genome.ucsc.edu/cgi-bin/hgTracks?db=mm10&position=chr14%3A20686620-20683885
Senp6	ENSMUSG00000034252	ENSMUSG00000034252:t:80092267-80092412	0.3006760890941822;0.009464761881707997;-0.32118013441548	1	0.9497242068318471;8.19090934961549e-09;0.971375609756285	6.535857453836511e-07;0.0009636002384431491;4.930725535645664e-07	0.171;0.059;0.769	0.480;0.081;0.442	t|1e1.1o1|1e2.2o2|1e3.1o1	FALSE	FALSE	TRUE	3	4	1;1;1	chr9	+	80067572-80092267;80087523-80092267;80089906-80092267	80066903-80067572;80087430-80087523;80089849-80089906;80092267-80092412		http://genome.ucsc.edu/cgi-bin/hgTracks?db=mm10&position=chr9%3A80092412-80066903
Setd3	ENSMUSG00000056770	ENSMUSG00000056770:t:108158276-108158348	-0.30130235256919236;0.3013023119394773	1	0.9544399680240212;0.9544400110660736	2.585182489189819e-07;2.584808361972771e-07	0.470;0.530	0.164;0.836	t|1e1.1o1|1e2.1o1	FALSE	FALSE	TRUE	2	3	1;1	chr12	-	108158348-108162973;108158348-108160233	108158276-108158348;108160233-108160381;108162973-108163065		http://genome.ucsc.edu/cgi-bin/hgTracks?db=mm10&position=chr12%3A108163065-108158276
Sirt2	ENSMUSG00000015149	ENSMUSG00000015149:s:28766735-28766867	-0.344416323480882;0.2977992901149409;0.022235298954161334	1	0.957799610834864;0.877772297067625;3.829253009843361e-06	2.5750201669838546e-06;5.538208790894396e-06;0.00012511779258055772	0.576;0.366;0.058	0.218;0.681;0.099	s|1e1.2o2|1e2.1o1|1e3.1o1	FALSE	FALSE	TRUE	3	4	1;1;1	chr7	+	28766867-28767632;28766867-28771811;28766867-28776858	28766735-28766867;28767254-28767678;28771811-28771859;28776858-28776899		http://genome.ucsc.edu/cgi-bin/hgTracks?db=mm10&position=chr7%3A28776899-28766735
Smc5	ENSMUSG00000024943	ENSMUSG00000024943:t:23214642-23214740	0.34542196254701446;-0.3454219916345388	1	0.9668113708335145;0.9668113909490093	2.2105309884612696e-06;2.2107411482563677e-06	0.228;0.772	0.587;0.413	t|1e1.1o1|1e2.1o1	FALSE	FALSE	TRUE	2	3	1;0	chr19	-	23214740-23218405;23214740-23215155	23214642-23214740;23215155-23215225;23218405-23218530		http://genome.ucsc.edu/cgi-bin/hgTracks?db=mm10&position=chr19%3A23218530-23214642
Snx14	ENSMUSG00000032422	ENSMUSG00000032422:t:88398239-88398621	0.3256236440566074;-0.32562366326972114	1	0.9502858616076889;0.9502857628659618	1.5668054858824983e-06;1.5669928119521614e-06	0.498;0.502	0.842;0.158	t|1e1.1o1|1e2.1o1	FALSE	FALSE	TRUE	2	3	1;1	chr9	-	88398371-88401920;88398371-88400723	88398239-88398621;88400723-88400749;88401920-88401978		http://genome.ucsc.edu/cgi-bin/hgTracks?db=mm10&position=chr9%3A88401978-88398239
Sorbs1	ENSMUSG00000025006	ENSMUSG00000025006:s:40349899-40350013	-0.33956791705899236;0.33956793864082385	1	0.9531660581305522;0.9531660940645611	3.618586034148663e-07;3.617654411229187e-07	0.372;0.628	0.007;0.993	s|1e1.1o1|1e2.1o1	FALSE	FALSE	TRUE	2	3	1;1	chr19	-	40344439-40349899;40337035-40349899	40336986-40337035;40344356-40344439;40349899-40350013		http://genome.ucsc.edu/cgi-bin/hgTracks?db=mm10&position=chr19%3A40350013-40336986
Sort1	ENSMUSG00000068747	ENSMUSG00000068747:s:108354133-108354241	0.3206235116731631;-0.3206235457855378	1	0.9680037391408058;0.9680036842385318	4.5395874133144797e-07;4.5396645032003136e-07	0.321;0.679	0.651;0.349	s|1e1.2o2|1e2.1o1	FALSE	FALSE	TRUE	2	3	1;1	chr3	+	108354241-108355472;108354241-108356231	108354133-108354241;108355467-108355570;108356231-108356337		http://genome.ucsc.edu/cgi-bin/hgTracks?db=mm10&position=chr3%3A108356337-108354133
Sort1	ENSMUSG00000068747	ENSMUSG00000068747:t:108356231-108356337	-0.31800840557111926;0.31800840756891124	1	0.9717594017215263;0.9717594491132358	7.308359928348551e-08;7.279369271165304e-08	0.659;0.341	0.338;0.662	t|1e1.1o1|1e2.1o1	FALSE	FALSE	TRUE	2	3	1;1	chr3	+	108354241-108356231;108355570-108356231	108354133-108354241;108355467-108355570;108356231-108356337		http://genome.ucsc.edu/cgi-bin/hgTracks?db=mm10&position=chr3%3A108356337-108354133
St7	ENSMUSG00000029534	ENSMUSG00000029534:t:17852258-17852412	0.37668643220178843;-0.37668645953269003	1	0.9660284592192305;0.9660284591021239	3.6155450611094462e-06;3.6157133306291556e-06	0.457;0.543	0.846;0.154	t|1e1.1o1|1e2.1o1	FALSE	FALSE	TRUE	2	3	1;1	chr6	+	17848079-17852258;17850425-17852258	17848004-17848079;17850357-17850425;17852258-17852412		http://genome.ucsc.edu/cgi-bin/hgTracks?db=mm10&position=chr6%3A17852412-17848004
Syngap1	ENSMUSG00000067629	ENSMUSG00000067629:s:26958077-26958221	0.3789138174118674;-0.3789137992286757	1	0.9664440131010982;0.9664440041215927	3.6938724053981153e-06;3.6939419398862583e-06	0.433;0.567	0.827;0.173	s|1e1.1o2|1e1.2o2	FALSE	TRUE	FALSE	2	2	0;1	chr17	+	26958221-26959402;26958221-26959609	26958077-26958221;26959402-26959845		http://genome.ucsc.edu/cgi-bin/hgTracks?db=mm10&position=chr17%3A26959845-26958077
Syt7	ENSMUSG00000024743	ENSMUSG00000024743:t:10435550-10435685	0.33332430281504166;-0.006691235094469736;-0.31429756628073957	1	0.9579652034394414;0.00022493683951158098;0.9361679709017097	2.251567423682912e-06;0.000201552114841963;2.00299743591259e-06	0.298;0.163;0.539	0.642;0.149;0.210	t|1e1.1o1|1e2.1o1|1e3.1o1	FALSE	FALSE	TRUE	3	4	1;1;1	chr19	+	10418042-10435550;10421888-10435550;10430460-10435550	10417963-10418042;10421757-10421888;10430338-10430460;10435550-10435685		http://genome.ucsc.edu/cgi-bin/hgTracks?db=mm10&position=chr19%3A10435685-10417963
Tbc1d13	ENSMUSG00000039678	ENSMUSG00000039678:s:30134797-30135152	-1.5644228007394874e-05;-0.30489485897484425;0.30783936086634967	1	6.121452250055394e-21;0.9523480778892535;0.9560983412650277	0.01451547660458774;2.182177117893147e-07;2.0434973087767338e-07	0.003;0.392;0.604	0.001;0.078;0.922	s|1e1.1o2|1e1.2o2|1e2.1o1	FALSE	TRUE	TRUE	3	3	1;1;1	chr2	+	30134870-30135369;30134870-30135409;30134870-30136673	30134797-30135152;30135369-30135552;30136673-30136713		http://genome.ucsc.edu/cgi-bin/hgTracks?db=mm10&position=chr2%3A30136713-30134797
Tbp	ENSMUSG00000014767	ENSMUSG00000014767:t:15502962-15503128	-6.405730102957793e-05;-0.005172452411179244;0.3072303839711151;-0.01843744218506013;-0.24275489319305704	1	3.420977495749588e-09;3.6875400962725087e-06;0.9237770872927851;0.0005512035525138928;0.7392987410315186	0.0022628504329342825;0.000637728046302577;1.416486527530577e-06;0.00015247737570334152;1.5919172089429168e-06	0.003;0.037;0.555;0.120;0.283	0.004;0.000;0.877;0.081;0.037	t|1e1.1o2|1e2.1o1|2e3.1o2|2e4.1o1|2e5.1o1	FALSE	TRUE	TRUE	5	6	1;1;1;1;1	chr17	+	15500024-15502962;15501202-15502962;15500024-15502965;15501202-15502965;15501357-15502965	15499888-15500226;15501154-15501202;15501312-15501357;15502962-15503128		http://genome.ucsc.edu/cgi-bin/hgTracks?db=mm10&position=chr17%3A15503128-15499888
Tet3	ENSMUSG00000034832	ENSMUSG00000034832:t:83402667-83404824	-0.30974253523596235;0.3097425516407933	1	0.9546179455469677;0.9546179504618353	1.9016585850462064e-07;1.8988253380969542e-07	0.381;0.619	0.063;0.937	t|1e1.1o1|1e2.1o1	FALSE	FALSE	TRUE	2	3	0;1	chr6	-	83404824-83454750;83404824-83441217	83402667-83404824;83441217-83441273;83454750-83455480		http://genome.ucsc.edu/cgi-bin/hgTracks?db=mm10&position=chr6%3A83455480-83402667
Tex9	ENSMUSG00000090626	ENSMUSG00000090626:s:72484069-72484114	-0.2978952275771125;-0.0002653559815441708;0.3024063906801446	1	0.9517857590125405;1.1755200779317288e-07;0.9655074334353584	2.106957604941506e-06;0.001098248679695546;1.617273121931378e-06	0.966;0.007;0.028	0.663;0.001;0.336	s|1e1.1o2|1e1.2o2|1e2.1o2	FALSE	TRUE	TRUE	3	3	1;1;1	chr9	-	72482529-72484069;72482523-72484069;72480775-72484069	72480419-72480775;72482447-72482529;72484069-72484114		http://genome.ucsc.edu/cgi-bin/hgTracks?db=mm10&position=chr9%3A72484114-72480419
Tpd52	ENSMUSG00000027506	ENSMUSG00000027506:t:8934992-8935040	-0.3896221353523597;-0.001001486826678063;0.4009739249221625	1	0.945424941892684;1.5548994673723345e-05;0.9566242689111595	1.2386861981350528e-05;0.00036430457449232456;1.1737324704441665e-05	0.833;0.012;0.155	0.423;0.004;0.573	t|1e1.2o2|1e2.1o1|1e3.1o1	FALSE	FALSE	TRUE	3	4	1;1;1	chr3	-	8935040-8944611;8935040-8943551;8935040-8936439	8934992-8935040;8936439-8936480;8943551-8943577;8944611-8944712		http://genome.ucsc.edu/cgi-bin/hgTracks?db=mm10&position=chr3%3A8944712-8934992
Triobp	ENSMUSG00000033088	ENSMUSG00000033088:t:78987892-78987948	-0.1775459083069001;-0.00011080598876172657;-0.1149783452941907;0.3244354776725048;-3.3388353513274516e-06	1	0.3566264455652506;6.142571882986457e-21;0.030430214951242075;0.9704514989202996;6.118722698340246e-21	5.313827759034773e-06;0.016204198007264692;8.302765612144825e-06;2.8028903389061514e-07;0.030748242102790813	0.295;0.011;0.146;0.547;0.002	0.105;0.004;0.013;0.877;0.001	t|1e1.1o1|1e2.1o1|1e3.1o1|1e4.1o1|1e5.1o1	FALSE	FALSE	TRUE	5	6	0;1;1;1;1	chr15	+	78974292-78987892;78976544-78987892;78978751-78987892;78983208-78987892;78983782-78987892	78973252-78974292;78976467-78976544;78978614-78978751;78983041-78983208;78983705-78983782;78987892-78987948		http://genome.ucsc.edu/cgi-bin/hgTracks?db=mm10&position=chr15%3A78987948-78973252
Trip4	ENSMUSG00000032386	ENSMUSG00000032386:s:65908439-65908794	-0.023382575509370115;-0.0024376424874135035;-2.22118808160468e-05;-0.2218961615413772;0.32348776020598646	1	6.539848665585078e-05;1.8720803033062978e-07;1.0824433902438254e-10;0.6286193747135218;0.9631376225640649	0.00033045249637142504;0.0018253588967427348;0.006249317220515471;2.92277065438995e-07;8.345227895057587e-10	0.067;0.028;0.003;0.259;0.643	0.001;0.001;0.001;0.003;0.995	s|1e1.1o1|1e2.1o1|1e3.1o1|1e4.2o4|i	FALSE	FALSE	TRUE	5	5	1;1;1;1;0	chr9	-	65898528-65908439;65896930-65908439;65895473-65908439;65885173-65908439;65898529-65908438	65884928-65885247;65894577-65895473;65896697-65896930;65898301-65898528;65908439-65908794	65898529-65908438	http://genome.ucsc.edu/cgi-bin/hgTracks?db=mm10&position=chr9%3A65908794-65884928
Trip4	ENSMUSG00000032386	ENSMUSG00000032386:t:65828930-65833448	-0.30616051021908686;0.30616046744018627	1	0.9504520212441073;0.9504519771635032	2.4660251984887083e-07;2.464675252596352e-07	0.393;0.607	0.079;0.921	t|1e1.1o1|1e2.2o2	FALSE	FALSE	TRUE	2	3	1;1	chr9	-	65833448-65851367;65833448-65838935	65828930-65833448;65838935-65839037;65851367-65851458		http://genome.ucsc.edu/cgi-bin/hgTracks?db=mm10&position=chr9%3A65851458-65828930
Trit1	ENSMUSG00000028653	ENSMUSG00000028653:s:123049477-123049554	-0.30481748718033397;0.3048173968353417	1	0.8690400968197985;0.8690400984168383	9.004900851650177e-06;9.004215155452357e-06	0.754;0.246	0.429;0.571	s|1e1.1o1|1e2.1o1	FALSE	FALSE	TRUE	2	3	1;1	chr4	+	123049554-123052066;123049554-123052484	123049477-123049554;123052066-123052175;123052484-123052601		http://genome.ucsc.edu/cgi-bin/hgTracks?db=mm10&position=chr4%3A123052601-123049477
Ube2h	ENSMUSG00000039159	ENSMUSG00000039159:s:30260929-30261003	0.3208540249731325;-0.0034149453471138884;-0.2881432423870904	1	0.9538024355248761;3.454369971112369e-07;0.892735943796689	6.045772154208189e-07;0.001173286241341387;1.1719792749609326e-06	0.564;0.032;0.403	0.894;0.001;0.104	s|1e1.1o1|1e2.1o1|1e3.1o1	FALSE	FALSE	TRUE	3	4	1;1;1	chr6	-	30242577-30260929;30241424-30260929;30221796-30260929	30221668-30221796;30241372-30241424;30242538-30242577;30260929-30261003		http://genome.ucsc.edu/cgi-bin/hgTracks?db=mm10&position=chr6%3A30261003-30221668
Ubp1	ENSMUSG00000009741	ENSMUSG00000009741:t:113964552-113964655	0.3035343753277551;-0.303534370267708	1	0.9555514790470464;0.9555514827003453	1.3352687423505212e-08;1.3407017718236602e-08	0.234;0.766	0.531;0.469	t|1e1.1o1|1e2.1o1	FALSE	FALSE	TRUE	2	3	1;1	chr9	+	113958939-113964552;113959483-113964552	113958829-113958939;113959376-113959483;113964552-113964655		http://genome.ucsc.edu/cgi-bin/hgTracks?db=mm10&position=chr9%3A113964655-113958829
Ubtf	ENSMUSG00000020923	ENSMUSG00000020923:t:102310443-102310576	0.3003886876324058;-0.30038866900133576	1	0.9664220097253813;0.9664220181961671	5.379772820744456e-10;5.454641183177955e-10	0.180;0.820	0.477;0.523	t|1e1.1o1|1e2.1o1	FALSE	FALSE	TRUE	2	3	1;1	chr11	-	102310576-102311380;102310576-102310926	102310443-102310576;102310926-102311036;102311380-102311500		http://genome.ucsc.edu/cgi-bin/hgTracks?db=mm10&position=chr11%3A102311500-102310443
Usp34	ENSMUSG00000056342	ENSMUSG00000056342:s:23361587-23361716	-0.3243529337767461;0.3243529253863175	1	0.9715955156263483;0.9715955102887305	1.6972955374505716e-07;1.6959135717473294e-07	0.416;0.584	0.085;0.915	s|1e1.1o1|1e2.1o1	FALSE	FALSE	TRUE	2	3	1;0	chr11	+	23361716-23362577;23361716-23363058	23361587-23361716;23362577-23362612;23363058-23363188		http://genome.ucsc.edu/cgi-bin/hgTracks?db=mm10&position=chr11%3A23363188-23361587
Vldlr	ENSMUSG00000024924	ENSMUSG00000024924:t:27247010-27247090	0.32150109682719324;-0.3215011356487266	1	0.950197954292388;0.9501979745352134	6.936905103494619e-07;6.935501979388192e-07	0.599;0.401	0.932;0.068	t|1e1.1o1|1e2.1o1	FALSE	FALSE	TRUE	2	3	1;1	chr19	+	27245681-27247010;27246676-27247010	27245535-27245681;27246593-27246676;27247010-27247090		http://genome.ucsc.edu/cgi-bin/hgTracks?db=mm10&position=chr19%3A27247090-27245535
Zfp942	ENSMUSG00000071267	ENSMUSG00000071267:s:21953888-21954053	0.32378875658187023;-0.32378881890325917	1	0.9678462624946931;0.9678462464675774	1.246888608648657e-08;1.2835055351878566e-08	0.639;0.361	0.998;0.002	s|1e1.1o1|1e2.1o1	FALSE	FALSE	TRUE	2	3	1;0	chr17	-	21941850-21953888;21930492-21953888	21930366-21930492;21939745-21941850;21953888-21954053		http://genome.ucsc.edu/cgi-bin/hgTracks?db=mm10&position=chr17%3A21954053-21930366
Zkscan6	ENSMUSG00000018347	ENSMUSG00000018347:t:65814365-65814851	0.311923184111651;-0.31192319238593813	1	0.9502500716320608;0.9502500543450323	3.6906564767146697e-08;3.6782820345138134e-08	0.651;0.349	0.996;0.004	t|1e1.1o1|1e2.1o1	FALSE	FALSE	TRUE	2	3	1;1	chr11	+	65807261-65814365;65808064-65814365	65807175-65807261;65807965-65808064;65814365-65814851		http://genome.ucsc.edu/cgi-bin/hgTracks?db=mm10&position=chr11%3A65814851-65807175
1110038B12Rik	ENSMUSG00000092203	ENSMUSG00000092203:t:34950238-34950475	0.22699027299337604;-0.2269902326022965	0	0.6751862657691334;0.6751860873880086	1.8831979849109407e-06;1.8833398849338323e-06	0.126;0.874	0.358;0.642	t|1e1.1o3|1e2.1o1	FALSE	FALSE	TRUE	2	3	1;1	chr17	-	34950475-34951885;34950475-34950698	34950238-34950475;34950698-34951244;34951446-34951925		http://genome.ucsc.edu/cgi-bin/hgTracks?db=mm10&position=chr17%3A34951925-34950238
1500004A13Rik	ENSMUSG00000098912	ENSMUSG00000098912:s:88811214-88811369	-0.19906581635612297;0.20586885018759088;-0.00039700698814729824	0	0.5133907994921625;0.538762789433083;5.035153889296257e-07	1.928337353407361e-05;1.862346116614233e-05;0.0007813226974160425	0.524;0.468;0.008	0.284;0.713;0.002	s|1e1.1o1|1e2.1o1|1e3.1o1	FALSE	FALSE	TRUE	3	4	1;1;1	chr3	-	88811002-88811214;88808272-88811214;88801192-88811214	88800682-88801192;88805289-88808272;88810638-88811002;88811214-88811369		http://genome.ucsc.edu/cgi-bin/hgTracks?db=mm10&position=chr3%3A88811369-88800682
1500004A13Rik	ENSMUSG00000098912	ENSMUSG00000098912:s:88830048-88832547	-0.21608115868021155;0.07307196958343314;-0.006381882416263139;0.12546754222886536	0	0.6054816315853369;0.02318415743216426;1.999456729723481e-08;0.10783313187985769	4.972811285752776e-06;3.682958924754816e-05;0.002924151125487384;1.4409128638918393e-05	0.649;0.187;0.048;0.115	0.413;0.291;0.039;0.254	s|1e1.1o1|1e2.1o1|1e3.1o1|i	FALSE	FALSE	TRUE	4	4	1;1;1;0	chr3	-	88825414-88832264;88811369-88832264;88801192-88832264;88825415-88830047	88800682-88801192;88811214-88811369;88825132-88825414;88830048-88832547	88825415-88830047	http://genome.ucsc.edu/cgi-bin/hgTracks?db=mm10&position=chr3%3A88832547-88800682
2010107G23Rik	ENSMUSG00000020083	ENSMUSG00000020083:t:62109884-62110031	-2.2978610710390823e-05;-2.2978610710390823e-05;-0.23991883293333105;-2.2978610710390823e-05;0.24626613899622318;-2.2978610710390823e-05	0	6.1231110165968615e-21;6.1231110165968615e-21;0.6939498994761486;6.1231110165968615e-21;0.7203898545116455;6.1231110165968615e-21	0.004538796781211385;0.004538796781211385;7.768276867325952e-06;0.004538796781211385;7.304739213733997e-06;0.004538796781211385	0.002;0.002;0.478;0.002;0.513;0.002	0.001;0.001;0.218;0.001;0.778;0.001	t|1e1.1o1|2e2.2o2|2e3.1o2|2e4.1o2|2e5.1o1|3e6.2o2	FALSE	TRUE	TRUE	6	7	1;1;1;1;1;1	chr10	-	62110031-62110236;62110012-62134489;62110012-62110959;62110012-62110706;62110012-62110236;62110010-62110957	62109884-62110031;62110236-62110496;62110598-62110945;62110957-62111050;62134489-62134761		http://genome.ucsc.edu/cgi-bin/hgTracks?db=mm10&position=chr10%3A62134761-62109884
2210018M11Rik	ENSMUSG00000035401	ENSMUSG00000035401:s:98641493-98641668	0.32120384037117844;-0.3212038214327317	0	0.94648431235683;0.9464843142641124	2.8552364009135866e-06;2.855468168583286e-06	0.169;0.831	0.503;0.497	s|1e1.1o1|1e2.1o1	FALSE	FALSE	TRUE	2	3	0;1	chr7	-	98639883-98641493;98637520-98641493	98637261-98637520;98639731-98639883;98641493-98641668		http://genome.ucsc.edu/cgi-bin/hgTracks?db=mm10&position=chr7%3A98641668-98637261
2210018M11Rik	ENSMUSG00000035401	ENSMUSG00000035401:t:98641493-98641668	-0.21714723836148808;-0.0413150246293795;0.3101223582867379	0	0.5886726264399148;0.00960036456438279;0.900077847833154	9.76862117263444e-06;7.201574986903658e-05;3.448675289729913e-06	0.530;0.217;0.254	0.283;0.139;0.578	t|1e1.1o1|1e2.1o1|i	FALSE	FALSE	TRUE	3	3	0;1;0	chr7	-	98641668-98646449;98641668-98645167;98641669-98645166	98641493-98641668;98645167-98645208;98646449-98646523	98641669-98645166	http://genome.ucsc.edu/cgi-bin/hgTracks?db=mm10&position=chr7%3A98646523-98641493
2310061I04Rik	ENSMUSG00000050705	ENSMUSG00000050705:s:35893040-35893109	-0.220599985135944;0.2206000144593836	0	0.5944301447713831;0.5944303631107252	2.826423024071545e-06;2.8262028613482625e-06	0.265;0.735	0.003;0.997	s|1e1.1o2|1e1.2o2	FALSE	TRUE	FALSE	2	2	1;1	chr17	-	35892989-35893040;35892966-35893040	35892677-35892989;35893040-35893109		http://genome.ucsc.edu/cgi-bin/hgTracks?db=mm10&position=chr17%3A35893109-35892677
2510009E07Rik	ENSMUSG00000043391	ENSMUSG00000043391:s:21694216-21694665	0.2555997807901843;-0.2555997503127355	0	0.8647042907012084;0.8647042442644598	7.072200459774978e-07;7.072486843950898e-07	0.035;0.965	0.290;0.710	s|1e1.1o1|1e2.1o1	FALSE	FALSE	TRUE	2	3	0;1	chr16	-	21677442-21694216;21653758-21694216	nan-21677442;21649045-21653758;21694216-21694665		http://genome.ucsc.edu/cgi-bin/hgTracks?db=mm10&position=chr16%3A21694665-21649045
2610307P16Rik	ENSMUSG00000085936	ENSMUSG00000085936:t:28460034-28461061	-0.262891773717641;0.2760968055140435;-0.0011092956275968987	0	0.7044097708780516;0.7407718241027027;2.068072723427915e-05	1.633111649190777e-05;1.5402963232720446e-05;0.00033369962658269525	0.533;0.455;0.012	0.217;0.782;0.002	t|1e1.2o2|1e2.2o2|1e3.1o1	FALSE	FALSE	TRUE	3	4	1;1;1	chr13	-	28461061-28561441;28461061-28505706;28461061-28480765	28460034-28461061;28480765-28480841;28505706-28505913;28561441-28561579		http://genome.ucsc.edu/cgi-bin/hgTracks?db=mm10&position=chr13%3A28561579-28460034
2610307P16Rik	ENSMUSG00000085936	ENSMUSG00000085936:t:28668370-28668704	0.08076166389665125;0.1307333982678593;-0.0004550210875061579;-0.238791637891552	0	0.008147456615565051;0.09752323453190463;5.672064791092254e-09;0.7427798909008595	2.2756872411960677e-05;8.468369862597568e-06;0.0055258346991929885;3.0740971248555127e-06	0.069;0.057;0.024;0.850	0.170;0.196;0.033;0.604	t|1e1.1o1|1e2.1o1|1e3.1o1|1e4.1o1	FALSE	FALSE	TRUE	4	5	1;0;1;1	chr13	-	28668704-28772619;28668704-28730391;28668704-28711117;28668704-28669782	28668370-28668704;28669782-28669994;28711117-28711208;28730391-28730503;28772619-28772666		http://genome.ucsc.edu/cgi-bin/hgTracks?db=mm10&position=chr13%3A28772666-28668370
2810055G20Rik	ENSMUSG00000090386	ENSMUSG00000090386:t:77501503-77501610	0.19980908526083824;0.05137557050995184;-0.023288938637091427;-0.21810550865986705	0	0.5181191973434708;0.0004690505588100627;0.0012797662440074166;0.6101241248418996	5.559097005107833e-06;5.2419526602145734e-05;0.00011718022443119036;1.0105264979576312e-05	0.083;0.067;0.131;0.719	0.288;0.146;0.084;0.475	t|1e1.1o3|1e2.1o1|1e3.1o1|1e4.1o1	FALSE	FALSE	TRUE	4	5	1;1;1;1	chr16	+	77360718-77501503;77436402-77501503;77459502-77501503;77500645-77501503	77360663-77363679;77436355-77436402;77459374-77459502;77500216-77500645;77501503-77501610		http://genome.ucsc.edu/cgi-bin/hgTracks?db=mm10&position=chr16%3A77501610-77360663
3830406C13Rik	ENSMUSG00000033111	ENSMUSG00000033111:t:12297582-12297656	-0.2444237611769664;0.2444237885252052	0	0.8015239371625994;0.8015240831414958	6.237255996133229e-07;6.236966912226372e-07	0.950;0.050	0.708;0.292	t|1e1.1o1|1e2.1o1	FALSE	FALSE	TRUE	2	3	1;0	chr14	+	12287393-12297582;12296747-12297582	12287270-12287393;12296562-12296747;12297582-12297656		http://genome.ucsc.edu/cgi-bin/hgTracks?db=mm10&position=chr14%3A12297656-12287270
4833420G17Rik	ENSMUSG00000062822	ENSMUSG00000062822:t:119466011-119466304	0.21023911729517383;0.0002761954519335582;-0.1790318008185649;-0.03686449439047684	0	0.5704693122961677;6.23554668811633e-21;0.3295250414771819;0.00883731009754705	7.0954963032906525e-06;0.043484720302577884;1.0749855681169151e-06;6.379787157528849e-05	0.406;0.012;0.210;0.375	0.631;0.030;0.031;0.305	t|1e1.1o1|1e2.1o1|1e3.1o1|2e4.1o1	FALSE	TRUE	TRUE	4	5	1;0;0;0	chr13	+	119463119-119466011;119464690-119466011;119465387-119466011;119463119-119466074	119462759-119463119;119464565-119464690;119465280-119465387;119466011-119466304		http://genome.ucsc.edu/cgi-bin/hgTracks?db=mm10&position=chr13%3A119466304-119462759
4930506M07Rik	ENSMUSG00000041362	ENSMUSG00000041362:s:58999893-58999946	0.3151385348540364;-0.31513862100001	0	0.9093645853824873;0.909364613489135	5.24515710310038e-06;5.24553342173828e-06	0.289;0.711	0.621;0.379	s|1e1.1o1|1e2.1o1	FALSE	FALSE	TRUE	2	3	1;1	chr19	-	58995138-58999893;58975208-58999893	58973358-58975208;58995018-58995138;58999893-58999946		http://genome.ucsc.edu/cgi-bin/hgTracks?db=mm10&position=chr19%3A58999946-58973358
4933427D14Rik	ENSMUSG00000020807	ENSMUSG00000020807:s:72207196-72207459	-0.2935368879249488;0.30052659012687094;-0.0003836455082487818	0	0.823028135725197;0.8397454575366031;4.94702472671796e-07	1.2344186376744837e-05;1.1879662636119165e-05;0.0007908077151936865	0.721;0.271;0.008	0.399;0.598;0.002	s|1e1.2o3|1e1.3o3|1e2.1o1	FALSE	TRUE	TRUE	3	3	1;0;1	chr11	-	72202554-72207196;72202550-72207196;72198963-72207196	72198363-72198963;72202412-72202612;72207196-72207459		http://genome.ucsc.edu/cgi-bin/hgTracks?db=mm10&position=chr11%3A72207459-72198363
5530601H04Rik	ENSMUSG00000087174	ENSMUSG00000087174:s:105043125-105043304	-0.25551325435454136;0.26205389292103193;-0.0007985828979662881	0	0.6780891468999009;0.6953898789791711;1.2019682353887055e-05	1.887830677560487e-05;1.8641644022333956e-05;0.0004280992931824379	0.494;0.495;0.012	0.181;0.813;0.006	s|1e1.1o1|1e2.1o1|2e2.1o1	TRUE	FALSE	TRUE	3	3	1;0;1	chrX	-	105042817-105043130;105039812-105043130;105039812-105043125	105037197-105039812;105040854-105042817;105043125-105043304		http://genome.ucsc.edu/cgi-bin/hgTracks?db=mm10&position=chrX%3A105043304-105037197
5530601H04Rik	ENSMUSG00000087174	ENSMUSG00000087174:s:105043803-105044111	-0.20972997986600583;0.20972996608223568	0	0.5607098350670549;0.560709793070323	2.1127718681457353e-05;2.1126158801364203e-05	0.770;0.230	0.511;0.489	s|1e1.1o1|1e2.1o1	FALSE	FALSE	TRUE	2	3	1;0	chrX	-	105043304-105044002;105039812-105044002	105037197-105039812;105043125-105043304;105043803-105044111		http://genome.ucsc.edu/cgi-bin/hgTracks?db=mm10&position=chrX%3A105044111-105037197
5830418K08Rik	ENSMUSG00000046111	ENSMUSG00000046111:s:15324149-15324291	-0.15331447684900634;0.21951480323098607;-0.017463572396163092	0	0.2796792014610322;0.6171990027480437;4.494793257574264e-06	1.4428572542413143e-05;6.563633997511174e-06;0.0004967947847406284	0.497;0.444;0.058	0.321;0.678;0.001	s|1e1.1o2|1e1.2o2|1e2.1o1	FALSE	TRUE	TRUE	3	3	0;1;1	chr9	-	15323713-15324149;15323710-15324149;15323083-15324149	15322500-15323083;15323569-15323713;15324149-15324291		http://genome.ucsc.edu/cgi-bin/hgTracks?db=mm10&position=chr9%3A15324291-15322500
5830418K08Rik	ENSMUSG00000046111	ENSMUSG00000046111:s:15326075-15326179	-0.2911404298071081;0.291140364395497	0	0.840564600840771;0.8405645947157736	1.0376582031179638e-05;1.0375780544770116e-05	0.762;0.238	0.452;0.548	s|1e1.1o1|1e2.1o1	FALSE	FALSE	TRUE	2	3	1;1	chr9	-	15325746-15326075;15324291-15326075	15324149-15324291;15325507-15325746;15326075-15326179		http://genome.ucsc.edu/cgi-bin/hgTracks?db=mm10&position=chr9%3A15326179-15324149
6530402F18Rik	ENSMUSG00000079499	ENSMUSG00000079499:t:29245107-29248878	-0.2978267267444486;0.20145480747876282;0.06032281616890609	0	0.8862079702832276;0.529418647668778;0.014297098987984636	5.719890491251434e-06;9.908920216383332e-06;3.855324858364822e-05	0.783;0.134;0.084	0.463;0.356;0.180	t|1e1.1o2|1e2.1o1|2e3.1o2	FALSE	TRUE	TRUE	3	4	1;0;0	chr2	-	29248878-29252465;29248878-29251347;29248828-29252465	29245107-29248878;29251347-29251459;29252259-29253006		http://genome.ucsc.edu/cgi-bin/hgTracks?db=mm10&position=chr2%3A29253006-29245107
A230056P14Rik	ENSMUSG00000087178	ENSMUSG00000087178:s:55976764-55976984	-0.26046798687665274;0.2604679873524481	0	0.7417691999914112;0.7417691933619633	8.710241916398687e-06;8.709541946466003e-06	0.551;0.449	0.260;0.740	s|1e1.1o1|i	FALSE	FALSE	FALSE	2	2	1;0	chr7	+	55976984-55979431;55976985-55979430	55976764-55976984;55979431-55980868	55976985-55979430	http://genome.ucsc.edu/cgi-bin/hgTracks?db=mm10&position=chr7%3A55980868-55976764
A830080D01Rik	ENSMUSG00000044150	ENSMUSG00000044150:t:159567538-159568014	5.148275667008431e-05;-0.2658516011114318;0.25014428313634934	0	1.2047843845576291e-07;0.8065225191158771;0.7542944076425577	0.002407967207684325;8.08851568456781e-06;8.65777779982663e-06	0.007;0.882;0.111	0.023;0.597;0.379	t|1e1.1o1|1e2.1o1|1e3.1o1	FALSE	FALSE	TRUE	3	4	1;1;1	chrX	+	159559953-159567919;159566542-159567919;159567365-159567919	159559838-159559953;159566428-159566542;159566849-159567365;159567538-159568014		http://genome.ucsc.edu/cgi-bin/hgTracks?db=mm10&position=chrX%3A159568014-159559838
Aak1	ENSMUSG00000057230	ENSMUSG00000057230:s:86956259-86956572	-0.26411199721420997;0.2641120089158762	0	0.88304224990697;0.8830422700182133	3.3119550049143243e-06;3.311734454898777e-06	0.985;0.015	0.713;0.287	s|1e1.1o1|1e2.1o2	FALSE	FALSE	TRUE	2	3	1;1	chr6	+	86956572-86959032;86956572-86963993	86956259-86956572;86959032-86959274;86963993-86964225		http://genome.ucsc.edu/cgi-bin/hgTracks?db=mm10&position=chr6%3A86964225-86956259
Abca3	ENSMUSG00000024130	ENSMUSG00000024130:s:24351950-24352251	0.32453111405409685;-0.32453112671381734	0	0.9188771480566997;0.9188770839503584	5.070791602403375e-06;5.071207762163965e-06	0.433;0.567	0.777;0.223	s|1e1.1o1|1e2.2o2	FALSE	FALSE	TRUE	2	3	1;1	chr17	+	24352251-24357919;24352251-24360888	24351950-24352251;24357919-24357991;24360869-24361089		http://genome.ucsc.edu/cgi-bin/hgTracks?db=mm10&position=chr17%3A24361089-24351950
Abcc5	ENSMUSG00000022822	ENSMUSG00000022822:s:20404566-20404713	-0.12045287431925347;0.26597458154097914;-0.0931371857970395	0	0.13380402130092733;0.8037984045280848;0.11909075806796321	2.038245669899741e-05;3.925511829705089e-06;3.474646364121092e-05	0.289;0.180;0.531	0.144;0.460;0.393	s|1e1.1o1|1e2.2o2|i	FALSE	FALSE	TRUE	3	3	1;1;0	chr16	-	20402334-20404566;20400039-20404566;20402335-20404565	20399806-20400286;20402260-20402334;20404566-20404713	20402335-20404565	http://genome.ucsc.edu/cgi-bin/hgTracks?db=mm10&position=chr16%3A20404713-20399806
Abhd14a	ENSMUSG00000042210	ENSMUSG00000042210:s:106447531-106447678	0.27036698228770184;-0.013834001683002663;-0.2159238582610586	0	0.7905907464157977;0.003907882624716032;0.580079723328505	1.1273074413436363e-05;0.00011069712871281112;1.7398561799608636e-05	0.167;0.210;0.623	0.456;0.178;0.366	s|1e1.1o2|1e1.2o2|1e2.1o2	FALSE	TRUE	TRUE	3	3	1;1;1	chr9	-	106445834-106447531;106445829-106447531;106444306-106447531	106444090-106444306;106445771-106445834;106447531-106447678		http://genome.ucsc.edu/cgi-bin/hgTracks?db=mm10&position=chr9%3A106447678-106444090
Abi2	ENSMUSG00000026782	ENSMUSG00000026782:s:60437056-60437232	-0.21213708027244796;0.21213711525492812	0	0.5822104444790261;0.5822107552728887	1.9773855192140033e-06;1.97723511974292e-06	0.447;0.553	0.228;0.772	s|1e1.1o1|1e2.1o1	FALSE	FALSE	TRUE	2	3	1;1	chr1	+	60437232-60438942;60437232-60443985	60437056-60437232;60438942-60438959;60443985-60444778		http://genome.ucsc.edu/cgi-bin/hgTracks?db=mm10&position=chr1%3A60444778-60437056
Ablim1	ENSMUSG00000025085	ENSMUSG00000025085:s:57049462-57049509	-4.396831465956162e-05;-0.065772345843562;0.24209340278187264;-0.1335394008669374	0	6.127921877724663e-21;0.019608841132241654;0.7070103591340251;0.19980405099608872	0.003918353843952338;4.171257975615905e-05;7.3563023857173825e-06;1.7813188143644965e-05	0.004;0.156;0.541;0.300	0.002;0.059;0.801;0.138	s|1e1.1o1|1e2.2o3|1e2.3o3|1e3.1o2	FALSE	TRUE	TRUE	4	4	1;1;1;1	chr19	-	57048433-57049462;57047071-57049462;57047065-57049462;57044972-57049462	57044881-57044972;57046925-57047238;57048367-57048433;57049462-57049509		http://genome.ucsc.edu/cgi-bin/hgTracks?db=mm10&position=chr19%3A57049509-57044881
Acaca	ENSMUSG00000020532	ENSMUSG00000020532:t:84195438-84195687	-0.18399639783681918;-2.3076383112895494e-05;0.27615051749926595;-0.059090842473547386	0	0.38442957440659464;6.123114109393747e-21;0.8500989986860101;0.033741815580632106	3.241615012083976e-06;0.0071711545964457946;4.263241343314822e-06;4.35516043305606e-05	0.222;0.003;0.344;0.430	0.034;0.001;0.637;0.332	t|1e1.1o2|1e2.1o1|1e3.1o2|1e4.1o1	FALSE	FALSE	TRUE	4	5	0;1;1;1	chr11	+	84130130-84195438;84173555-84195438;84179926-84195438;84193125-84195438	84129672-84133111;84173122-84173555;84179831-84180193;84193079-84193125;84195438-84195687		http://genome.ucsc.edu/cgi-bin/hgTracks?db=mm10&position=chr11%3A84195687-84129672
Acad8	ENSMUSG00000031969	ENSMUSG00000031969:s:26999394-26999566	0.28898199119006923;-0.2861414145306565;0.00333139634874229	0	0.9088579904773832;0.874224045999586;2.350772084480814e-05	1.4554524519155938e-06;3.162884663288068e-06;0.0006162295711195087	0.090;0.841;0.069	0.384;0.544;0.068	s|1e1.1o2|1e1.2o2|i	FALSE	TRUE	FALSE	3	2	1;1;0	chr9	-	26992288-26999394;26992260-26999394;26992289-26999393	26992160-26992288;26999394-26999566	26992289-26999393	http://genome.ucsc.edu/cgi-bin/hgTracks?db=mm10&position=chr9%3A26999566-26992160
Acap2	ENSMUSG00000049076	ENSMUSG00000049076:s:31108027-31108187	-0.20699492012414578;0.20699491428789235	0	0.5363558370891461;0.5363557765309124	3.969046730500914e-06;3.968738059230581e-06	0.293;0.707	0.067;0.933	s|1e1.1o1|1e2.1o1	FALSE	FALSE	TRUE	2	3	0;1	chr16	-	31107632-31108027;31107142-31108027	31107050-31107142;31107528-31107632;31108027-31108187		http://genome.ucsc.edu/cgi-bin/hgTracks?db=mm10&position=chr16%3A31108187-31107050
Acap2	ENSMUSG00000049076	ENSMUSG00000049076:t:31107050-31107142	0.24988907121837603;-0.24988907740440003	0	0.7695836148757925;0.7695835617002478	3.183072728221899e-06;3.1833145011095354e-06	0.604;0.396	0.868;0.132	t|1e1.1o1|1e2.1o1	FALSE	FALSE	TRUE	2	3	1;0	chr16	-	31107142-31108027;31107142-31107528	31107050-31107142;31107528-31107632;31108027-31108187		http://genome.ucsc.edu/cgi-bin/hgTracks?db=mm10&position=chr16%3A31108187-31107050
Accs	ENSMUSG00000040272	ENSMUSG00000040272:t:93847917-93848207	-0.15870061420166598;-5.840468142969669e-05;-0.08200439422815818;0.015592237768901084;0.27745759592096986;-5.840468142969669e-05	0	0.23526382263486792;4.482249615698083e-09;0.11525401847344227;0.0011318273561170987;0.8973785325903023;4.482249615698083e-09	5.5642467399197315e-06;0.002025552315014556;3.869911857612429e-05;0.00010934365614748143;1.114900289259553e-06;0.002025552315014556	0.197;0.003;0.633;0.143;0.021;0.003	0.010;0.001;0.501;0.175;0.310;0.001	t|1e1.1o2|1e2.1o2|2e3.1o2|3e3.1o2|3e3.2o2|3e4.2o2	TRUE	TRUE	TRUE	6	5	1;1;1;1;0;1	chr2	-	93848207-93849765;93848207-93849610;93848189-93849765;93848186-93849765;93848186-93849761;93848186-93849545	93847917-93848207;93849545-93849679;93849761-93849943		http://genome.ucsc.edu/cgi-bin/hgTracks?db=mm10&position=chr2%3A93849943-93847917
Acin1	ENSMUSG00000022185	ENSMUSG00000022185:s:54651400-54651858	-0.0733024437027221;-0.15119091659142492;0.24120684833178466	0	0.010862382702463366;0.15341629171405738;0.750375647019444	3.858601496709024e-05;2.899252915855577e-06;9.340712180488578e-07	0.160;0.181;0.656	0.060;0.034;0.905	s|1e1.1o2|1e1.2o2|1e2.3o3	FALSE	TRUE	TRUE	3	3	1;1;1	chr14	-	54650917-54651717;54650887-54651717;54648130-54651717	54648088-54648578;54650785-54650917;54651400-54651858		http://genome.ucsc.edu/cgi-bin/hgTracks?db=mm10&position=chr14%3A54651858-54648088
Acin1	ENSMUSG00000022185	ENSMUSG00000022185:s:54679114-54679352	-0.24193694520691839;0.2419369648867072	0	0.7074848699893044;0.7074849128446075	8.170250852757022e-06;8.169606724646607e-06	0.580;0.420	0.322;0.678	s|1e1.1o1|1e2.1o1	FALSE	FALSE	TRUE	2	3	1;1	chr14	-	54678862-54679241;54667161-54679241	54667073-54667161;54678743-54678862;54679114-54679352		http://genome.ucsc.edu/cgi-bin/hgTracks?db=mm10&position=chr14%3A54679352-54667073
Acin1	ENSMUSG00000022185	ENSMUSG00000022185:t:54667073-54667161	0.24353443747054346;-0.24373205692409883;-0.0002433930896173771	0	0.7140523144149297;0.7194087778637023;2.3530698866220082e-07	5.724665200420359e-06;4.887561580457778e-06;0.0028651330162031696	0.361;0.605;0.035	0.624;0.343;0.036	t|1e1.1o2|1e2.1o1|i	FALSE	FALSE	TRUE	3	3	1;1;0	chr14	-	54667161-54679241;54667161-54678743;54667162-54675631	54667073-54667161;54678743-54678862;54679114-54679352	54667162-54675631	http://genome.ucsc.edu/cgi-bin/hgTracks?db=mm10&position=chr14%3A54679352-54667073
Acsl3	ENSMUSG00000032883	ENSMUSG00000032883:t:78681593-78682010	-0.20838963578309158;0.21017289774540332;-3.5210110177628347e-07	0	0.56213572444063;0.5749141470264878;6.118062980051876e-21	1.6794383714824335e-06;1.5958676569261124e-06;0.48415410128954905	0.434;0.564;0.002	0.219;0.781;0.000	t|1e1.1o1|1e2.1o1|1e3.1o1	FALSE	FALSE	TRUE	3	4	1;1;1	chr1	+	78658103-78681593;78663280-78681593;78670930-78681593	78657825-78658103;78663141-78663280;78670893-78670930;78681593-78682010		http://genome.ucsc.edu/cgi-bin/hgTracks?db=mm10&position=chr1%3A78682010-78657825
Adam15	ENSMUSG00000028041	ENSMUSG00000028041:t:89340401-89340472	-0.0006687480339314433;-0.20579896131124198;0.2114644140790659	0	4.812158376157874e-06;0.5296714075866519;0.5507897593149637	0.000503252167527557;1.7359549952189468e-05;1.7091800729475892e-05	0.010;0.375;0.615	0.005;0.113;0.882	t|1e1.1o1|1e2.1o1|1e3.1o1	FALSE	FALSE	TRUE	3	4	1;1;1	chr3	-	89340472-89341508;89340472-89341114;89340472-89340863	89340401-89340472;89340863-89340937;89341114-89341157;89341508-89341577		http://genome.ucsc.edu/cgi-bin/hgTracks?db=mm10&position=chr3%3A89341577-89340401
Adam22	ENSMUSG00000040537	ENSMUSG00000040537:s:8107002-8107019	-0.2753691935346171;0.2753692073747206	0	0.8402424785583446;0.8402426611725905	7.656750306006543e-07;7.657423176972097e-07	0.321;0.679	0.007;0.993	s|1e1.1o1|1e2.1o1	FALSE	FALSE	TRUE	2	3	1;1	chr5	-	8095180-8107002;8092831-8107002	8092731-8092831;8094986-8095180;8107002-8107019		http://genome.ucsc.edu/cgi-bin/hgTracks?db=mm10&position=chr5%3A8107019-8092731
Adpgk	ENSMUSG00000025236	ENSMUSG00000025236:s:59313753-59313851	0.2134535543772352;-0.2134535672969161	0	0.5801495255630081;0.5801494100698339	1.6526552603452578e-05;1.6527833494262012e-05	0.305;0.695	0.562;0.438	s|1e1.1o2|1e1.2o2	FALSE	TRUE	FALSE	2	2	1;0	chr9	+	59313851-59314731;59313851-59314734	59313753-59313851;59314731-59316199		http://genome.ucsc.edu/cgi-bin/hgTracks?db=mm10&position=chr9%3A59316199-59313753
Afap1	ENSMUSG00000029094	ENSMUSG00000029094:s:35936038-35936132	0.2270748091869291;-0.2270747651628297	0	0.6960013195737743;0.6960010948253204	4.521621642157485e-08;4.5211368537856345e-08	0.739;0.261	0.997;0.003	s|1e1.1o1|1e2.1o1	FALSE	FALSE	TRUE	2	3	1;0	chr5	+	35936132-35945188;35936132-35948035	35936038-35936132;35945188-35945296;35948035-35948246		http://genome.ucsc.edu/cgi-bin/hgTracks?db=mm10&position=chr5%3A35948246-35936038
Afap1	ENSMUSG00000029094	ENSMUSG00000029094:t:35948035-35948246	-0.2559819930245124;0.25598202176255264	0	0.8372139860611503;0.8372140713792204	2.8520300454637493e-08;2.852300461507987e-08	0.287;0.713	0.003;0.997	t|1e1.1o1|1e2.1o1	FALSE	FALSE	TRUE	2	3	0;1	chr5	+	35936132-35948035;35945296-35948035	35936038-35936132;35945188-35945296;35948035-35948246		http://genome.ucsc.edu/cgi-bin/hgTracks?db=mm10&position=chr5%3A35948246-35936038
Aff3	ENSMUSG00000037138	ENSMUSG00000037138:t:38536826-38536946	-0.036954568479234354;0.2613472518502385;-0.2001085691881199	0	0.00014423367362824123;0.8362803508822182;0.507270943435525	0.00014854758957427716;1.4836012303750152e-06;5.018917458632366e-06	0.127;0.376;0.495	0.067;0.648;0.284	t|1e1.1o1|1e2.1o1|1e3.1o1	FALSE	FALSE	TRUE	3	4	1;1;1	chr1	-	38536946-38664858;38536946-38627089;38536946-38538927	38536826-38536946;38538927-38539001;38627089-38627244;38664858-38664955		http://genome.ucsc.edu/cgi-bin/hgTracks?db=mm10&position=chr1%3A38664955-38536826
Afg3l2	ENSMUSG00000024527	ENSMUSG00000024527:s:67448888-67449166	-0.21914833391073046;0.2191483536086827	0	0.5967285337940298;0.5967286357642088	1.3902797192710814e-05;1.3901700271580714e-05	0.884;0.116	0.624;0.376	s|1e1.1o1|i	FALSE	FALSE	FALSE	2	2	1;0	chr18	-	67442850-67448888;67442851-67448887	67442751-67442850;67448888-67449166	67442851-67448887	http://genome.ucsc.edu/cgi-bin/hgTracks?db=mm10&position=chr18%3A67449166-67442751
Agap1	ENSMUSG00000055013	ENSMUSG00000055013:t:89789163-89789324	-0.24540559288992758;0.24540558904507107	0	0.7747085664795085;0.7747085007092862	3.8940152724542543e-07;3.8935131752389707e-07	0.358;0.642	0.104;0.896	t|1e1.1o1|1e2.1o1	FALSE	FALSE	TRUE	2	3	1;1	chr1	+	89743896-89789163;89766464-89789163	89743728-89743896;89766306-89766464;89789163-89789324		http://genome.ucsc.edu/cgi-bin/hgTracks?db=mm10&position=chr1%3A89789324-89743728
Agap1	ENSMUSG00000055013	ENSMUSG00000055013:t:89834434-89834588	0.21852141590908858;-0.21852141894446975	0	0.6035190743567613;0.6035188725260194	7.2753472949709745e-06;7.275925303140696e-06	0.539;0.461	0.775;0.225	t|1e1.1o1|1e2.1o1	FALSE	FALSE	TRUE	2	3	1;0	chr1	+	89789324-89834434;89823934-89834434	89789163-89789324;89823857-89823934;89834434-89834588		http://genome.ucsc.edu/cgi-bin/hgTracks?db=mm10&position=chr1%3A89834588-89789163
Agap2	ENSMUSG00000025422	ENSMUSG00000025422:s:127089230-127089358	0.2159412882234709;-0.21594131158697946	0	0.5865877423095806;0.5865876312760986	1.4733641502259797e-05;1.4734785241499182e-05	0.553;0.447	0.811;0.189	s|1e1.1o1|1e2.1o1	FALSE	FALSE	TRUE	2	3	1;0	chr10	+	127089358-127090142;127089358-127090427	127089230-127089358;127090142-127090201;127090427-127090575		http://genome.ucsc.edu/cgi-bin/hgTracks?db=mm10&position=chr10%3A127090575-127089230
Agrn	ENSMUSG00000041936	ENSMUSG00000041936:t:156167282-156167506	0.22704952370178333;-2.1147892824388978e-08;-0.24057815469013955	0	0.7056211329302575;6.117979684838408e-21;0.7842957148247928	1.0249603088366157e-07;0.5908188052770305;3.010211291343268e-08	0.656;0.002;0.342	0.887;0.012;0.101	t|1e1.1o1|1e2.1o1|1e3.1o1	FALSE	FALSE	TRUE	3	4	1;1;1	chr4	-	156167506-156168733;156167506-156168546;156167506-156167777	156167282-156167506;156167777-156167809;156168546-156168569;156168733-156168820		http://genome.ucsc.edu/cgi-bin/hgTracks?db=mm10&position=chr4%3A156168820-156167282
Agrn	ENSMUSG00000041936	ENSMUSG00000041936:t:156185088-156185135	0.21347972027742218;-0.21347972259028927	0	0.584588716107729;0.58458865151419	3.1224785701457106e-06;3.122717136094799e-06	0.629;0.371	0.849;0.151	t|1e1.1o1|1e2.1o1	FALSE	FALSE	TRUE	2	3	1;1	chr4	-	156185135-156195244;156185135-156185551	156185088-156185135;156185551-156186107;156195244-156195505		http://genome.ucsc.edu/cgi-bin/hgTracks?db=mm10&position=chr4%3A156195505-156185088
Agtpbp1	ENSMUSG00000021557	ENSMUSG00000021557:s:59531905-59532076	0.30320167731956504;-0.3032017139240246	0	0.946973031538242;0.9469730203412325	2.1408977393434635e-07;2.1427832996856466e-07	0.588;0.412	0.899;0.101	s|1e1.1o1|1e2.1o1	FALSE	FALSE	TRUE	2	3	1;1	chr13	-	59531203-59532013;59528518-59532013	59528387-59528518;59531057-59531203;59531905-59532076		http://genome.ucsc.edu/cgi-bin/hgTracks?db=mm10&position=chr13%3A59532076-59528387
Agtpbp1	ENSMUSG00000021557	ENSMUSG00000021557:t:59476994-59477138	0.21198797016684875;-0.20951850642002026;-6.745047020516001e-06	0	0.5771680871069317;0.5591617906759268;6.119478991025263e-21	1.1296501608625747e-06;1.2799331130519676e-06;0.030799300787908823	0.057;0.940;0.003	0.267;0.732;0.001	t|1e1.1o1|1e2.1o1|1e3.1o2	FALSE	FALSE	TRUE	3	4	1;1;1	chr13	-	59477138-59495333;59477138-59482517;59477138-59481260	59476994-59477138;59480581-59481338;59482517-59482604;59495333-59495481		http://genome.ucsc.edu/cgi-bin/hgTracks?db=mm10&position=chr13%3A59495481-59476994
AI314180	ENSMUSG00000050812	ENSMUSG00000050812:t:58885368-58885498	0.2515240642000074;-0.2822401196948732;0.01196808639883698	0	0.7107338857874059;0.8318620533409463;0.0006613691546699179	1.3582594159468418e-05;5.253238030467067e-06;0.00012226492812436596	0.433;0.437;0.131	0.721;0.131;0.149	t|1e1.1o1|1e2.1o1|1e3.1o1	FALSE	FALSE	TRUE	3	4	1;1;1	chr4	-	58885498-58912476;58885498-58911869;58885498-58905004	58885368-58885498;58905004-58905107;58911869-58911930;58912476-58912749		http://genome.ucsc.edu/cgi-bin/hgTracks?db=mm10&position=chr4%3A58912749-58885368
Akap11	ENSMUSG00000022016	ENSMUSG00000022016:s:78507725-78507880	0.030657081290665425;-0.2714442799734145;0.2191967907215053	0	0.010729579937034248;0.892806423895385;0.6158324401161923	8.293839099640654e-05;2.7029664062538927e-09;4.534204683976434e-06	0.575;0.305;0.118	0.642;0.008;0.350	s|1e1.1o2|1e1.2o2|i	FALSE	TRUE	FALSE	3	2	1;1;0	chr14	-	78503025-78507725;78503022-78507725;78503026-78507724	78502939-78503025;78507725-78507880	78503026-78507724	http://genome.ucsc.edu/cgi-bin/hgTracks?db=mm10&position=chr14%3A78507880-78502939
Akap13	ENSMUSG00000066406	ENSMUSG00000066406:t:75663412-75663487	0.22155186155356807;-0.2158174389258185;-0.00016129022752757298	0	0.6169766627789152;0.5825514526732217;1.8480858599972213e-08	1.0604250674799856e-06;1.2621047889016523e-06;0.0016963390288788904	0.744;0.250;0.006	0.996;0.002;0.002	t|1e1.1o1|1e2.1o1|1e3.1o1	FALSE	FALSE	TRUE	3	4	1;1;1	chr7	+	75615048-75663412;75643464-75663412;75644216-75663412	75614688-75615048;75643319-75643464;75644185-75644216;75663412-75663487		http://genome.ucsc.edu/cgi-bin/hgTracks?db=mm10&position=chr7%3A75663487-75614688
Akap9	ENSMUSG00000040407	ENSMUSG00000040407:s:3951690-3951734	0.21973181437191797;-0.1585321316903372;-0.011295606588526831	0	0.6007025865666452;0.34463419227781456;1.4499736016320314e-05	1.1089242664811925e-05;1.966508156658886e-05;0.0004330255582928322	0.199;0.751;0.051	0.439;0.560;0.001	s|1e1.1o1|1e2.1o1|1e3.1o1	FALSE	FALSE	TRUE	3	4	1;1;1	chr5	+	3951734-3954397;3951734-3954792;3951734-3956157	3951690-3951734;3954397-3954450;3954792-3954962;3956157-3956312		http://genome.ucsc.edu/cgi-bin/hgTracks?db=mm10&position=chr5%3A3956312-3951690
Akt3	ENSMUSG00000019699	ENSMUSG00000019699:t:177130971-177131096	0.21707483388104581;-0.21707481742158416	0	0.657425391486444;0.6574252325757965	4.21593766038676e-08;4.216798221712281e-08	0.754;0.246	0.966;0.034	t|1e1.2o2|1e2.1o1	FALSE	FALSE	TRUE	2	3	1;0	chr1	-	177131096-177248676;177131096-177209976	177130971-177131096;177209976-177210037;177248676-177248881		http://genome.ucsc.edu/cgi-bin/hgTracks?db=mm10&position=chr1%3A177248881-177130971
Ambra1	ENSMUSG00000040506	ENSMUSG00000040506:s:91772711-91773747	-0.2720611069960849;0.27206111173308134	0	0.8309579823218883;0.830958081079549	7.874789073936128e-06;7.874183088382657e-06	0.754;0.246	0.469;0.531	s|1e1.1o1|1e2.1o1	FALSE	FALSE	TRUE	2	3	1;1	chr2	+	91773747-91805024;91773747-91810030	91772711-91773747;91805024-91805110;91810030-91810969		http://genome.ucsc.edu/cgi-bin/hgTracks?db=mm10&position=chr2%3A91810969-91772711
Amot	ENSMUSG00000041688	ENSMUSG00000041688:t:145480005-145480458	0.20702424718628484;-0.20702425356023862	0	0.5755355541027062;0.5755354800848436	6.759100202584654e-06;6.759614052054275e-06	0.056;0.944	0.272;0.728	t|1e1.1o1|1e2.1o1	FALSE	FALSE	TRUE	2	3	1;1	chrX	-	145480458-145496989;145480458-145486765	145480005-145480458;145486765-145487701;145496989-145497051		http://genome.ucsc.edu/cgi-bin/hgTracks?db=mm10&position=chrX%3A145497051-145480005
Amotl2	ENSMUSG00000032531	ENSMUSG00000032531:t:102720081-102720212	-0.0030656827003131687;-0.003045150736473518;-0.00018190509877144773;0.21605799090858258;-0.03179539016392175;-4.338322650679425e-06;-0.07352569313923688	0	1.7294199157699304e-08;1.6472970987514905e-08;6.1583932917825044e-21;0.6035177217017237;0.000446712580072483;6.1189461893532245e-21;0.0029309562141540987	0.0024812388561942234;0.002506973351550257;0.00884915296158828;7.477520772137214e-07;8.977949941069152e-05;0.016934970984718856;4.12114843315603e-05	0.032;0.032;0.012;0.705;0.103;0.001;0.113	0.000;0.000;0.000;0.935;0.051;0.000;0.015	t|1e1.1o1|1e2.1o1|1e3.1o1|1e4.1o1|1e5.1o1|1e6.1o2|1e6.2o2	TRUE	FALSE	TRUE	7	7	1;1;1;1;1;1;1	chr9	+	102716811-102720081;102717086-102720081;102717442-102720081;102717902-102720081;102718530-102720081;102718681-102720081;102718713-102720081	102716672-102716811;102716963-102717086;102717289-102717442;102717668-102717902;102718429-102718530;102718568-102718713;102720081-102720212		http://genome.ucsc.edu/cgi-bin/hgTracks?db=mm10&position=chr9%3A102720212-102716672
Ank2	ENSMUSG00000032826	ENSMUSG00000032826:s:127013239-127013337	-0.2652919298972669;0.2652919248369403	0	0.9354023602519246;0.9354023768630407	3.1091751395706524e-10;3.0807898453412274e-10	0.990;0.010	0.710;0.290	s|1e1.1o1|1e2.1o1	FALSE	FALSE	TRUE	2	3	1;1	chr3	-	127012771-127013239;127011051-127013239	127010854-127011051;127012673-127012771;127013239-127013337		http://genome.ucsc.edu/cgi-bin/hgTracks?db=mm10&position=chr3%3A127013337-127010854
Ank2	ENSMUSG00000032826	ENSMUSG00000032826:s:127334794-127339192	0.28680842956930047;-0.2868084233556186	0	0.8601999994207714;0.8601998895324854	5.84381137376845e-06;5.84424638527814e-06	0.447;0.553	0.745;0.255	s|1e1.1o1|1e2.1o1	FALSE	FALSE	TRUE	2	3	1;1	chr3	-	127248232-127339132;127104862-127339132	127104761-127104862;127248134-127248232;127334794-127339192		http://genome.ucsc.edu/cgi-bin/hgTracks?db=mm10&position=chr3%3A127339192-127104761
Ank2	ENSMUSG00000032826	ENSMUSG00000032826:t:126997853-126997951	-0.2827431047610329;0.2633453903340318;5.49050769708781e-06	0	0.9009700252497993;0.8378110471452067;6.119077017999003e-21	6.056578708557581e-07;1.013367118298919e-06;0.47558862763555815	0.831;0.168;0.002	0.548;0.431;0.020	t|1e1.1o1|1e2.1o2|1e2.2o2	TRUE	FALSE	TRUE	3	3	1;1;1	chr3	-	126997951-126998877;126997951-126998324;126997951-126998093	126997853-126997951;126998093-126998461;126998877-126998975		http://genome.ucsc.edu/cgi-bin/hgTracks?db=mm10&position=chr3%3A126998975-126997853
Ank2	ENSMUSG00000032826	ENSMUSG00000032826:t:127048182-127048280	0.2530839434741366;-0.2530839637537562	0	0.7504781547111796;0.7504781405361776	6.756057996028291e-06;6.756576338973197e-06	0.297;0.703	0.566;0.434	t|1e1.2o2|1e2.1o1	FALSE	FALSE	TRUE	2	3	1;1	chr3	-	127048280-127052688;127048280-127052226	127048182-127048280;127052226-127052249;127052688-127052873		http://genome.ucsc.edu/cgi-bin/hgTracks?db=mm10&position=chr3%3A127052873-127048182
Ank3	ENSMUSG00000069601	ENSMUSG00000069601:t:69808416-69808517	0.21172089580412495;-0.2109818300730642;-2.3063209393267525e-07;-2.3063209393267525e-07	0	0.5858630773103172;0.5794093760222162;6.118049112680899e-21;6.118049112680899e-21	1.1282035297000836e-06;1.071028805865737e-06;0.48627218112759885;0.48627218112759885	0.711;0.286;0.002;0.002	0.929;0.069;0.001;0.001	t|1e1.1o1|1e2.1o2|1e3.1o1|1e4.1o1	FALSE	FALSE	TRUE	4	5	1;1;1;1	chr10	+	69534284-69808416;69706925-69808416;69785672-69808416;69787604-69808416	69533772-69534284;69706296-69710476;69785514-69785672;69787456-69787604;69808416-69808517		http://genome.ucsc.edu/cgi-bin/hgTracks?db=mm10&position=chr10%3A69808517-69533772
Ank3	ENSMUSG00000069601	ENSMUSG00000069601:t:69994303-69995240	-3.734392983856534e-06;0.35970487752656516;-0.0010531749306575806;-0.0043600210553932746;-0.3018498509910821	0	2.003629328279676e-09;0.9452531557808819;1.2255345300658367e-07;1.858018095751285e-06;0.8434712828710822	0.0027451922043598698;6.902844421647429e-06;0.0014574718169753087;0.0007723805368923253;1.0974663053109346e-05	0.003;0.176;0.019;0.035;0.768	0.003;0.551;0.003;0.003;0.440	t|1e1.1o3|1e1.2o3|1e2.1o1|1e3.1o1|1e4.1o1	TRUE	FALSE	TRUE	5	5	1;1;1;1;1	chr10	+	69982161-69994372;69982197-69994372;69988632-69994372;69992475-69994372;69993762-69994372	69982116-69982302;69987849-69988632;69989935-69992475;69993545-69993762;69994303-69995240		http://genome.ucsc.edu/cgi-bin/hgTracks?db=mm10&position=chr10%3A69995240-69982116
Ankhd1	ENSMUSG00000024483	ENSMUSG00000024483:s:36657974-36658138	-0.2913137911341277;0.2913137709385547	0	0.8776960715376562;0.8776961267661546	3.3008544964019393e-06;3.300574727450814e-06	0.513;0.487	0.208;0.792	s|1e1.1o1|1e2.1o1	FALSE	FALSE	TRUE	2	3	1;1	chr18	+	36658138-36658400;36658138-36660997	36657974-36658138;36658400-36658913;36660997-36661106		http://genome.ucsc.edu/cgi-bin/hgTracks?db=mm10&position=chr18%3A36661106-36657974
Ankrd13b	ENSMUSG00000037907	ENSMUSG00000037907:s:77472302-77472378	0.11483241661033808;-0.1347831698266767;0.030731867672752256;0.18944766762246873;-0.2122375158776443	0	0.0161367211198854;0.08348810352836322;0.00040726698474231383;0.43700675196940364;0.5802477927742005	1.1312029494900825e-05;4.631244750918917e-06;9.307376059788756e-05;4.398523068332785e-06;6.487642712160735e-06	0.043;0.166;0.126;0.115;0.548	0.166;0.022;0.181;0.309;0.322	s|1e1.1o3|1e1.2o3|1e1.3o3|1e2.1o2|1e2.2o2	FALSE	TRUE	TRUE	5	3	0;1;0;0;1	chr11	-	77472199-77472302;77472179-77472302;77472093-77472302;77471878-77472302;77471823-77472302	77470485-77471878;77472014-77472199;77472302-77472378		http://genome.ucsc.edu/cgi-bin/hgTracks?db=mm10&position=chr11%3A77472378-77470485
Ankrd13b	ENSMUSG00000037907	ENSMUSG00000037907:t:77470485-77471878	0.2847710544744176;0.00546169184504045;-0.3243983485009759	0	0.8782313452931;2.2163156992361148e-09;0.9510351835591826	4.434450261212585e-06;0.026815713936620633;2.9544977364626135e-06	0.175;0.005;0.820	0.472;0.042;0.485	t|1e1.1o1|1e2.2o2|2e3.1o1	FALSE	TRUE	TRUE	3	4	0;1;1	chr11	-	77471878-77472302;77471878-77472014;77471823-77472302	77470485-77471878;77472014-77472199;77472302-77472378		http://genome.ucsc.edu/cgi-bin/hgTracks?db=mm10&position=chr11%3A77472378-77470485
Ankrd16	ENSMUSG00000047909	ENSMUSG00000047909:s:11784205-11784452	0.33150765414537453;-0.00014584920184959973;-0.3262639930822224	0	0.9332967136858444;1.1835694890086425e-08;0.9251665678546926	5.141856843085471e-06;0.0018742190933794811;5.418049638272748e-06	0.282;0.006;0.712	0.634;0.001;0.364	s|1e1.1o2|1e1.2o2|1e2.2o2	FALSE	TRUE	TRUE	3	3	1;1;1	chr2	+	11784452-11785123;11784452-11785170;11784452-11786224	11784205-11784452;11785123-11785260;11786158-11786302		http://genome.ucsc.edu/cgi-bin/hgTracks?db=mm10&position=chr2%3A11786302-11784205
Anks1	ENSMUSG00000024219	ENSMUSG00000024219:s:28058290-28058460	0.23971048930521124;-0.23971049533662805	0	0.7687805701869466;0.7687805329617342	4.873666243159505e-07;4.874002210719652e-07	0.048;0.952	0.284;0.716	s|1e1.1o1|1e2.1o1	FALSE	FALSE	TRUE	2	3	1;1	chr17	+	28058460-28058748;28058460-28059294	28058290-28058460;28058748-28058846;28059294-28059391		http://genome.ucsc.edu/cgi-bin/hgTracks?db=mm10&position=chr17%3A28059391-28058290
Anks3	ENSMUSG00000022515	ENSMUSG00000022515:s:4942211-4942294	0.2111970545964411;-0.21119704711401227	0	0.5635857714092757;0.5635858811908875	4.420012812767011e-06;4.420355883105742e-06	0.672;0.328	0.896;0.104	s|1e1.1o2|1e1.2o2	FALSE	TRUE	FALSE	2	2	1;0	chr16	-	4941987-4942211;4941982-4942211	4941899-4941987;4942211-4942294		http://genome.ucsc.edu/cgi-bin/hgTracks?db=mm10&position=chr16%3A4942294-4941899
Ankzf1	ENSMUSG00000026199	ENSMUSG00000026199:t:75194841-75194943	-0.279938869263728;0.2799388708585634	0	0.8284469186256114;0.8284469183899889	3.557517577856828e-06;3.55724591120194e-06	0.381;0.619	0.077;0.923	t|1e1.1o1|1e2.1o1	FALSE	FALSE	TRUE	2	3	1;1	chr1	+	75192677-75194841;75194284-75194841	75192151-75192677;75194178-75194284;75194841-75194943		http://genome.ucsc.edu/cgi-bin/hgTracks?db=mm10&position=chr1%3A75194943-75192151
Ano8	ENSMUSG00000034863	ENSMUSG00000034863:s:71484268-71484364	-0.21714259516899254;0.21714260469202018	0	0.667564908708626;0.6675649606894312	2.3792184433713004e-07;2.3792488003868685e-07	0.982;0.018	0.756;0.244	s|1e1.1o1|1e2.1o1	FALSE	FALSE	TRUE	2	3	1;0	chr8	-	71483564-71484268;71483367-71484268	71483240-71483367;71483448-71483564;71484268-71484364		http://genome.ucsc.edu/cgi-bin/hgTracks?db=mm10&position=chr8%3A71484364-71483240
Ap2a1	ENSMUSG00000060279	ENSMUSG00000060279:t:44903144-44903200	0.27883525529409436;-0.27883523360708684	0	0.8419649204223671;0.8419648504102121	2.735274587238193e-06;2.7354619035468986e-06	0.653;0.347	0.948;0.052	t|1e1.1o1|1e2.1o1	FALSE	FALSE	TRUE	2	3	1;1	chr7	-	44903200-44903741;44903200-44903462	44903144-44903200;44903462-44903527;44903741-44903901		http://genome.ucsc.edu/cgi-bin/hgTracks?db=mm10&position=chr7%3A44903901-44903144
Ap2b1	ENSMUSG00000035152	ENSMUSG00000035152:s:83350979-83351171	-0.2011848099129574;0.20118485382298065	0	0.5115474437888231;0.5115476660610623	3.153581750736656e-06;3.1533347122442137e-06	0.419;0.581	0.214;0.786	s|1e1.1o1|1e2.1o1	FALSE	FALSE	TRUE	2	3	1;1	chr11	+	83351171-83364795;83351171-83365647	83350979-83351171;83364795-83364836;83365647-83365793		http://genome.ucsc.edu/cgi-bin/hgTracks?db=mm10&position=chr11%3A83365793-83350979
Apbb1	ENSMUSG00000037032	ENSMUSG00000037032:t:105565533-105565653	-2.628332045169361e-08;0.2569414188445438;-0.2557134518358824	0	6.117983420970003e-21;0.86547103237997;0.8605145340852624	0.5758367397100106;2.2304054391679784e-08;2.581741298524065e-08	0.002;0.111;0.887	0.000;0.366;0.634	t|1e1.2o2|2e1.2o2|2e2.1o1	FALSE	TRUE	TRUE	3	3	1;1;1	chr7	-	105565653-105566051;105565647-105566051;105565647-105565946	105565533-105565653;105565946-105565951;105566051-105566178		http://genome.ucsc.edu/cgi-bin/hgTracks?db=mm10&position=chr7%3A105566178-105565533
Apbb2	ENSMUSG00000029207	ENSMUSG00000029207:s:66451468-66451629	-0.21003707234885133;0.21003710878208076	0	0.5599366805876195;0.5599369057603834	8.063372234246025e-06;8.062725910157988e-06	0.414;0.586	0.185;0.815	s|1e1.1o2|1e1.2o2	FALSE	TRUE	FALSE	2	2	1;1	chr5	-	66400284-66451468;66400281-66451468	66399616-66400284;66451468-66451629		http://genome.ucsc.edu/cgi-bin/hgTracks?db=mm10&position=chr5%3A66451629-66399616
Apc	ENSMUSG00000005871	ENSMUSG00000005871:s:34279269-34279352	-2.5213683443952183e-07;-0.22108675518829032;0.22197625276778993	0	6.118040096359033e-21;0.6335746231482096;0.6382751528397765	0.48763637352198974;5.455910555784982e-06;5.3400931379013e-06	0.002;0.827;0.171	0.001;0.597;0.401	s|1e1.1o1|1e2.1o1|1e3.1o1	FALSE	FALSE	TRUE	3	4	1;1;0	chr18	+	34279352-34282007;34279352-34289838;34279352-34296031	34279269-34279352;34282007-34282009;34289838-34289942;34296031-34296129		http://genome.ucsc.edu/cgi-bin/hgTracks?db=mm10&position=chr18%3A34296129-34279269
Apc	ENSMUSG00000005871	ENSMUSG00000005871:s:34299966-34300202	0.24359416253841756;-0.2424478747502567;-1.4946263891208045e-07	0	0.7634892782435108;0.7572027464897572;6.118016404702721e-21	1.8533569922133087e-06;1.9849734241850214e-06;0.49606710860297465	0.094;0.904;0.002	0.337;0.662;0.001	s|1e1.2o2|1e2.1o1|1e3.1o1	FALSE	FALSE	TRUE	3	4	0;1;1	chr18	+	34300061-34301262;34300061-34304583;34300061-34310693	34299966-34300202;34301261-34301315;34304583-34304722;34310693-34310907		http://genome.ucsc.edu/cgi-bin/hgTracks?db=mm10&position=chr18%3A34310907-34299966
Arfgap1	ENSMUSG00000027575	ENSMUSG00000027575:s:180979171-180979227	0.2978107384129011;-6.472173283082862e-05;-0.2944135675950977	0	0.8907267185296183;1.181072640434871e-10;0.8824915417353275	4.452200130303384e-06;0.0038930503891784207;4.643582621866038e-06	0.310;0.005;0.685	0.624;0.002;0.374	s|1e1.1o1|1e2.2o3|1e2.3o3	FALSE	TRUE	TRUE	3	3	1;1;1	chr2	+	180979227-180979661;180979227-180980398;180979227-180980404	180979171-180979227;180979661-180979932;180980349-180980474		http://genome.ucsc.edu/cgi-bin/hgTracks?db=mm10&position=chr2%3A180980474-180979171
Arhgap12	ENSMUSG00000041225	ENSMUSG00000041225:s:6068654-6071097	-0.2913138149685104;-1.0923240374182392e-06;0.2929647809959943	0	0.9403827428912047;6.1182271891625856e-21;0.94364334070561	8.147385589518663e-07;0.16600933763401482;7.733614498633184e-07	0.776;0.002;0.221	0.476;0.001;0.523	s|1e1.1o2|1e1.2o2|1e2.1o1	FALSE	TRUE	TRUE	3	3	1;1;1	chr18	-	6065845-6069831;6065771-6069831;6064421-6069831	6064341-6064421;6065705-6065845;6068654-6071097		http://genome.ucsc.edu/cgi-bin/hgTracks?db=mm10&position=chr18%3A6071097-6064341
Arhgap21	ENSMUSG00000036591	ENSMUSG00000036591:s:20887106-20887160	-0.21572269751450718;-0.04245080142194159;0.26812474536988057	0	0.6261378433956127;1.225996611350436e-05;0.8812809715804644	9.654597810104804e-08;0.0002180730027219191;2.1218863441103193e-08	0.242;0.080;0.677	0.024;0.026;0.950	s|1e1.1o1|1e2.1o1|1e3.1o1	FALSE	FALSE	TRUE	3	4	1;1;1	chr2	-	20886739-20887106;20883229-20887106;20881851-20887106	20879961-20881851;20883200-20883229;20886358-20886739;20887106-20887160		http://genome.ucsc.edu/cgi-bin/hgTracks?db=mm10&position=chr2%3A20887160-20879961
Arhgap21	ENSMUSG00000036591	ENSMUSG00000036591:t:20879961-20881851	0.2672351343649845;-0.267235140604994	0	0.8675973423665293;0.8675972896138842	7.071744558852831e-07;7.072264099905468e-07	0.579;0.421	0.851;0.149	t|1e1.1o1|1e2.1o1	FALSE	FALSE	TRUE	2	3	1;1	chr2	-	20881851-20887106;20881851-20883200	20879961-20881851;20883200-20883229;20887106-20887160		http://genome.ucsc.edu/cgi-bin/hgTracks?db=mm10&position=chr2%3A20887160-20879961
Arhgap21	ENSMUSG00000036591	ENSMUSG00000036591:t:20967330-20967721	-1.8996633103913086e-06;-0.20717214678718265;0.2103066074229967;-1.8996633103913086e-06;-1.8996633103913086e-06	0	6.118404193642235e-21;0.55709744017119;0.5733658857810187;6.118404193642235e-21;6.118404193642235e-21	0.05011125947545536;9.389529851522305e-06;9.10471046795492e-06;0.05011125947545536;0.05011125947545536	0.002;0.585;0.410;0.002;0.002	0.001;0.356;0.642;0.001;0.001	t|1e1.1o2|1e1.2o2|1e2.1o2|1e2.2o2|2e3.2o2	TRUE	TRUE	TRUE	5	4	1;1;1;1;1	chr2	-	20967720-20968487;20967720-20968484;20967720-20968480;20967720-20968443;20967716-20968484	20967330-20967721;20968443-20968484;20968484-20968881		http://genome.ucsc.edu/cgi-bin/hgTracks?db=mm10&position=chr2%3A20968881-20967330
Arhgdib	ENSMUSG00000030220	ENSMUSG00000030220:t:136933584-136933773	-0.25193235048990464;0.2829355034894944;-0.004030862646812411;-0.00022271070337267568	0	0.71414980798553;0.8081113766010461;2.78866071087581e-05;5.789739199645208e-07	9.799768193485825e-06;8.69268626869441e-06;0.00038822280031081124;0.0008393505457184869	0.354;0.609;0.032;0.006	0.072;0.920;0.004;0.004	t|1e1.1o1|1e2.1o1|1e3.1o1|1e4.1o1	FALSE	FALSE	TRUE	4	5	1;1;1;1	chr6	-	136933773-136941813;136933773-136941651;136933773-136941438;136933773-136934867	136933584-136933773;136934867-136935146;136941438-136941503;136941651-136941756;136941813-136941899		http://genome.ucsc.edu/cgi-bin/hgTracks?db=mm10&position=chr6%3A136941899-136933584
Arhgef2	ENSMUSG00000028059	ENSMUSG00000028059:s:88632196-88632339	-0.21218637101855237;0.21218634922232318	0	0.5784119764836229;0.5784119074171348	2.6533185656374414e-06;2.653115535759257e-06	0.341;0.659	0.117;0.883	s|1e1.2o3|2e1.2o3	TRUE	FALSE	FALSE	2	2	1;1	chr3	+	88632333-88632913;88632339-88632913	88632196-88632339;88632733-88633060		http://genome.ucsc.edu/cgi-bin/hgTracks?db=mm10&position=chr3%3A88633060-88632196
Arhgef7	ENSMUSG00000031511	ENSMUSG00000031511:s:11821960-11823061	-0.2298950210447246;0.22989503804777958	0	0.6678736505006867;0.6678736995092899	5.1765980905171816e-06;5.176188325010746e-06	0.563;0.437	0.321;0.679	s|1e1.1o1|1e2.2o2	FALSE	FALSE	TRUE	2	3	1;1	chr8	+	11822049-11824505;11822049-11831493	11821960-11823061;11824505-11827149;11830238-11831592		http://genome.ucsc.edu/cgi-bin/hgTracks?db=mm10&position=chr8%3A11831592-11821960
Arl13b	ENSMUSG00000022911	ENSMUSG00000022911:s:62802720-62802836	-0.2847325867244759;0.28473257358910387	0	0.8944495893363575;0.8944496780959983	6.6574477746161875e-06;6.656951313511729e-06	0.956;0.044	0.656;0.344	s|1e1.1o1|1e2.1o1	FALSE	FALSE	TRUE	2	3	1;1	chr16	-	62801790-62802720;62795708-62802720	62793685-62795708;62801722-62801790;62802720-62802836		http://genome.ucsc.edu/cgi-bin/hgTracks?db=mm10&position=chr16%3A62802836-62793685
Arl13b	ENSMUSG00000022911	ENSMUSG00000022911:t:62793685-62795708	0.2517466688131171;-0.25344616307278434;0.004799944056799837	0	0.8436391334283054;0.7883283282781458;4.37570522720406e-05	7.399789091032738e-07;3.925240297797394e-06;0.00040758805812335375	0.026;0.901;0.073	0.286;0.633;0.076	t|1e1.1o1|1e2.1o1|i	FALSE	FALSE	TRUE	3	3	1;1;0	chr16	-	62795708-62802720;62795708-62801722;62795709-62801721	62793685-62795708;62801722-62801790;62802720-62802836	62795709-62801721	http://genome.ucsc.edu/cgi-bin/hgTracks?db=mm10&position=chr16%3A62802836-62793685
Arrdc1	ENSMUSG00000026972	ENSMUSG00000026972:s:24926545-24926727	-0.0002190967906738241;0.11671564745025652;-0.2948810169447597;0.13900758993413004	0	2.233607086575527e-07;0.13419590395155515;0.8860512956414257;0.11978592279083927	0.0009617529724109675;1.953855434972101e-05;6.2729875963674075e-06;5.752327358936696e-06	0.006;0.052;0.937;0.006	0.003;0.198;0.627;0.172	s|1e1.1o2|2e1.1o2|3e1.1o2|3e1.2o2	TRUE	TRUE	FALSE	4	2	1;1;1;1	chr2	-	24926448-24926588;24926448-24926583;24926448-24926545;24926445-24926545	24926272-24926448;24926545-24926727		http://genome.ucsc.edu/cgi-bin/hgTracks?db=mm10&position=chr2%3A24926727-24926272
Arvcf	ENSMUSG00000000325	ENSMUSG00000000325:s:18400085-18400640	-0.25219603746363245;0.2521959891514535	0	0.8223036993246108;0.8223036010800235	5.537428893198637e-08;5.534208507979624e-08	0.359;0.641	0.102;0.898	s|1e1.1o1|1e2.1o1	FALSE	FALSE	TRUE	2	3	1;1	chr16	+	18400253-18400781;18400253-18401567	18400085-18400640;18400781-18400798;18401567-18401638		http://genome.ucsc.edu/cgi-bin/hgTracks?db=mm10&position=chr16%3A18401638-18400085
Asap1	ENSMUSG00000022377	ENSMUSG00000022377:s:64119958-64120186	0.2574134447264863;-0.2574134731429992	0	0.7326461579799411;0.7326461476669549	1.0064635565184172e-05;1.006541953207929e-05	0.555;0.445	0.845;0.155	s|1e1.1o1|1e2.2o2	FALSE	FALSE	TRUE	2	3	1;1	chr15	-	64111076-64119958;64102472-64119958	64102403-64102542;64110906-64111076;64119958-64120186		http://genome.ucsc.edu/cgi-bin/hgTracks?db=mm10&position=chr15%3A64120186-64102403
Asb1	ENSMUSG00000026311	ENSMUSG00000026311:t:91544151-91544297	0.2570316084459059;-0.00034743845083890965;-0.24992990934913967	0	0.7537038105823697;3.036816770850265e-07;0.7276489472172288	1.1180185055482614e-05;0.0008768012905489009;1.1819418354486189e-05	0.212;0.008;0.780	0.497;0.002;0.501	t|1e1.1o1|1e2.1o1|2e3.1o1	FALSE	TRUE	TRUE	3	4	1;1;1	chr1	+	91540864-91544151;91541175-91544151;91540864-91544156	91540714-91540864;91541080-91541175;91544151-91544297		http://genome.ucsc.edu/cgi-bin/hgTracks?db=mm10&position=chr1%3A91544297-91540714
Asph	ENSMUSG00000028207	ENSMUSG00000028207:s:9639198-9639347	-0.3062198737563832;0.30621984601039015	0	0.911524836250017;0.9115248855249611	3.4905365804416277e-06;3.4902903513943003e-06	0.579;0.421	0.259;0.741	s|1e1.1o1|1e2.1o1	FALSE	FALSE	TRUE	2	3	1;1	chr4	-	9637703-9639198;9635969-9639198	9633116-9635969;9637659-9637703;9639198-9639347		http://genome.ucsc.edu/cgi-bin/hgTracks?db=mm10&position=chr4%3A9639347-9633116
Atad2b	ENSMUSG00000052812	ENSMUSG00000052812:s:4969352-4969442	-0.2095452016926619;0.20954523297570396	0	0.557433097256261;0.5574333458481973	9.911088099112675e-07;9.910546162586714e-07	0.244;0.756	0.022;0.978	s|1e1.1o1|1e2.1o1	FALSE	FALSE	TRUE	2	3	0;1	chr12	+	4969442-4970406;4969442-4973968	4969352-4969442;4970406-nan;4973968-4974279		http://genome.ucsc.edu/cgi-bin/hgTracks?db=mm10&position=chr12%3A4974279-4969352
Atf2	ENSMUSG00000027104	ENSMUSG00000027104:s:73873274-73873745	-0.23937087957424158;0.23937087919522862	0	0.765750823393937;0.7657507026107533	8.04323252556749e-07;8.04298656442992e-07	0.321;0.679	0.074;0.926	s|1e1.1o1|1e2.2o2	FALSE	FALSE	TRUE	2	3	1;1	chr2	-	73870685-73873670;73863238-73873670	73862876-73863290;73870623-73870685;73873274-73873745		http://genome.ucsc.edu/cgi-bin/hgTracks?db=mm10&position=chr2%3A73873745-73862876
Atg16l1	ENSMUSG00000026289	ENSMUSG00000026289:s:87774145-87774231	-0.2706341038374561;0.2706341285435108	0	0.8271530760429838;0.8271532768575607	4.023205491199278e-06;4.022901979479994e-06	0.537;0.463	0.248;0.752	s|1e1.1o1|1e2.2o2	FALSE	FALSE	TRUE	2	3	1;1	chr1	+	87774231-87774813;87774231-87775757	87774145-87774231;87774813-87774869;87775565-87775859		http://genome.ucsc.edu/cgi-bin/hgTracks?db=mm10&position=chr1%3A87775859-87774145
Atg4d	ENSMUSG00000002820	ENSMUSG00000002820:s:21272636-21272712	-0.21029969751262562;0.03961853114021044;0.14224055699667718	0	0.5996077652796744;0.0007007776904667383;0.06213141506243832	1.2060082573595032e-05;5.367269116086926e-05;2.321045534415289e-06	0.920;0.070;0.010	0.691;0.136;0.171	s|1e1.1o2|1e1.2o2|1e2.1o1	FALSE	TRUE	TRUE	3	3	1;0;0	chr9	+	21272712-21272791;21272712-21272818;21272712-21273254	21272636-21272712;21272791-21273057;21273254-21274368		http://genome.ucsc.edu/cgi-bin/hgTracks?db=mm10&position=chr9%3A21274368-21272636
Atp2b4	ENSMUSG00000026463	ENSMUSG00000026463:t:133702674-133706996	-0.21156294303422285;-0.0061784645762213665;0.25311917163496445	0	0.5696448102269105;0.002996305220999554;0.7886060813011553	1.4866435513072318e-05;0.00010697431952688685;4.3662070239540865e-06	0.670;0.272;0.058	0.422;0.253;0.323	t|1e1.1o1|1e2.1o2|1e2.2o2	TRUE	FALSE	TRUE	3	3	1;1;1	chr1	-	133706996-133715054;133706996-133711642;133706996-133711632	133702674-133706996;133711632-133711822;133715054-133715230		http://genome.ucsc.edu/cgi-bin/hgTracks?db=mm10&position=chr1%3A133715230-133702674
Atp9b	ENSMUSG00000024566	ENSMUSG00000024566:s:80869742-80869793	-0.28775101624290367;0.2877509954794094	0	0.9432054219167886;0.9432055061579296	6.149551942113973e-07;6.149341343526757e-07	0.954;0.046	0.664;0.336	s|1e1.1o1|1e2.1o1	FALSE	FALSE	TRUE	2	3	1;0	chr18	-	80858638-80869742;80847252-80869742	80847172-80847252;80858544-80858638;80869742-80869793		http://genome.ucsc.edu/cgi-bin/hgTracks?db=mm10&position=chr18%3A80869793-80847172
Atp9b	ENSMUSG00000024566	ENSMUSG00000024566:t:80847172-80847252	0.24447141585751506;-0.24447140620093263	0	0.8077528895624435;0.8077528478176922	7.473838706112002e-07;7.473843643968081e-07	0.043;0.957	0.290;0.710	t|1e1.1o1|1e2.1o1	FALSE	FALSE	TRUE	2	3	0;1	chr18	-	80847252-80869742;80847252-80858544	80847172-80847252;80858544-80858638;80869742-80869793		http://genome.ucsc.edu/cgi-bin/hgTracks?db=mm10&position=chr18%3A80869793-80847172
Atxn2	ENSMUSG00000042605	ENSMUSG00000042605:s:121811385-121811930	0.24415673627335804;-0.23816995254263082;-0.0002320942251219914	0	0.7026963547515745;0.6781059050771161;7.142648183179757e-08	7.63314636971019e-06;8.082138886145174e-06;0.0012353924188291954	0.593;0.401;0.007	0.861;0.138;0.001	s|1e1.1o1|1e2.1o1|1e3.1o1	FALSE	FALSE	TRUE	3	4	1;1;1	chr5	+	121811612-121813385;121811612-121814338;121811612-121815081	121811385-121811930;121813385-121813553;121814338-121814949;121815081-121815216		http://genome.ucsc.edu/cgi-bin/hgTracks?db=mm10&position=chr5%3A121815216-121811385
Auh	ENSMUSG00000021460	ENSMUSG00000021460:s:52918774-52919088	0.2828319805385357;-0.00015059720648606217;-0.007960360293727717;-0.22741295973552425	0	0.8395745601359799;3.652166463480661e-08;2.7672434987078918e-05;0.6377008197248198	7.572429280157457e-06;0.0013403113106980058;0.00038528472870369423;1.2422737977524356e-05	0.200;0.005;0.044;0.751	0.499;0.001;0.001;0.499	s|1e1.1o1|1e2.1o2|1e2.2o2|1e3.1o1	FALSE	TRUE	TRUE	4	4	1;1;1;1	chr13	-	52913061-52919001;52909357-52919001;52909315-52919001;52898736-52919001	52898650-52898736;52907045-52909357;52910210-52913061;52918774-52919088		http://genome.ucsc.edu/cgi-bin/hgTracks?db=mm10&position=chr13%3A52919088-52898650
Axin2	ENSMUSG00000000142	ENSMUSG00000000142:t:108923152-108924102	-0.2864047973925536;0.24483245829463765;-1.9253452510705264e-05;0.024157158311136864	0	0.8849022036148053;0.7436086595001816;6.1222601884389546e-21;0.00016826134181999357	2.736272895709213e-06;5.468641453711254e-06;0.008421713403711784;0.00011739904358454636	0.593;0.271;0.003;0.131	0.299;0.529;0.001;0.176	t|1e1.1o1|1e2.1o1|1e3.1o1|1e4.1o1	FALSE	FALSE	TRUE	4	5	1;1;1;1	chr11	+	108920561-108923152;108921193-108923152;108921365-108923152;108921996-108923152	108920349-108920561;108920800-108921193;108921336-108921365;108921648-108921996;108923152-108924102		http://genome.ucsc.edu/cgi-bin/hgTracks?db=mm10&position=chr11%3A108924102-108920349
B3gnt5	ENSMUSG00000022686	ENSMUSG00000022686:t:19765108-19765214	0.24903492504386643;-0.08787503357892673;-0.121728804133073	0	0.8141221195240019;0.007460495384346853;0.05264439708419554	1.748526610390402e-08;2.3896488451136122e-05;8.093728624758434e-06	0.721;0.124;0.154	0.979;0.018;0.003	t|1e1.1o1|1e2.1o1|1e3.1o2	FALSE	FALSE	TRUE	3	4	1;1;1	chr16	+	19760827-19765108;19761294-19765108;19764353-19765108	19760586-19760827;19761054-19761294;19764151-19764355;19765108-19765214		http://genome.ucsc.edu/cgi-bin/hgTracks?db=mm10&position=chr16%3A19765214-19760586
B4galt7	ENSMUSG00000021504	ENSMUSG00000021504:t:55608698-55608802	0.21330184416366504;-0.21330180358097217	0	0.6061670886741201;0.6061670178361145	1.219559519012119e-07;1.2198591170520245e-07	0.006;0.994	0.244;0.756	t|1e1.1o1|1e2.1o1	FALSE	FALSE	TRUE	2	3	0;1	chr13	+	55604382-55608698;55608425-55608698	55604020-55604382;55608342-55608425;55608698-55608802		http://genome.ucsc.edu/cgi-bin/hgTracks?db=mm10&position=chr13%3A55608802-55604020
Bag2	ENSMUSG00000042215	ENSMUSG00000042215:t:33745484-33747016	0.20790930613032227;-0.2079093338877781	0	0.5854885950265792;0.5854887300801592	3.0425340647315823e-06;3.0427302295521486e-06	0.014;0.986	0.237;0.763	t|1e1.1o2|1e2.1o1	FALSE	FALSE	TRUE	2	3	1;1	chr1	-	33747016-33757579;33747016-33748217	33745484-33747016;33748217-33748719;33756773-33757795		http://genome.ucsc.edu/cgi-bin/hgTracks?db=mm10&position=chr1%3A33757795-33745484
Banp	ENSMUSG00000025316	ENSMUSG00000025316:s:121978322-121978754	-0.2638719936126568;0.2638719815200826	0	0.8117544535210968;0.8117545029513323	4.7115998926816616e-06;4.7112513140753015e-06	0.692;0.308	0.412;0.588	s|1e1.1o1|1e2.2o2	FALSE	FALSE	TRUE	2	3	1;1	chr8	+	121978754-121989955;121978754-121991528	121978322-121978754;121989955-121990071;121991458-121991586		http://genome.ucsc.edu/cgi-bin/hgTracks?db=mm10&position=chr8%3A121991586-121978322
Banp	ENSMUSG00000025316	ENSMUSG00000025316:t:121991458-121991586	0.2454927801519358;-0.2454928018690816	0	0.7312730915849047;0.7312730620105345	6.4125893277254805e-06;6.413089204237998e-06	0.414;0.586	0.674;0.326	t|1e1.1o1|1e2.2o2	FALSE	FALSE	TRUE	2	3	1;1	chr8	+	121978754-121991528;121990071-121991528	121978322-121978754;121989955-121990071;121991458-121991586		http://genome.ucsc.edu/cgi-bin/hgTracks?db=mm10&position=chr8%3A121991586-121978322
BC027231	ENSMUSG00000036208	ENSMUSG00000036208:t:44729242-44729325	0.27660340333037836;-0.2766034149034222	0	0.865653576833776;0.8656535051433053	1.1510316669293818e-05;1.1511143663156531e-05	0.024;0.976	0.328;0.672	t|1e1.1o1|1e2.1o1	FALSE	FALSE	TRUE	2	3	1;1	chr16	+	44724468-44729242;44727182-44729242	44724301-44724468;44726167-44727182;44729242-44729325		http://genome.ucsc.edu/cgi-bin/hgTracks?db=mm10&position=chr16%3A44729325-44724301
Bcl11b	ENSMUSG00000048251	ENSMUSG00000048251:s:107989465-107989830	0.22000320096177065;-0.2200032154224228	0	0.6457615033302764;0.6457616277813397	9.811293851738313e-07;9.812045932422464e-07	0.253;0.747	0.467;0.533	s|1e1.1o1|1e2.1o1	FALSE	FALSE	TRUE	2	3	1;1	chr12	-	107965887-107989465;107917414-107989465	107910403-107917414;107965672-107965887;107989465-107989830		http://genome.ucsc.edu/cgi-bin/hgTracks?db=mm10&position=chr12%3A107989830-107910403
Bin1	ENSMUSG00000024381	ENSMUSG00000024381:s:32426224-32426352	-0.21344527699515614;0.217217917280133;0.038725909103538875;-0.029431115363271705	0	0.5887737213065034;0.6427655524229154;1.2801904064551642e-20;0.0007789264995894892	2.6914837962799254e-06;2.541578901682621e-07;0.00036924076618807437;0.00011194335644593156	0.641;0.084;0.035;0.237	0.421;0.303;0.085;0.189	s|1e1.1o1|1e2.1o1|1e3.1o1|i	FALSE	FALSE	TRUE	4	4	1;1;0;0	chr18	+	32426352-32429196;32426352-32431671;32426352-32431983;32426353-32429195	32426224-32426352;32429196-32429303;32431671-32431742;32431983-32432093	32426353-32429195	http://genome.ucsc.edu/cgi-bin/hgTracks?db=mm10&position=chr18%3A32432093-32426224
Bptf	ENSMUSG00000040481	ENSMUSG00000040481:s:107062536-107062782	-0.23515208951738098;0.2351521283299849	0	0.7614617810418811;0.7614619426059843	2.439255797348494e-09;2.4297268712264573e-09	0.265;0.735	0.002;0.998	s|1e1.1o1|1e2.1o1	FALSE	FALSE	TRUE	2	3	1;1	chr11	-	107062211-107062536;107061835-107062536	107061684-107061835;107062050-107062211;107062536-107062782		http://genome.ucsc.edu/cgi-bin/hgTracks?db=mm10&position=chr11%3A107062782-107061684
Brsk2	ENSMUSG00000053046	ENSMUSG00000053046:t:142002475-142003171	0.22802679615716648;0.01827574136985542;-9.192428053599158e-05;-0.26563459474515544	0	0.6420769567204373;0.0002778031526866995;5.6685658223200485e-09;0.82832654856798	9.114031788439097e-06;0.00011724393092152341;0.002077854293816017;1.2734506893430364e-06	0.498;0.141;0.004;0.358	0.752;0.174;0.001;0.073	t|1e1.1o1|1e2.2o3|1e3.1o4|1e3.2o4	TRUE	FALSE	TRUE	4	4	1;1;1;1	chr7	+	141998722-142002475;141999014-142002475;142000886-142002475;142000889-142002475	141998633-141998722;141998920-141999172;142000842-142001441;142002475-142003171		http://genome.ucsc.edu/cgi-bin/hgTracks?db=mm10&position=chr7%3A142003171-141998633
Btf3l4	ENSMUSG00000028568	ENSMUSG00000028568:s:108833143-108833614	-1.9411118391705806e-05;0.2542185068649394;-0.2510654038593968	0	6.1222950580637526e-21;0.7844843504938677;0.7713153049944419	0.011684544916747752;2.5279480693025442e-06;2.695845562117327e-06	0.004;0.536;0.460	0.000;0.803;0.197	s|1e1.1o1|1e2.1o2|2e2.1o2	TRUE	FALSE	TRUE	3	3	1;1;1	chr4	-	108832451-108833508;108830583-108833508;108830583-108833143	108830518-108830583;108832413-108832451;108833143-108833614		http://genome.ucsc.edu/cgi-bin/hgTracks?db=mm10&position=chr4%3A108833614-108830518
Btf3l4	ENSMUSG00000028568	ENSMUSG00000028568:t:108830518-108830583	0.2247498202512376;-0.23339223938198317;0.014872539950899683;-0.006639488949497595	0	0.6473514201167812;0.7027486307700955;2.9552676444477336e-08;9.447985301760431e-08	5.3154130939616246e-06;2.81391303158518e-06;0.00565113213927243;0.001533418795005903	0.492;0.422;0.042;0.042	0.734;0.181;0.058;0.030	t|1e1.1o2|1e1.2o2|1e2.1o1|1e3.1o1	TRUE	FALSE	TRUE	4	4	1;1;1;1	chr4	-	108830583-108833508;108830583-108833143;108830583-108832413;108830583-108831706	108830518-108830583;108831706-108831931;108832413-108832451;108833143-108833614		http://genome.ucsc.edu/cgi-bin/hgTracks?db=mm10&position=chr4%3A108833614-108830518
Bzrap1	ENSMUSG00000034156	ENSMUSG00000034156:s:87781945-87782049	-0.28719519962181234;0.2871951689978551	0	0.8792744772882487;0.8792744843795527	3.3596377712052927e-06;3.359400110244982e-06	0.862;0.138	0.564;0.436	s|1e1.1o1|1e2.1o1	FALSE	FALSE	TRUE	2	3	1;1	chr11	+	87782049-87782660;87782049-87784736	87781945-87782049;87782660-87783195;87784736-87785928		http://genome.ucsc.edu/cgi-bin/hgTracks?db=mm10&position=chr11%3A87785928-87781945
Cacna2d1	ENSMUSG00000040118	ENSMUSG00000040118:t:16326312-16326383	-0.2069107313586558;-1.0053213612154935e-05;0.09836673054445813;0.08662543630957929	0	0.5591824488457035;6.12021456063718e-21;0.0014103239980954789;0.018759042710293133	3.7464293571876084e-06;0.014809666536827581;8.156771042874734e-06;2.0983032365478935e-05	0.899;0.003;0.023;0.075	0.681;0.001;0.134;0.180	t|1e1.1o1|1e2.1o1|1e3.1o1|2e4.1o1	FALSE	TRUE	TRUE	4	5	1;1;0;1	chr5	+	16320158-16326312;16322595-16326312;16324669-16326312;16320158-16326327	nan-16324669;16320084-16320158;16322539-16322595;16326312-16326383		http://genome.ucsc.edu/cgi-bin/hgTracks?db=mm10&position=chr5%3A16326383-16320084
Cacnb3	ENSMUSG00000003352	ENSMUSG00000003352:t:98639488-98639610	-0.24159521576998566;0.2135124846871371;0.00014829396326604844	0	0.7515921000603657;0.590443646397799;6.1477532520863e-21	1.9850675526678074e-06;3.9702267317136195e-06;0.4641991032511828	0.530;0.467;0.002	0.282;0.689;0.029	t|1e1.1o1|1e2.1o1|1e3.1o1	FALSE	FALSE	TRUE	3	4	1;1;0	chr15	+	98632520-98639488;98635213-98639488;98635401-98639488	98632220-98632520;98634764-98635213;98635294-98635401;98639488-98639610		http://genome.ucsc.edu/cgi-bin/hgTracks?db=mm10&position=chr15%3A98639610-98632220
Cacul1	ENSMUSG00000033417	ENSMUSG00000033417:s:60543010-60543112	0.20903755778191074;-0.20700147122542653;-2.15818984240245e-06	0	0.5601611006778754;0.5465635601723736;6.118461475245353e-21	2.331784992127646e-06;2.39005356084121e-06;0.07544237727558223	0.680;0.317;0.003	0.894;0.106;0.000	s|1e1.1o1|1e2.1o1|1e3.1o1	FALSE	FALSE	TRUE	3	4	1;1;1	chr19	-	60537503-60543010;60534274-60543010;60529508-60543010	60529465-60529508;60534136-60534274;60537414-60537503;60543010-60543112		http://genome.ucsc.edu/cgi-bin/hgTracks?db=mm10&position=chr19%3A60543112-60529465
Cadm1	ENSMUSG00000032076	ENSMUSG00000032076:s:47813773-47814054	0.20750882970718715;-0.18715713476626886;-4.553983492650588e-05	0	0.5740764522659964;0.383729340720957;6.128071259377165e-21	2.5713530115966048e-09;1.9406575346714305e-08;0.4689781747478432	0.720;0.261;0.020	0.934;0.066;0.000	s|1e1.1o1|1e2.1o1|1e3.1o1	FALSE	FALSE	TRUE	3	4	1;1;1	chr9	+	47813945-47818734;47813945-47829377;47813945-47848167	47813773-47814054;47818734-47819080;47829377-47829409;47848167-47848298		http://genome.ucsc.edu/cgi-bin/hgTracks?db=mm10&position=chr9%3A47848298-47813773
Cadps	ENSMUSG00000054423	ENSMUSG00000054423:t:12486525-12486593	0.24132719096466143;-0.24132721007617747	0	0.6729365828495117;0.6729364867160819	9.132728476924311e-06;9.133476475020608e-06	0.504;0.496	0.776;0.224	t|1e1.1o1|i	FALSE	FALSE	FALSE	2	2	1;0	chr14	-	12486593-12488981;12486594-12488883	12486525-12486593;12488981-12489104	12486594-12488883	http://genome.ucsc.edu/cgi-bin/hgTracks?db=mm10&position=chr14%3A12489104-12486525
Camk2g	ENSMUSG00000021820	ENSMUSG00000021820:s:20765396-20765479	-0.25331541491106735;0.25331544243855797	0	0.8762462825253635;0.8762463305280097	3.8802050461583804e-10;3.7699712989090183e-10	0.996;0.004	0.725;0.275	s|1e1.1o1|1e2.1o1	FALSE	FALSE	TRUE	2	3	1;0	chr14	-	20764955-20765396;20764268-20765396	20764146-20764268;20764861-20764955;20765396-20765479		http://genome.ucsc.edu/cgi-bin/hgTracks?db=mm10&position=chr14%3A20765479-20764146
Camsap3	ENSMUSG00000044433	ENSMUSG00000044433:s:3598893-3598988	-0.246404057886899;0.24640402061527064	0	0.6883816540475526;0.688381673816533	1.5238770792569412e-05;1.5237609345044667e-05	0.629;0.371	0.337;0.663	s|1e1.1o1|1e2.1o1	FALSE	FALSE	TRUE	2	3	0;1	chr8	+	3598988-3599217;3598988-3600676	3598893-3598988;3599217-nan;3600676-3600814		http://genome.ucsc.edu/cgi-bin/hgTracks?db=mm10&position=chr8%3A3600814-3598893
Carhsp1	ENSMUSG00000008393	ENSMUSG00000008393:t:8664255-8664422	0.20903679781658385;-0.20903677364443907	0	0.5814786984128724;0.5814786106715071	3.601147553952929e-09;3.5935145970000804e-09	0.765;0.235	0.984;0.016	t|1e1.1o1|1e2.1o1	FALSE	FALSE	TRUE	2	3	1;0	chr16	-	8664422-8672113;8664422-8669210	8664255-8664422;8669210-8669388;8672113-8672153		http://genome.ucsc.edu/cgi-bin/hgTracks?db=mm10&position=chr16%3A8672153-8664255
Cars	ENSMUSG00000010755	ENSMUSG00000010755:t:143570542-143570670	0.2472207806943513;-0.2472207322013195	0	0.7598074158885193;0.7598072457182232	3.5495638511818504e-07;3.5497888750679607e-07	0.714;0.286	0.998;0.002	t|1e1.1o1|1e2.1o1	FALSE	FALSE	TRUE	2	3	1;0	chr7	-	143570670-143571484;143570670-143570964	143570542-143570670;143570964-nan;143571484-143571596		http://genome.ucsc.edu/cgi-bin/hgTracks?db=mm10&position=chr7%3A143571596-143570542
Cask	ENSMUSG00000031012	ENSMUSG00000031012:s:13552373-13552441	0.2546862852914443;-0.2546862572403844	0	0.851030899500238;0.851030740204378	1.6510850399652084e-07;1.6520006707043677e-07	0.569;0.431	0.829;0.171	s|1e1.1o1|1e2.1o1	FALSE	FALSE	TRUE	2	3	1;1	chrX	-	13550982-13552373;13549361-13552373	13549165-13549361;13550947-13550982;13552373-13552441		http://genome.ucsc.edu/cgi-bin/hgTracks?db=mm10&position=chrX%3A13552441-13549165
Casp2	ENSMUSG00000029863	ENSMUSG00000029863:t:42279637-42279926	-0.20417340617362967;0.20417338397068385	0	0.5428827819833482;0.5428827916426942	4.6218461923208665e-06;4.621492247263391e-06	0.947;0.053	0.745;0.255	t|1e1.1o1|1e2.1o1	FALSE	FALSE	TRUE	2	3	1;1	chr6	+	42276785-42279777;42276930-42279777	42276487-42276785;42276870-42276930;42279637-42279926		http://genome.ucsc.edu/cgi-bin/hgTracks?db=mm10&position=chr6%3A42279926-42276487
Ccdc88a	ENSMUSG00000032740	ENSMUSG00000032740:s:29503852-29504311	-0.23618349623289983;0.2361834876104762	0	0.7258335961443068;0.7258333993726659	1.7682295445631269e-06;1.7680992543007826e-06	0.805;0.195	0.551;0.449	s|1e1.1o1|i	FALSE	FALSE	FALSE	2	2	1;0	chr11	+	29504311-29507125;29504312-29507124	29503852-29504311;29507125-29507223	29504312-29507124	http://genome.ucsc.edu/cgi-bin/hgTracks?db=mm10&position=chr11%3A29507223-29503852
Ccnc	ENSMUSG00000028252	ENSMUSG00000028252:s:21746656-21746774	-0.21651402069928125;0.18316001285452277;0.00437398671087052	0	0.6094136783009441;0.4118283870388565;7.015734611714354e-21	4.8253922942942395e-06;7.874206444464157e-06;0.31309286663582026	0.676;0.312;0.011	0.446;0.513;0.042	s|1e1.1o1|1e2.1o1|1e3.1o1	FALSE	FALSE	TRUE	3	4	1;1;1	chr4	+	21746774-21747483;21746774-21748137;21746774-21759425	21746656-21746774;21747483-21747962;21748137-21750546;21759425-21759922		http://genome.ucsc.edu/cgi-bin/hgTracks?db=mm10&position=chr4%3A21759922-21746656
Ccnl2	ENSMUSG00000029068	ENSMUSG00000029068:s:155818539-155819000	-0.02956179723665284;-0.14664784125685987;0.21229734793692984	0	3.783279670127147e-08;0.13607817472512088;0.5965006253805444	0.0010954760993968637;5.352624765753156e-06;1.3994333030344307e-07	0.066;0.188;0.746	0.001;0.043;0.956	s|1e1.1o1|2e2.1o1|i	TRUE	FALSE	TRUE	3	3	1;0;1	chr4	+	155818664-155820329;155819000-155819706;155819001-155820328	155818539-155819000;155819706-nan;155820329-155820428	155819001-155820328	http://genome.ucsc.edu/cgi-bin/hgTracks?db=mm10&position=chr4%3A155820428-155818539
Ccpg1	ENSMUSG00000034563	ENSMUSG00000034563:s:73011930-73013938	-0.22135093916332377;0.2213509152551886	0	0.5988101569615851;0.5988101717343981	1.7346806901685774e-05;1.7345484405963466e-05	0.382;0.618	0.117;0.883	s|1e1.2o2|2e1.2o2	TRUE	FALSE	FALSE	2	2	1;1	chr9	+	73012992-73015332;73013326-73015332	73011930-73013938;73014973-73015429		http://genome.ucsc.edu/cgi-bin/hgTracks?db=mm10&position=chr9%3A73015429-73011930
Cdc123	ENSMUSG00000039128	ENSMUSG00000039128:s:5810718-5810844	-0.23844251493167168;0.2384425021093388	0	0.7409785817433876;0.7409786478916757	6.034546425892628e-07;6.034123823391202e-07	0.547;0.453	0.317;0.683	s|1e1.1o1|1e2.1o1	FALSE	FALSE	TRUE	2	3	1;1	chr2	-	5810018-5810796;5807506-5810796	5807431-5807506;5809555-5810018;5810718-5810844		http://genome.ucsc.edu/cgi-bin/hgTracks?db=mm10&position=chr2%3A5810844-5807431
Cdk13	ENSMUSG00000041297	ENSMUSG00000041297:s:17721088-17721293	-0.25182061128061994;0.25182063160029466	0	0.8308840987973505;0.8308841455395396	2.893706627649095e-07;2.893398529913989e-07	0.604;0.396	0.351;0.649	s|1e1.1o2|1e1.2o2	FALSE	TRUE	FALSE	2	2	1;0	chr13	-	17719805-17721088;17719625-17721088	17719356-17719805;17721088-17721293		http://genome.ucsc.edu/cgi-bin/hgTracks?db=mm10&position=chr13%3A17721293-17719356
Cdk14	ENSMUSG00000028926	ENSMUSG00000028926:t:5248983-5249228	-3.3800196771805205e-05;0.14608641272201225;-3.3800196771805205e-05;-0.2121978878023416;0.05443809026950598	0	6.125518956217572e-21;0.21803484048664812;6.125518956217572e-21;0.5743369872989479;1.6925440193828575e-07	0.003966400296351313;1.2777863441378168e-05;0.003966400296351313;5.434193314224345e-07;0.00020787197587485864	0.003;0.746;0.003;0.245;0.003	0.001;0.913;0.001;0.004;0.083	t|1e1.1o1|1e2.1o1|1e3.1o1|1e4.1o1|1e5.1o1	FALSE	FALSE	TRUE	5	6	1;1;1;1;1	chr5	-	5249228-5420069;5249228-5373458;5249228-5265953;5249228-5265580;5249228-5265133	5248983-5249228;5249228-5249243;5265133-5265309;5265580-5265722;5265953-5266165;5373458-5373489;5420069-5420312		http://genome.ucsc.edu/cgi-bin/hgTracks?db=mm10&position=chr5%3A5420312-5248983
Celf2	ENSMUSG00000002107	ENSMUSG00000002107:t:6539694-6545675	0.25082304463276783;-0.25082298898115346	0	0.8285622706479442;0.8285621213105422	1.053342332491218e-06;1.053428632102893e-06	0.538;0.462	0.793;0.207	t|1e1.1o3|i	FALSE	FALSE	FALSE	2	2	1;1	chr2	-	6545675-6547042;6545676-6546239	6539694-6545675;6546859-6547213	6545676-6546239	http://genome.ucsc.edu/cgi-bin/hgTracks?db=mm10&position=chr2%3A6547213-6539694
Cep120	ENSMUSG00000048799	ENSMUSG00000048799:s:53713382-53713471	-0.25212706084783176;0.25212710511209113	0	0.8620198330297459;0.8620199505027085	5.5802170662033745e-08;5.5790099559750454e-08	0.993;0.007	0.721;0.279	s|1e1.1o1|1e2.1o1	FALSE	FALSE	TRUE	2	3	1;0	chr18	-	53709149-53713382;53706981-53713382	53706820-53706981;53709057-53709149;53713382-53713471		http://genome.ucsc.edu/cgi-bin/hgTracks?db=mm10&position=chr18%3A53713471-53706820
Cep63	ENSMUSG00000032534	ENSMUSG00000032534:t:102619692-102619760	0.18621823992559072;0.1219620815521488;-0.32839618836040174;-0.0002867587465785181	0	0.4553474674090552;0.12136547174070454;0.9492713193168723;3.9448522791947394e-07	1.726902077164676e-05;1.5724643790237646e-05;1.581177555554092e-07;0.0007742088386660795	0.568;0.055;0.370;0.006	0.799;0.198;0.001;0.001	t|1e1.1o1|1e2.1o1|1e3.1o1|1e4.1o1	FALSE	FALSE	TRUE	4	5	1;0;1;1	chr9	-	102619760-102626263;102619760-102625904;102619760-102621696;102619760-102621273	102619692-102619760;102621273-102621294;102621696-102621964;102625904-102626124;102626263-102626534		http://genome.ucsc.edu/cgi-bin/hgTracks?db=mm10&position=chr9%3A102626534-102619692
Chchd3	ENSMUSG00000053768	ENSMUSG00000053768:t:32892292-32892375	0.29874677030257957;-7.2503357243855764e-06;-0.29596274245057097	0	0.9157088563345419;6.119592390732532e-21;0.9099342856335046	2.667184900705206e-06;0.028725414878601363;2.8124849993371726e-06	0.404;0.003;0.593	0.712;0.000;0.288	t|1e1.1o1|1e2.1o1|1e3.1o1	FALSE	FALSE	TRUE	3	4	1;1;1	chr6	-	32892375-32968201;32892375-32896992;32892375-32893392	32892292-32892375;32893392-32893406;32896992-32897071;32968201-32968318		http://genome.ucsc.edu/cgi-bin/hgTracks?db=mm10&position=chr6%3A32968318-32892292
Chchd5	ENSMUSG00000037938	ENSMUSG00000037938:s:129129700-129129857	0.20400910899437766;-0.20400907074531419	0	0.5149963132360627;0.5149961063369928	5.881424777141848e-06;5.881904447280206e-06	0.730;0.270	0.951;0.049	s|1e1.1o1|1e2.1o1	FALSE	FALSE	TRUE	2	3	1;1	chr2	+	129129857-129130178;129129857-129133275	129129700-129129857;129130178-129130318;129133275-129134134		http://genome.ucsc.edu/cgi-bin/hgTracks?db=mm10&position=chr2%3A129134134-129129700
Chd6	ENSMUSG00000057133	ENSMUSG00000057133:t:161014084-161014339	-0.24954713698368566;0.24954713246515303	0	0.7660549002349377;0.7660549755912136	8.302498187617857e-06;8.301865605504267e-06	0.877;0.123	0.611;0.389	t|1e1.1o1|1e2.1o1	FALSE	FALSE	TRUE	2	3	1;0	chr2	-	161014339-161017176;161014339-161015861	161014084-161014339;161015861-nan;161017176-161017319		http://genome.ucsc.edu/cgi-bin/hgTracks?db=mm10&position=chr2%3A161017319-161014084
Chd8	ENSMUSG00000053754	ENSMUSG00000053754:s:52212800-52213023	-0.26527226054758624;0.26527223532827787	0	0.8694113576769393;0.8694112622196921	2.38915229822112e-07;2.3892084863183653e-07	0.359;0.641	0.087;0.913	s|1e1.1o2|1e1.2o2	FALSE	TRUE	FALSE	2	2	1;1	chr14	-	52212743-52212824;52212719-52212824	52212563-52212743;52212800-52213023		http://genome.ucsc.edu/cgi-bin/hgTracks?db=mm10&position=chr14%3A52213023-52212563
Chd9	ENSMUSG00000056608	ENSMUSG00000056608:t:90956383-90956714	-0.12132839945571915;-0.07898217053705771;0.2588332017115233	0	0.14321131144924928;0.08701573030325793;0.8056456665975488	1.8823653685440256e-05;3.650765773177689e-05;5.529139943949438e-06	0.284;0.556;0.161	0.133;0.435;0.431	t|1e1.1o1|1e2.1o1|1e3.1o1	FALSE	FALSE	TRUE	3	4	1;0;0	chr8	+	90933862-90956383;90955329-90956383;90955682-90956383	nan-90955329;nan-90955682;90932249-90933862;90956383-90956714		http://genome.ucsc.edu/cgi-bin/hgTracks?db=mm10&position=chr8%3A90956714-90932249
Chka	ENSMUSG00000024843	ENSMUSG00000024843:s:3864648-3867670	0.03949311535731162;-0.2004340905363122;-5.096638803179749e-05;0.14007605196697342	0	2.326597405230524e-08;0.5233442637325575;2.3603395572800404e-10;0.2661884766093985	0.0008368315358276562;1.2913444765505488e-05;0.0034698856892869667;2.0975305142563678e-05	0.018;0.673;0.004;0.305	0.072;0.441;0.001;0.484	s|1e1.1o1|1e2.1o1|1e3.2o2|1e4.1o1	FALSE	FALSE	TRUE	4	5	1;1;1;1	chr19	+	3864759-3871003;3864759-3875735;3864759-3882010;3864759-3884472	3864648-3867670;3871003-3871913;3875735-3878614;3881998-3882120;3884472-3884585		http://genome.ucsc.edu/cgi-bin/hgTracks?db=mm10&position=chr19%3A3884585-3864648
Chl1	ENSMUSG00000030077	ENSMUSG00000030077:s:103665811-103665981	0.26218067606298034;-0.2621806694204942	0	0.8037388113048152;0.803738624122897	4.430905795004134e-06;4.431244953084779e-06	0.530;0.470	0.806;0.194	s|1e1.1o1|1e2.1o1	FALSE	FALSE	TRUE	2	3	0;1	chr6	+	103665981-103666920;103665981-103668728	103665811-103665981;103666920-103666967;103668728-103668848		http://genome.ucsc.edu/cgi-bin/hgTracks?db=mm10&position=chr6%3A103668848-103665811
Chpf2	ENSMUSG00000038181	ENSMUSG00000038181:s:24586741-24588467	-0.20553748608210212;0.20553745937382523	0	0.5669293433735841;0.566929356925923	2.681396401582603e-07;2.6812854158141533e-07	0.992;0.008	0.769;0.231	s|1e1.1o1|2e2.1o1	TRUE	FALSE	TRUE	2	3	1;0	chr5	+	24588300-24589097;24588467-24588628	24586741-24588467;24588628-nan;24589097-24589661		http://genome.ucsc.edu/cgi-bin/hgTracks?db=mm10&position=chr5%3A24589661-24586741
Chtf8	ENSMUSG00000046691	ENSMUSG00000046691:s:106887301-106887356	-0.0008819584975116554;-0.22358603467590904;0.24543420970828217	0	6.313397338787734e-21;0.6848100635077892;0.8588062483061322	0.16035380036657032;5.069810793401075e-09;2.505696460530881e-10	0.030;0.940;0.029	0.015;0.712;0.270	s|1e1.1o2|1e1.2o2|1e2.1o1	FALSE	TRUE	TRUE	3	3	1;1;1	chr8	-	106887051-106887301;106887037-106887301;106886526-106887301	106883863-106886526;106886920-106887051;106887301-106887356		http://genome.ucsc.edu/cgi-bin/hgTracks?db=mm10&position=chr8%3A106887356-106883863
Chtf8	ENSMUSG00000046691	ENSMUSG00000046691:t:106883863-106886526	8.91567756943728e-10;0.1792703813511355;-0.200225846040534	0	6.117981013199278e-21;0.2971651630194314;0.5208004393579997	0.934446004068866;1.1115534210122959e-09;1.0212941603526815e-12	0.001;0.019;0.981	0.021;0.202;0.777	t|1e1.1o1|1e2.1o1|1e3.1o1	FALSE	FALSE	TRUE	3	4	1;1;1	chr8	-	106886526-106893501;106886526-106887301;106886526-106886920	106883863-106886526;106886920-106887051;106887301-106887356;106893501-106893601		http://genome.ucsc.edu/cgi-bin/hgTracks?db=mm10&position=chr8%3A106893601-106883863
Clasp1	ENSMUSG00000064302	ENSMUSG00000064302:t:118534766-118537490	-0.33205967159447847;0.3320596291187595	0	0.9131245939284347;0.9131245333377188	8.80904310907038e-06;8.808408536376943e-06	0.774;0.226	0.420;0.580	t|1e1.1o2|1e2.1o1	FALSE	FALSE	TRUE	2	3	0;1	chr1	+	118525455-118536135;118532085-118536135	118525297-118525873;118531978-118532085;118534766-118537490		http://genome.ucsc.edu/cgi-bin/hgTracks?db=mm10&position=chr1%3A118537490-118525297
Clasp2	ENSMUSG00000033392	ENSMUSG00000033392:s:113854173-113854346	-0.20530163763237397;0.20530162478683867	0	0.5425263941539435;0.5425262997578453	2.3191933645749785e-06;2.3190198594193646e-06	0.802;0.198	0.596;0.404	s|1e1.1o1|1e2.1o1	FALSE	FALSE	TRUE	2	3	1;0	chr9	+	113854346-113858581;113854346-113862186	113854173-113854346;113858581-113858604;113862186-113862287		http://genome.ucsc.edu/cgi-bin/hgTracks?db=mm10&position=chr9%3A113862287-113854173
Clasp2	ENSMUSG00000033392	ENSMUSG00000033392:s:113876244-113876350	-0.2922065838986969;0.2922065493178523	0	0.9491067640101511;0.9491067805432608	1.7871790158885403e-08;1.7872702023988597e-08	0.677;0.323	0.384;0.616	s|1e1.1o1|1e2.1o1	FALSE	FALSE	TRUE	2	3	1;0	chr9	+	113876350-113878750;113876350-113879942	113876244-113876350;113878750-113878773;113879942-113880186		http://genome.ucsc.edu/cgi-bin/hgTracks?db=mm10&position=chr9%3A113880186-113876244
Clasp2	ENSMUSG00000033392	ENSMUSG00000033392:t:113862186-113862287	0.2763499201971871;-0.19382016137581273;-0.06649805372263251	0	0.8670632987097349;0.4635853750524181;0.0046917612176698206	1.5978939979693e-06;5.299789271218103e-06;4.35841412091964e-05	0.589;0.294;0.115	0.883;0.086;0.032	t|1e1.1o1|1e2.1o1|1e3.1o1	FALSE	FALSE	TRUE	3	4	0;0;1	chr9	+	113854346-113862186;113858604-113862186;113860137-113862186	113854173-113854346;113858581-113858604;113860120-113860137;113862186-113862287		http://genome.ucsc.edu/cgi-bin/hgTracks?db=mm10&position=chr9%3A113862287-113854173
Cmc2	ENSMUSG00000014633	ENSMUSG00000014633:t:116888685-116889859	0.2045143047674062;-0.008145823105610404;-0.1535254550805052	0	0.5462630420043546;3.382870656230528e-07;0.229885957508723	3.0205320120342775e-06;0.0011277975039000188;9.198601228388448e-06	0.096;0.044;0.860	0.305;0.001;0.694	t|1e1.1o2|1e1.2o2|1e2.1o1	TRUE	FALSE	TRUE	3	3	1;1;1	chr8	-	116889859-116911128;116889859-116911084;116889859-116894088	116888685-116889859;116894088-116894524;116911084-116911234		http://genome.ucsc.edu/cgi-bin/hgTracks?db=mm10&position=chr8%3A116911234-116888685
Cnksr2	ENSMUSG00000025658	ENSMUSG00000025658:t:157910117-157910250	0.2108670815442264;-0.16219952145647565;-0.02205668443827424	0	0.5720948236012221;0.33077090976063367;0.00021918941310501456	7.050500551675035e-06;1.4479561293412324e-05;0.00020677297260252026	0.247;0.671;0.083	0.479;0.476;0.044	t|1e1.1o1|1e2.1o1|i	FALSE	FALSE	TRUE	3	3	0;1;0	chrX	-	157910250-157934640;157910250-157919746;157910251-157919745	157910117-157910250;157919746-157919892;157934640-157934708	157910251-157919745	http://genome.ucsc.edu/cgi-bin/hgTracks?db=mm10&position=chrX%3A157934708-157910117
Cnot4	ENSMUSG00000038784	ENSMUSG00000038784:s:35051062-35051559	-0.22486382112230008;0.13290045101462256;0.06459284384907243	0	0.6569862159163805;0.11009347091898752;0.014457617124359437	9.056721899769471e-06;1.0218527458897702e-05;3.32557064391956e-05	0.866;0.047;0.087	0.622;0.197;0.188	s|1e1.1o1|1e2.1o1|1e3.1o1	FALSE	FALSE	TRUE	3	4	1;1;1	chr6	-	35046358-35051062;35024340-35051062;35023432-35051062	35022066-35023432;35024128-35024340;35042709-35046358;35051062-35051559		http://genome.ucsc.edu/cgi-bin/hgTracks?db=mm10&position=chr6%3A35051559-35022066
Cnot7	ENSMUSG00000031601	ENSMUSG00000031601:t:40510015-40510226	-2.860138049760163e-08;-2.860138049760163e-08;0.20377119957955853;-0.12982818653751477;-0.04515782025203649;-2.860138049760163e-08	0	6.117982339373241e-21;6.117982339373241e-21;0.5350740290244019;0.10231554904596965;9.148039026709684e-05;6.117982339373241e-21	0.5691295076582857;0.5691295076582857;2.668228068163635e-06;1.0592867214387347e-05;0.00013913323445680081;0.5691295076582857	0.001;0.001;0.548;0.316;0.132;0.001	0.000;0.000;0.761;0.171;0.066;0.000	t|1e1.1o1|1e2.1o1|1e3.1o1|2e4.1o3|2e4.2o3|3e4.3o3	TRUE	TRUE	TRUE	6	5	1;1;1;0;0;1	chr8	-	40510226-40515704;40510226-40512692;40510226-40511540;40510225-40511089;40510225-40511022;40510217-40511014	40510015-40510226;40511014-40511304;40511540-40511754;40512692-40512839;40515704-40515847		http://genome.ucsc.edu/cgi-bin/hgTracks?db=mm10&position=chr8%3A40515847-40510015
Cnp	ENSMUSG00000006782	ENSMUSG00000006782:s:100578913-100579052	-0.3168414095220978;0.3168413496369625	0	0.9499860024550558;0.9499860223270938	1.367438646426855e-06;1.3670485279890052e-06	0.988;0.012	0.642;0.358	s|1e1.1o1|1e2.1o1	FALSE	FALSE	TRUE	2	3	1;1	chr11	+	100579052-100580347;100579052-100591267	100578913-100579052;100580347-100581728;100591267-100591729		http://genome.ucsc.edu/cgi-bin/hgTracks?db=mm10&position=chr11%3A100591729-100578913
Col4a5	ENSMUSG00000031274	ENSMUSG00000031274:s:141656685-141656870	-0.29594737189372455;0.08738884059724694;0.18542639493479632	0	0.9194685653752442;0.010360006278204673;0.4342276297123239	1.4279930246052785e-06;1.7591429909678604e-05;9.923285342453367e-06	0.588;0.073;0.339	0.279;0.178;0.537	s|1e1.2o2|1e2.1o1|1e3.1o1	FALSE	FALSE	TRUE	3	4	1;0;1	chrX	+	141656870-141658532;141656870-141664676;141656870-141666842	141656685-141656870;141658350-141658540;141664676-141664684;141666842-141666975		http://genome.ucsc.edu/cgi-bin/hgTracks?db=mm10&position=chrX%3A141666975-141656685
Commd5	ENSMUSG00000055041	ENSMUSG00000055041:s:76899910-76900015	-0.20986365060123108;0.209863639172949	0	0.5857113079867823;0.5857112840972707	1.6074070581240107e-06;1.607302599970153e-06	0.988;0.012	0.764;0.236	s|1e1.1o1|2e1.1o1	TRUE	FALSE	FALSE	2	2	1;1	chr15	+	76899992-76900352;76900015-76900352	76899910-76900015;76900352-76901305		http://genome.ucsc.edu/cgi-bin/hgTracks?db=mm10&position=chr15%3A76901305-76899910
Cox20	ENSMUSG00000026500	ENSMUSG00000026500:s:178321942-178322335	0.20108120640552185;-0.2010811560287714	0	0.5060132926719951;0.5060129875283934	3.238432368269541e-08;3.238677082073593e-08	0.098;0.902	0.295;0.705	s|1e1.1o1|i	FALSE	FALSE	FALSE	2	2	1;0	chr1	+	178322005-178322481;178322336-178322480	178321942-178322335;178322481-178322693	178322336-178322480	http://genome.ucsc.edu/cgi-bin/hgTracks?db=mm10&position=chr1%3A178322693-178321942
Cpne1	ENSMUSG00000074643	ENSMUSG00000074643:t:156079339-156079464	-3.7793047586562575e-05;-3.7793047586562575e-05;0.23935576035072045;-0.15991409379520902;-3.7793047586562575e-05;-0.0503042470606569	0	4.715954607096094e-10;4.715954607096094e-10;0.6980137082769531;0.2882026727635782;4.715954607096094e-10;0.0021126079400160002	0.0029094168130224807;0.0029094168130224807;3.963800679501374e-06;1.1587668275248042e-05;0.0029094168130224807;8.315527134650225e-05	0.003;0.003;0.633;0.265;0.003;0.095	0.000;0.002;0.882;0.090;0.000;0.024	t|1e1.1o1|1e2.1o2|1e2.2o2|1e3.1o1|1e4.1o1|1e5.1o1	TRUE	FALSE	TRUE	6	6	1;1;1;1;1;1	chr2	-	156079464-156111906;156079464-156111828;156079464-156111786;156079464-156103349;156079464-156102454;156079464-156098230	156079339-156079464;156098230-156098372;156102454-156102628;156103349-156103429;156111786-156111904;156111906-156111965		http://genome.ucsc.edu/cgi-bin/hgTracks?db=mm10&position=chr2%3A156111965-156079339
Crebrf	ENSMUSG00000048249	ENSMUSG00000048249:t:26739543-26739668	0.20770164595560422;-0.20770156903498072	0	0.5650021056746992;0.565002088925041	4.84661874846406e-06;4.846979095307624e-06	0.016;0.984	0.245;0.755	t|1e1.1o1|1e2.1o1	FALSE	FALSE	TRUE	2	3	1;1	chr17	+	26715774-26739543;26736983-26739543	26715650-26715774;26736789-26736983;26739543-26739668		http://genome.ucsc.edu/cgi-bin/hgTracks?db=mm10&position=chr17%3A26739668-26715650
Cryz	ENSMUSG00000028199	ENSMUSG00000028199:t:154604892-154605115	0.33461890725183147;-0.009336067502395183;-0.24482278363440224;-0.009355453845318041;-0.0001510670932747233	0	0.9419542460147194;6.41150036767876e-05;0.7312468771417922;0.0006455649312079826;7.401225912943291e-08	2.1863410666925073e-06;0.0003102432325687854;9.6020020123877e-07;0.00018305698152687455;0.001077231384234767	0.548;0.048;0.286;0.113;0.004	0.903;0.001;0.008;0.087;0.001	t|1e1.1o1|1e2.1o4|1e2.2o4|1e2.3o4|1e2.4o4	TRUE	FALSE	TRUE	5	3	1;1;1;1;1	chr3	+	154597284-154604892;154597512-154604892;154597518-154604892;154597527-154604892;154597546-154604892	154596711-154597284;154597352-154597546;154604892-154605115		http://genome.ucsc.edu/cgi-bin/hgTracks?db=mm10&position=chr3%3A154605115-154596711
Csnk1g3	ENSMUSG00000073563	ENSMUSG00000073563:s:53948048-53948154	-0.23310473404160967;0.23310470028165203	0	0.6845589816540333;0.6845589716684412	2.7273275629013938e-06;2.7271237553054303e-06	0.343;0.657	0.099;0.901	s|1e1.1o1|1e2.1o1	FALSE	FALSE	TRUE	2	3	1;0	chr18	+	53948154-53948645;53948154-53953245	53948048-53948154;53948645-53948668;53953245-53955684		http://genome.ucsc.edu/cgi-bin/hgTracks?db=mm10&position=chr18%3A53955684-53948048
Cspp1	ENSMUSG00000056763	ENSMUSG00000056763:s:10066426-10068333	-0.2204182409018849;0.22041829112457034	0	0.6578595686215674;0.6578596288424694	1.0249258685535168e-05;1.0248519673869937e-05	0.977;0.023	0.735;0.265	s|1e1.3o4|1e2.2o2	FALSE	FALSE	TRUE	2	3	1;0	chr1	+	10066820-10074860;10066820-10088051	10066426-10068333;10071183-10076191;10087747-10088184		http://genome.ucsc.edu/cgi-bin/hgTracks?db=mm10&position=chr1%3A10088184-10066426
Ctnna2	ENSMUSG00000063063	ENSMUSG00000063063:s:77979420-77979699	-7.541929732401982e-06;-0.20270692180793537;0.2051303998044348	0	6.119657579835371e-21;0.5238622139941056;0.5367156566023519	0.02795288052785805;8.38643026046526e-06;8.147026037394603e-06	0.003;0.478;0.519	0.001;0.256;0.744	s|1e1.1o1|1e2.1o1|1e3.1o1	FALSE	FALSE	TRUE	3	4	1;1;1	chr6	-	77926756-77979420;77914507-77979420;77845584-77979420	77845478-77845584;77914406-77914507;77926505-77926756;77979420-77979699		http://genome.ucsc.edu/cgi-bin/hgTracks?db=mm10&position=chr6%3A77979699-77845478
Ctsa	ENSMUSG00000017760	ENSMUSG00000017760:t:164834030-164834062	-0.2112306273304593;0.21123068601665146	0	0.5692170685539265;0.5692173600866305	2.6491522496785436e-06;2.6489555340257572e-06	0.254;0.746	0.036;0.964	t|1e1.1o1|1e2.1o1	FALSE	FALSE	TRUE	2	3	1;1	chr2	+	164833196-164834030;164833850-164834030	164832873-164833196;164833807-164833850;164834030-164834062		http://genome.ucsc.edu/cgi-bin/hgTracks?db=mm10&position=chr2%3A164834062-164832873
Cul1	ENSMUSG00000029686	ENSMUSG00000029686:t:47484744-47485193	-8.202367303884734e-10;0.20259128977555116;-0.20113696327642908;-8.202367303884734e-10	0	6.117980643055701e-21;0.5246214691309914;0.5142773062209225;6.117980643055701e-21	0.939079194988213;2.47307300287125e-06;2.5580799066782234e-06;0.939079194988213	0.001;0.379;0.619;0.001	0.000;0.586;0.414;0.000	t|1e1.2o2|1e2.1o1|1e3.1o2|1e3.2o2	TRUE	FALSE	TRUE	4	4	1;1;1;1	chr6	+	47453627-47484744;47454029-47484744;47454483-47484744;47454485-47484744	47453398-47453627;47453837-47454029;47454320-47454485;47484744-47485193		http://genome.ucsc.edu/cgi-bin/hgTracks?db=mm10&position=chr6%3A47485193-47453398
Cwc22	ENSMUSG00000027014	ENSMUSG00000027014:t:77936593-77936727	0.22069229510790586;-0.2981431210883495;0.041781303572265095	0	0.5869050947947836;0.8433641771134065;0.00014597359972213104	1.5808314394064136e-05;5.696712824909689e-06;0.0001428121890340939	0.507;0.486;0.007	0.763;0.165;0.066	t|1e1.1o1|1e2.1o1|i	FALSE	FALSE	TRUE	3	3	1;1;0	chr2	-	77936722-77946150;77936722-77940302;77936728-77940301	77936593-77936727;77940302-77940362;77946150-77946375	77936728-77940301	http://genome.ucsc.edu/cgi-bin/hgTracks?db=mm10&position=chr2%3A77946375-77936593
Cyth1	ENSMUSG00000017132	ENSMUSG00000017132:s:118182219-118182331	-0.2653576486584866;0.1985776703528726;0.05083627283360999	0	0.8537371501475075;0.4950251261696868;0.00032962973052574364	8.847212185081332e-08;8.359226335763066e-06;5.931318741514164e-05	0.298;0.670;0.032	0.009;0.887;0.105	s|1e1.1o1|1e2.2o2|2e2.1o2	TRUE	TRUE	TRUE	3	3	0;1;1	chr11	-	118181910-118182220;118177296-118182220;118177298-118182219	nan-118181910;118177220-118177298;118182219-118182331		http://genome.ucsc.edu/cgi-bin/hgTracks?db=mm10&position=chr11%3A118182331-118177220
Cyth1	ENSMUSG00000017132	ENSMUSG00000017132:t:118193615-118193697	0.2514319834701179;-2.5865365672278364e-05;-2.5865365672278364e-05;-2.5865365672278364e-05;-0.24654482187418486	0	0.756863050141766;6.12383254569967e-21;6.12383254569967e-21;6.12383254569967e-21;0.7360704677009304	6.822314444983117e-06;0.004984282327064604;0.004984282327064604;0.004984282327064604;7.277958172791088e-06	0.256;0.003;0.003;0.003;0.736	0.527;0.001;0.001;0.001;0.470	t|1e1.1o1|1e2.1o1|1e3.1o1|1e4.1o1|1e5.1o1	FALSE	FALSE	TRUE	5	6	1;1;1;1;0	chr11	-	118193697-118248439;118193697-118226850;118193697-118218959;118193697-118212649;118193697-118202373	118193615-118193697;118202373-nan;118212649-118212742;118218959-118219025;118226850-118226979;118248439-118248592		http://genome.ucsc.edu/cgi-bin/hgTracks?db=mm10&position=chr11%3A118248592-118193615
D230025D16Rik	ENSMUSG00000031889	ENSMUSG00000031889:t:105241027-105241139	-3.0349421236651734e-05;0.2660423120598551;-0.2649423224713366	0	6.137587243734067e-21;0.7958543638120672;0.7909664044611893	0.00479486594739853;7.002654813423656e-06;7.2336485685831065e-06	0.005;0.114;0.881	0.004;0.396;0.601	t|1e1.1o1|1e2.2o2|1e3.1o1	FALSE	FALSE	TRUE	3	4	1;1;1	chr8	+	105239750-105241027;105240072-105241027;105240938-105241027	105239671-105239750;105239978-105240072;105240841-105240938;105241027-105241139		http://genome.ucsc.edu/cgi-bin/hgTracks?db=mm10&position=chr8%3A105241139-105239671
Daam1	ENSMUSG00000034574	ENSMUSG00000034574:t:71959806-71959912	0.2307384582317576;-0.23073845487616093	0	0.6335030661372894;0.6335029094561352	7.002092506153788e-06;7.002656161159138e-06	0.675;0.325	0.935;0.065	t|1e1.1o1|1e2.1o1	FALSE	FALSE	TRUE	2	3	0;1	chr12	+	71952559-71959806;71958773-71959806	71952452-71952559;71958747-71958773;71959806-71959912		http://genome.ucsc.edu/cgi-bin/hgTracks?db=mm10&position=chr12%3A71959912-71952452
Dact1	ENSMUSG00000044548	ENSMUSG00000044548:s:71313785-71313940	-0.2897161426470104;0.2897161375772154	0	0.93934797819569;0.9393480312777587	2.68404459768945e-07;2.6833303193862654e-07	0.533;0.467	0.236;0.764	s|1e1.1o2|1e1.2o2	FALSE	TRUE	FALSE	2	2	1;1	chr12	+	71313940-71317060;71313940-71317171	71313785-71313940;71317060-71320107		http://genome.ucsc.edu/cgi-bin/hgTracks?db=mm10&position=chr12%3A71320107-71313785
Dcaf11	ENSMUSG00000022214	ENSMUSG00000022214:s:55560121-55560818	-0.2651538139895362;0.23044533336689024;-0.00016092173511387351;-0.00016168179253051325;0.0038393839512830684	0	0.7900242644065981;0.6647110270033285;9.660614428662837e-08;9.660744044123948e-08;8.972822987539355e-08	9.411835948380798e-06;1.1620253914383985e-05;0.001020256497089811;0.0010152562354174277;0.01428112922934155	0.806;0.181;0.004;0.004;0.004	0.519;0.439;0.006;0.001;0.039	s|1e1.3o3|1e2.1o3|1e2.2o3|2e2.3o3|3e3.3o3	TRUE	TRUE	TRUE	5	4	1;1;1;1;1	chr14	+	55560627-55561075;55560627-55561210;55560627-55561236;55560634-55561242;55560818-55561075	55560121-55560818;55560984-55561099;55561210-55561443		http://genome.ucsc.edu/cgi-bin/hgTracks?db=mm10&position=chr14%3A55561443-55560121
Dcbld2	ENSMUSG00000035107	ENSMUSG00000035107:s:58455846-58456157	0.2511706286950523;-0.25117059572894146	0	0.8337120635066849;0.833711923132303	8.678267099355489e-07;8.679038500103431e-07	0.055;0.945	0.307;0.693	s|1e1.1o2|2e1.1o2	TRUE	FALSE	FALSE	2	2	0;1	chr16	+	58456151-58456283;58456157-58456283	58455846-58456157;58456283-58456546		http://genome.ucsc.edu/cgi-bin/hgTracks?db=mm10&position=chr16%3A58456546-58455846
Dcc	ENSMUSG00000060534	ENSMUSG00000060534:s:71384128-71384223	-0.23914871487673378;0.23914870046779646	0	0.7465536044194926;0.746553485534688	2.0834221422516563e-06;2.083278135716434e-06	0.798;0.202	0.553;0.447	s|1e1.1o2|1e1.2o2	FALSE	TRUE	FALSE	2	2	1;1	chr18	-	71378887-71384128;71378827-71384128	71378655-71378887;71384128-71384223		http://genome.ucsc.edu/cgi-bin/hgTracks?db=mm10&position=chr18%3A71384223-71378655
Dclk1	ENSMUSG00000027797	ENSMUSG00000027797:s:55463001-55463095	0.23507339226661755;-0.2350733800098034	0	0.7251591885606998;0.7251591608701045	4.916801549333889e-06;4.917181876451515e-06	0.316;0.684	0.558;0.442	s|1e1.1o1|1e2.1o1	FALSE	FALSE	TRUE	2	3	1;1	chr3	+	55463095-55466573;55463095-55477805	55463001-55463095;55466573-55471317;55477805-55477937		http://genome.ucsc.edu/cgi-bin/hgTracks?db=mm10&position=chr3%3A55477937-55463001
Dclk2	ENSMUSG00000028078	ENSMUSG00000028078:s:86793817-86793913	-0.22974454100425634;0.2297445450236037	0	0.686065171273571;0.6860652861280164	4.345853525822285e-06;4.345519944077267e-06	0.869;0.131	0.631;0.369	s|1e1.1o1|1e2.1o1	FALSE	FALSE	TRUE	2	3	1;0	chr3	-	86793299-86793817;86792111-86793817	86791995-86792111;86793219-86793299;86793817-86793913		http://genome.ucsc.edu/cgi-bin/hgTracks?db=mm10&position=chr3%3A86793913-86791995
Dclk2	ENSMUSG00000028078	ENSMUSG00000028078:t:86786150-86787412	0.029529617578659198;0.1396395309819102;-0.2142037617943785;0.01494993393957524	0	1.0909832063558881e-20;0.1264547320762423;0.592137074443319;0.00043733364999330325	0.03182582745810255;8.645783499469843e-06;1.848473280108287e-06;0.00016593368117302776	0.014;0.173;0.492;0.318	0.059;0.326;0.267;0.345	t|1e1.1o2|1e1.2o2|1e2.1o1|i	TRUE	FALSE	TRUE	4	3	0;1;0;0	chr3	-	86787412-86792069;86787412-86791995;86787412-86788622;86787413-86791994	86786150-86787412;86788622-nan;86791995-86792111	86787413-86791994	http://genome.ucsc.edu/cgi-bin/hgTracks?db=mm10&position=chr3%3A86792111-86786150
Dctn1	ENSMUSG00000031865	ENSMUSG00000031865:s:83195941-83196107	-1.3541136553647421e-07;-0.24778330920289277;0.2490244460555625	0	6.11801337722415e-21;0.7948306990047515;0.800839211485743	0.4981567660214019;1.0849991789463331e-06;1.047783224433221e-06	0.002;0.583;0.416	0.001;0.330;0.669	s|1e1.2o2|2e2.2o2|2e3.1o2	TRUE	FALSE	TRUE	3	4	1;1;1	chr6	+	83196051-83197534;83196107-83197319;83196107-83197491	83195941-83196107;83197014-83197333;83197491-83197624		http://genome.ucsc.edu/cgi-bin/hgTracks?db=mm10&position=chr6%3A83197624-83195941
Dcun1d1	ENSMUSG00000027708	ENSMUSG00000027708:t:35897793-35897875	-0.25297680389813226;0.25608253326547437;-8.610848011646161e-05	0	0.7867619115261405;0.798179854118097;9.450775891653868e-10	1.2678103930019446e-06;1.1648300243432632e-06;0.0030261391987961295	0.307;0.688;0.005	0.042;0.957;0.001	t|1e1.1o2|1e2.1o1|1e3.1o2	FALSE	FALSE	TRUE	3	4	0;1;1	chr3	-	35897875-35919001;35897875-35916220;35897875-35909192	35897793-35897875;35909144-35909457;35916220-35916350;35918998-35919169		http://genome.ucsc.edu/cgi-bin/hgTracks?db=mm10&position=chr3%3A35919169-35897793
Dcun1d2	ENSMUSG00000038506	ENSMUSG00000038506:t:13255963-13257976	-0.30515677760735366;-0.004270354034511874;0.3165782298216641	0	0.8924981758233436;6.092835119064993e-05;0.926938690721781	7.2897192753274e-06;0.0004785158612440332;5.687007511616337e-06	0.794;0.050;0.157	0.476;0.043;0.482	t|1e1.1o1|1e2.1o1|1e3.1o1	FALSE	FALSE	TRUE	3	4	1;1;1	chr8	-	13257976-13271590;13257976-13261385;13257976-13258947	13255963-13257976;13258947-13259043;13261385-13261467;13271590-13271720		http://genome.ucsc.edu/cgi-bin/hgTracks?db=mm10&position=chr8%3A13271720-13255963
Ddhd1	ENSMUSG00000037697	ENSMUSG00000037697:s:45601565-45601756	0.2850932464335735;-0.2850932914573163	0	0.9117376229216041;0.9117376190225035	1.3754273100590661e-06;1.3755164099960027e-06	0.143;0.857	0.438;0.562	s|1e1.1o1|1e2.1o1	FALSE	FALSE	TRUE	2	3	1;1	chr14	-	45599185-45601565;45595664-45601565	45595327-45595664;45599102-45599185;45601565-45601756		http://genome.ucsc.edu/cgi-bin/hgTracks?db=mm10&position=chr14%3A45601756-45595327
Ddhd1	ENSMUSG00000037697	ENSMUSG00000037697:t:45595327-45595664	-0.28838659263222155;0.28838657656537015	0	0.8937207586397178;0.8937208256860333	2.4135508638334358e-06;2.413342997777001e-06	0.750;0.250	0.457;0.543	t|1e1.1o1|1e2.1o1	FALSE	FALSE	TRUE	2	3	1;1	chr14	-	45595664-45601565;45595664-45599102	45595327-45595664;45599102-45599185;45601565-45601756		http://genome.ucsc.edu/cgi-bin/hgTracks?db=mm10&position=chr14%3A45601756-45595327
Ddr1	ENSMUSG00000003534	ENSMUSG00000003534:s:35700431-35700610	-0.25609524097051606;0.256095183176919	0	0.7537567948475371;0.7537566355239997	6.778290556397337e-06;6.777751381553649e-06	0.782;0.218	0.493;0.507	s|1e1.1o1|i	FALSE	FALSE	FALSE	2	2	1;0	chr17	-	35693917-35700431;35697972-35700430	35693788-35693917;35700431-35700610	35697972-35700430	http://genome.ucsc.edu/cgi-bin/hgTracks?db=mm10&position=chr17%3A35700610-35693788
Ddr1	ENSMUSG00000003534	ENSMUSG00000003534:t:35693788-35693917	-0.10946499090478158;0.20455781316385407;-9.180227210206868e-06;0.02689103191751747;0.07382699747041167;-0.14403150856791339;-0.039027481456768535	0	0.0022729700381781378;0.535604942556231;6.120017116380959e-21;1.1575501349391722e-20;0.0005492757042731;0.07089327070047848;1.3115231224440158e-09	3.5293864806273945e-06;1.8568474792244164e-06;0.47535702512733646;0.34932493548414223;3.254578569272135e-05;8.345862781977686e-07;0.0009669404924682601	0.137;0.412;0.013;0.034;0.114;0.219;0.070	0.018;0.618;0.013;0.057;0.202;0.068;0.021	t|1e1.1o1|1e2.1o1|1e3.1o1|1e4.1o1|1e5.1o1|1e6.1o1|1e7.1o1	FALSE	FALSE	TRUE	7	8	1;1;1;1;1;1;1	chr17	-	35693917-35704531;35693917-35703924;35693917-35702102;35693917-35702004;35693917-35701823;35693917-35700431;35693917-35697675	35693788-35693917;35697675-35697971;35700431-35700610;35701823-35701964;35702004-35702046;35702102-35702317;35703924-35704139;35704531-35704621		http://genome.ucsc.edu/cgi-bin/hgTracks?db=mm10&position=chr17%3A35704621-35693788
Ddx50	ENSMUSG00000020076	ENSMUSG00000020076:t:62646914-62647201	0.20845544912898334;-0.20845542126797922	0	0.5608391057181755;0.5608389035558154	1.3686657798494573e-06;1.368757206021698e-06	0.571;0.429	0.786;0.214	t|1e1.1o1|1e2.1o1	FALSE	FALSE	TRUE	2	3	1;0	chr10	-	62647201-62651025;62647201-62647534	62646914-62647201;62647534-62647643;62651025-62651218		http://genome.ucsc.edu/cgi-bin/hgTracks?db=mm10&position=chr10%3A62651218-62646914
Deaf1	ENSMUSG00000058886	ENSMUSG00000058886:s:141310762-141311009	0.2907488393796429;-0.3000387617243597;0.0031504012151933646	0	0.891627196420367;0.9300251735439544;9.887194286220731e-06	9.652077495866941e-07;1.594284595451967e-07;0.00047453128096192065	0.531;0.375;0.091	0.839;0.066;0.098	s|1e1.1o1|1e2.1o1|i	FALSE	FALSE	TRUE	3	3	1;0;0	chr7	-	141301689-141310762;141297616-141310762;141301690-141310761	141297176-141297616;141301600-141301689;141310762-141311009	141301690-141310761	http://genome.ucsc.edu/cgi-bin/hgTracks?db=mm10&position=chr7%3A141311009-141297176
Deaf1	ENSMUSG00000058886	ENSMUSG00000058886:t:141297176-141297616	-0.2809597806438619;0.2809598054807134	0	0.8941350023118019;0.8941350572873292	2.8411662245098057e-07;2.841085270333177e-07	0.338;0.662	0.050;0.950	t|1e1.1o1|1e2.1o1	FALSE	FALSE	TRUE	2	3	0;1	chr7	-	141297616-141310762;141297616-141301600	141297176-141297616;141301600-141301689;141310762-141311009		http://genome.ucsc.edu/cgi-bin/hgTracks?db=mm10&position=chr7%3A141311009-141297176
Def8	ENSMUSG00000001482	ENSMUSG00000001482:t:123447788-123447912	-0.13618537012473328;0.20892388707777299;0.05141635655449972;-0.08671535141063824	0	0.27423055453202955;0.5820402634990057;0.013102514566205472;0.03516954908579699	2.4629573988632636e-05;5.331097700342933e-07;4.429501832536355e-05;3.307518353246053e-05	0.744;0.005;0.114;0.136	0.569;0.236;0.203;0.001	t|1e1.1o1|1e2.1o1|1e3.1o1|1e4.1o1	FALSE	FALSE	TRUE	4	5	1;1;1;1	chr8	+	123443051-123447788;123443445-123447788;123446184-123447788;123447363-123447788	123442986-123443051;123443308-123443445;123446098-123446184;123447317-123447363;123447788-123447912		http://genome.ucsc.edu/cgi-bin/hgTracks?db=mm10&position=chr8%3A123447912-123442986
Denr	ENSMUSG00000023106	ENSMUSG00000023106:t:123917200-123917284	-0.25055101396591495;0.2505510685718923	0	0.7696225942233839;0.7696227753550279	5.410408200345884e-07;5.410770428276582e-07	0.292;0.708	0.010;0.990	t|1e1.1o1|1e2.1o1	FALSE	FALSE	TRUE	2	3	0;1	chr5	+	123908214-123917200;123915210-123917200	123908100-123908214;123915191-123915210;123917200-123917284		http://genome.ucsc.edu/cgi-bin/hgTracks?db=mm10&position=chr5%3A123917284-123908100
Depdc1a	ENSMUSG00000028175	ENSMUSG00000028175:t:159523777-159523949	-0.2400574430158703;0.24005741310613343	0	0.7016319983024082;0.7016319711884929	5.040973979908436e-06;5.0405898702908e-06	0.393;0.607	0.135;0.865	t|1e1.1o1|1e2.1o1	FALSE	FALSE	TRUE	2	3	1;1	chr3	+	159520970-159523777;159523356-159523777	159520830-159520970;159522526-159523356;159523777-159523949		http://genome.ucsc.edu/cgi-bin/hgTracks?db=mm10&position=chr3%3A159523949-159520830
Depdc5	ENSMUSG00000037426	ENSMUSG00000037426:s:32983859-32984030	0.2732172831547711;-0.27321731996366777	0	0.8823231250262059;0.8823231101488072	3.9761326165784074e-08;3.9736407386747885e-08	0.689;0.311	0.991;0.009	s|1e1.1o1|1e2.1o1	FALSE	FALSE	TRUE	2	3	1;1	chr5	+	32984030-32986936;32984030-32990742	32983859-32984030;32986936-32986996;32990742-32990824		http://genome.ucsc.edu/cgi-bin/hgTracks?db=mm10&position=chr5%3A32990824-32983859
Dhdds	ENSMUSG00000012117	ENSMUSG00000012117:s:134000725-134000918	-0.005517226818094143;0.22423828556940306;-0.20210822382250046	0	3.896651314954706e-06;0.6250277594986728;0.5034540059675494	0.0006362454004238405;3.1207681081750366e-06;5.258997193835491e-06	0.038;0.695;0.267	0.012;0.936;0.051	s|1e1.1o2|2e1.1o2|2e1.2o2	TRUE	TRUE	FALSE	3	2	1;1;1	chr4	-	134000393-134000867;134000393-134000725;134000339-134000725	134000269-134000393;134000725-134000918		http://genome.ucsc.edu/cgi-bin/hgTracks?db=mm10&position=chr4%3A134000918-134000269
Dhx34	ENSMUSG00000006019	ENSMUSG00000006019:s:16212809-16213026	-0.23792110594997531;0.23792115517590864	0	0.6942925480117059;0.6942926899516726	1.0867601267672278e-05;1.0866772631437996e-05	0.953;0.047	0.687;0.313	s|1e1.1o1|1e2.1o1	FALSE	FALSE	TRUE	2	3	1;0	chr7	-	16210688-16212809;16206181-16212809	16205988-16206181;16210514-16210688;16212809-16213026		http://genome.ucsc.edu/cgi-bin/hgTracks?db=mm10&position=chr7%3A16213026-16205988
Dimt1	ENSMUSG00000021692	ENSMUSG00000021692:s:106953434-106953498	0.23395952467467182;-0.23395951670350845	0	0.6571391522952426;0.6571389647510114	2.4256907076399463e-06;2.425895941349232e-06	0.721;0.279	0.997;0.003	s|1e1.1o1|1e2.1o1	FALSE	FALSE	TRUE	2	3	1;0	chr13	+	106953498-106954676;106953498-106957094	106953434-106953498;106954676-106954739;106957094-106957200		http://genome.ucsc.edu/cgi-bin/hgTracks?db=mm10&position=chr13%3A106957200-106953434
Dixdc1	ENSMUSG00000032064	ENSMUSG00000032064:s:50709634-50710972	0.21145959472985318;-0.21145954191711425	0	0.5678139020653199;0.5678135693717548	3.599654764113235e-06;3.599939539133956e-06	0.745;0.255	0.965;0.035	s|1e1.1o1|2e1.1o1	TRUE	FALSE	FALSE	2	2	1;1	chr9	-	50706250-50710843;50706250-50710765	50706125-50706250;50709634-50710972		http://genome.ucsc.edu/cgi-bin/hgTracks?db=mm10&position=chr9%3A50710972-50706125
Dleu2	ENSMUSG00000097589	ENSMUSG00000097589:t:61643342-61643455	-0.28428688250975503;0.3112841976400769;-0.009188727241672582;-9.355590381409645e-05	0	0.8341891161627875;0.8969690939223771;0.00011899863375162605;6.023342402532636e-09	7.685471186458237e-06;6.471384741997369e-06;0.0002920195732653008;0.002045697243002409	0.569;0.356;0.072;0.004	0.258;0.685;0.051;0.001	t|1e1.1o1|1e2.1o2|1e2.2o2|1e3.1o1	TRUE	FALSE	TRUE	4	4	1;1;1;1	chr14	-	61643455-61682110;61643455-61648618;61643455-61648482;61643455-61643964	61643342-61643455;61643964-61644059;61648482-61648822;61682110-61682373		http://genome.ucsc.edu/cgi-bin/hgTracks?db=mm10&position=chr14%3A61682373-61643342
Dlg1	ENSMUSG00000022770	ENSMUSG00000022770:s:31842770-31842839	-0.26009111888229997;-0.012394707491775054;0.225200408677162;0.04351797406676252	0	0.7745162186083763;0.0010870710709453986;0.6596902471542868;0.0034279638986525153	3.910854425748234e-06;0.00016329935833470088;3.6217861170904438e-06;6.296350745537554e-05	0.538;0.206;0.110;0.141	0.262;0.178;0.340;0.215	s|1e1.1o2|1e1.2o2|1e2.2o2|i	FALSE	TRUE	TRUE	4	3	1;1;1;0	chr16	+	31842839-31846834;31842839-31846837;31842839-31847636;31842840-31846833	31842770-31842839;31846834-31846937;31847323-31847669	31842840-31846833	http://genome.ucsc.edu/cgi-bin/hgTracks?db=mm10&position=chr16%3A31847669-31842770
Dlx6os1	ENSMUSG00000090063	ENSMUSG00000090063:t:6820189-6824567	-0.250243656085695;0.25024366006148796	0	0.7475325850296135;0.7475326957234916	6.371551750539162e-06;6.371059043410457e-06	0.511;0.489	0.240;0.760	t|1e1.1o1|1e2.1o1	FALSE	FALSE	TRUE	2	3	1;1	chr6	-	6824567-6869309;6824567-6861525	6820189-6824567;6861525-6861591;6869309-6869531		http://genome.ucsc.edu/cgi-bin/hgTracks?db=mm10&position=chr6%3A6869531-6820189
Dmtf1	ENSMUSG00000042508	ENSMUSG00000042508:s:9124442-9124527	-0.2726871638343651;0.27268716850958974	0	0.9371342599413929;0.9371343263987291	1.0769063418791802e-10;1.0759395423057682e-10	0.337;0.663	0.057;0.943	s|1e1.1o1|1e2.1o1	FALSE	FALSE	TRUE	2	3	1;1	chr5	-	9122461-9124442;9121937-9124442	9121782-9121937;9122058-9122461;9124442-9124527		http://genome.ucsc.edu/cgi-bin/hgTracks?db=mm10&position=chr5%3A9124527-9121782
Dmxl2	ENSMUSG00000041268	ENSMUSG00000041268:s:54380908-54381025	0.23913793520989957;-0.23913792879713192	0	0.7540791610836937;0.7540791021288287	4.8404841907088905e-06;4.8408360009410956e-06	0.036;0.964	0.287;0.713	s|1e1.1o1|1e2.1o1	FALSE	FALSE	TRUE	2	3	1;1	chr9	-	54379837-54380908;54379003-54380908	54378917-54379003;54379775-54379837;54380908-54381025		http://genome.ucsc.edu/cgi-bin/hgTracks?db=mm10&position=chr9%3A54381025-54378917
Dmxl2	ENSMUSG00000041268	ENSMUSG00000041268:t:54378917-54379003	-0.25868639541442284;0.2586864255661644	0	0.796238640363961;0.7962388035098562	7.09292974643283e-06;7.092396564632687e-06	0.920;0.080	0.653;0.347	t|1e1.1o1|1e2.1o1	FALSE	FALSE	TRUE	2	3	1;1	chr9	-	54379003-54380908;54379003-54379775	54378917-54379003;54379775-54379837;54380908-54381025		http://genome.ucsc.edu/cgi-bin/hgTracks?db=mm10&position=chr9%3A54381025-54378917
Dnal4	ENSMUSG00000022420	ENSMUSG00000022420:t:79764816-79765021	-0.20120375419865755;0.20120376661353176	0	0.5274955588397989;0.5274955018971552	1.369633548620186e-05;1.3695265345091802e-05	0.826;0.174	0.602;0.398	t|1e1.1o1|1e2.1o1	FALSE	FALSE	TRUE	2	3	1;1	chr15	-	79765021-79774359;79765021-79765787	79764816-79765021;79765787-79765853;79774359-79774467		http://genome.ucsc.edu/cgi-bin/hgTracks?db=mm10&position=chr15%3A79774467-79764816
Dock11	ENSMUSG00000031093	ENSMUSG00000031093:s:36069848-36069986	-0.2770457674961949;0.27704579519327	0	0.8360475359701262;0.8360475740009499	5.137747718375607e-06;5.137337155286489e-06	0.617;0.383	0.326;0.674	s|1e1.1o1|1e2.1o1	FALSE	FALSE	TRUE	2	3	1;1	chrX	+	36069986-36075917;36069986-36076099	36069848-36069986;36075917-36075934;36076099-36076562		http://genome.ucsc.edu/cgi-bin/hgTracks?db=mm10&position=chrX%3A36076562-36069848
Dopey1	ENSMUSG00000034973	ENSMUSG00000034973:s:86497030-86501000	0.22248390126194287;-0.21894130489091412;-8.353339806767037e-05	0	0.6220841566232798;0.6061108415023992;7.086596786376509e-10	1.0796643612027317e-05;1.1148580359776616e-05;0.0031234140969078616	0.350;0.645;0.005	0.597;0.401;0.002	s|1e1.1o2|1e1.2o2|1e2.1o1	FALSE	TRUE	TRUE	3	3	1;1;1	chr9	+	86500895-86501874;86500895-86501901;86500895-86502993	86497030-86501000;86501874-86501983;86502993-86503173		http://genome.ucsc.edu/cgi-bin/hgTracks?db=mm10&position=chr9%3A86503173-86497030
Dopey1	ENSMUSG00000034973	ENSMUSG00000034973:s:86507504-86508284	0.2774375626177556;-0.2774375510592427	0	0.8791090971617601;0.8791090124467085	1.6015980883499382e-07;1.601057035838238e-07	0.684;0.316	0.994;0.006	s|1e1.1o2|1e1.2o2	FALSE	TRUE	FALSE	2	2	1;1	chr9	+	86507737-86512558;86507737-86512561	86507504-86508284;86512558-86513179		http://genome.ucsc.edu/cgi-bin/hgTracks?db=mm10&position=chr9%3A86513179-86507504
Drp2	ENSMUSG00000000223	ENSMUSG00000000223:t:134431531-134431651	0.25668031212117837;-0.2566802656991175	0	0.8919814804368729;0.8919814506627421	3.235582705449568e-07;3.235554928426865e-07	0.010;0.990	0.285;0.715	t|1e1.1o1|1e2.1o1	FALSE	FALSE	TRUE	2	3	0;1	chrX	+	134428477-134431531;134430631-134431531	134428314-134428477;134430475-134430631;134431531-134431651		http://genome.ucsc.edu/cgi-bin/hgTracks?db=mm10&position=chrX%3A134431651-134428314
Dusp11	ENSMUSG00000030002	ENSMUSG00000030002:s:85954962-85955404	-0.2642755329516555;0.26427556131134305	0	0.8488250811283313;0.848825085460048	3.548806081221656e-07;3.548417383571054e-07	0.304;0.696	0.031;0.969	s|1e1.2o2|i	FALSE	FALSE	FALSE	2	2	0;0	chr6	-	85953494-85955296;85953943-85954961	85953371-85953826;85954962-85955404	85953943-85954961	http://genome.ucsc.edu/cgi-bin/hgTracks?db=mm10&position=chr6%3A85955404-85953371
Dusp11	ENSMUSG00000030002	ENSMUSG00000030002:s:85958584-85958715	-0.0012644069689516193;-0.2571533473987949;0.2836747398446881	0	6.398775205291413e-21;0.8316934350525022;0.9186029685827157	0.010058102500894561;7.244033906061986e-07;3.0115899000937313e-07	0.026;0.459;0.515	0.001;0.193;0.806	s|1e1.1o2|1e1.2o2|1e2.2o2	FALSE	TRUE	TRUE	3	3	1;1;1	chr6	-	85955404-85958584;85955400-85958584;85953494-85958584	85953371-85953826;85954962-85955404;85958584-85958715		http://genome.ucsc.edu/cgi-bin/hgTracks?db=mm10&position=chr6%3A85958715-85953371
Dvl1	ENSMUSG00000029071	ENSMUSG00000029071:t:155857993-155859303	0.2636275068368037;-0.2636275040756007	0	0.8979195847631749;0.8979195305268259	7.537530998567311e-11;2.0529855593309776e-10	0.709;0.291	0.981;0.019	t|1e1.1o1|1e2.1o1	FALSE	FALSE	TRUE	2	3	1;1	chr4	+	155856820-155857993;155857534-155857993	155856614-155856820;155857496-155857534;155857993-155859303		http://genome.ucsc.edu/cgi-bin/hgTracks?db=mm10&position=chr4%3A155859303-155856614
Dzip1	ENSMUSG00000042156	ENSMUSG00000042156:t:118922911-118923167	0.2864704218805368;-0.2864704458588716	0	0.8604408876888321;0.8604408327201208	4.819627954836976e-06;4.819993009719248e-06	0.465;0.535	0.774;0.226	t|1e1.1o1|1e2.1o1	FALSE	FALSE	TRUE	2	3	1;0	chr14	-	118923167-118924425;118923167-118923897	118922911-118923167;118923897-118924095;118924425-118924518		http://genome.ucsc.edu/cgi-bin/hgTracks?db=mm10&position=chr14%3A118924518-118922911
E130114P18Rik	ENSMUSG00000048747	ENSMUSG00000048747:s:97584548-97584636	-1.3101716792698971e-06;0.2121195657590161;-0.07646224606941365;-0.05076342667577609;-0.017891669654960838	0	5.677200584319095e-21;0.5974875098436649;0.005389644486054246;0.012776097736513496;0.0002107736817572362	0.07399649934587993;1.1485693833516484e-06;4.218642668507577e-05;5.66089854106e-05;0.0001917265948303548	0.002;0.135;0.166;0.492;0.206	0.000;0.357;0.061;0.411;0.174	s|1e1.1o1|1e2.1o1|1e3.1o1|1e4.1o1|i	FALSE	FALSE	TRUE	5	5	1;1;1;1;0	chr4	-	97580641-97584548;97577653-97584548;97574921-97584548;97569278-97584548;97580642-97584547	97569160-97569278;97574801-97574921;97577511-97577653;97580481-97580641;97584548-97584636	97580642-97584547	http://genome.ucsc.edu/cgi-bin/hgTracks?db=mm10&position=chr4%3A97584636-97569160
E130307A14Rik	ENSMUSG00000087177	ENSMUSG00000087177:s:39679016-39681549	0.07087926962779606;0.20347714025286634;-0.2595838297337114;-3.6408389695367766e-05;-0.013386737291111426	0	0.004726486136917408;0.538835949338439;0.7827732354736333;6.1261055349772095e-21;0.0015753064031213857	3.223667469472462e-05;8.144609465691187e-06;5.803874768117723e-06;0.0036631366706407764;0.00012561769039398651	0.061;0.132;0.597;0.003;0.206	0.157;0.351;0.323;0.001;0.175	s|1e1.1o1|1e2.1o2|1e3.1o1|1e4.1o1|1e5.1o1	FALSE	FALSE	TRUE	5	6	1;0;1;1;1	chr10	-	39655929-39681473;39645808-39681473;39640511-39681473;39633016-39681473;39622727-39681473	39621412-39622727;39632950-39633016;39640276-39640511;39645556-39645808;39655840-39655929;39679016-39681549		http://genome.ucsc.edu/cgi-bin/hgTracks?db=mm10&position=chr10%3A39681549-39621412
E130307A14Rik	ENSMUSG00000087177	ENSMUSG00000087177:t:39640276-39640511	0.030421990632514977;-0.2275140600671219;0.1680730942881181	0	2.5393757303065847e-05;0.6473741587306419;0.3751639191960051	8.755945049958736e-05;8.091972878765397e-06;1.6322936601654236e-05	0.057;0.538;0.406	0.105;0.289;0.606	t|1e1.1o1|1e2.1o2|1e3.1o1	FALSE	FALSE	TRUE	3	4	1;1;1	chr10	-	39640511-39731738;39640511-39681473;39640511-39645556	39640276-39640511;39645556-39645808;39679016-39681549;39731738-39732007		http://genome.ucsc.edu/cgi-bin/hgTracks?db=mm10&position=chr10%3A39732007-39640276
E2f3	ENSMUSG00000016477	ENSMUSG00000016477:s:29920114-29920225	-0.20618711429981706;0.20618713315284554	0	0.5654231499406628;0.565423199969664	5.069351154407542e-06;5.068969762068492e-06	0.971;0.029	0.756;0.244	s|1e1.1o2|1e1.2o2	FALSE	TRUE	FALSE	2	2	1;0	chr13	-	29918795-29920114;29918777-29920114	29918576-29918795;29920114-29920225		http://genome.ucsc.edu/cgi-bin/hgTracks?db=mm10&position=chr13%3A29920225-29918576
E2f6	ENSMUSG00000057469	ENSMUSG00000057469:t:16816400-16816454	-0.30887555766404295;0.30887549911153583	0	0.9166039180196511;0.9166039395181658	3.7949100313294792e-06;3.794626835096923e-06	0.703;0.297	0.380;0.620	t|1e1.1o1|1e2.1o1	FALSE	FALSE	TRUE	2	3	1;0	chr12	+	16811315-16816400;16813912-16816400	16810965-16811315;16813847-16813912;16816400-16816454		http://genome.ucsc.edu/cgi-bin/hgTracks?db=mm10&position=chr12%3A16816454-16810965
Ece1	ENSMUSG00000057530	ENSMUSG00000057530:s:137862237-137862381	0.23117187370985526;-0.23117180787591196	0	0.7231179361266584;0.723117881528662	3.269956993247206e-06;3.270199339655555e-06	0.014;0.986	0.266;0.734	s|1e1.1o1|1e2.1o1	FALSE	FALSE	TRUE	2	3	1;1	chr4	+	137862381-137905070;137862381-137913768	137862237-137862381;137905070-137905155;137913682-137913768;137913768-137913854		http://genome.ucsc.edu/cgi-bin/hgTracks?db=mm10&position=chr4%3A137913854-137862237
Ece1	ENSMUSG00000057530	ENSMUSG00000057530:t:137913768-137913854	-0.03157833578108099;0.21194149095808879;-0.1078793894043931	0	0.01827560703744515;0.5962502886340673;0.14214622935215035	6.633516030107867e-05;5.215564842256765e-06;2.6090379005028197e-05	0.662;0.045;0.293	0.596;0.269;0.141	t|1e1.1o1|1e2.1o1|1e3.1o1	FALSE	FALSE	TRUE	3	4	1;1;1	chr4	+	137862381-137913768;137905155-137913768;137913629-137913768	137862237-137862381;137905070-137905155;137913471-137913629;137913682-137913768;137913768-137913854		http://genome.ucsc.edu/cgi-bin/hgTracks?db=mm10&position=chr4%3A137913854-137862237
Eci2	ENSMUSG00000021417	ENSMUSG00000021417:t:34993068-34993462	0.027842100557213423;-0.006523898287796834;-1.426499940962745e-09;0.202633122538113;-0.19956656845946272;-1.426499940962745e-09;0.0033044970636122665;-0.014514598240712752	0	1.563072945270792e-20;1.0772935109662154e-09;6.117980570728124e-21;0.5249444241328582;0.49896758601603164;6.117980570728124e-21;3.8123639712882477e-10;2.564107367032631e-07	0.000814487192802323;0.000818406768476998;0.9024200129553642;3.3279438844274697e-07;1.4983702640858354e-06;0.9024200129553642;0.004114927378633726;0.0005905351611564802	0.076;0.076;0.001;0.123;0.466;0.001;0.104;0.157	0.110;0.057;0.009;0.323;0.257;0.000;0.108;0.137	t|1e1.1o2|1e1.2o2|2e2.1o1|2e3.1o2|2e3.2o2|3e4.1o1|3e5.1o2|3e5.2o2	TRUE	TRUE	TRUE	8	6	1;1;1;1;1;1;1;1	chr13	-	34993328-34994014;34993328-34993830;34993230-35027009;34993230-34994014;34993230-34993830;34993220-35027009;34993220-34994014;34993220-34993830	34993068-34993462;34993830-34994144;35027009-35027094		http://genome.ucsc.edu/cgi-bin/hgTracks?db=mm10&position=chr13%3A35027094-34993068
Edem3	ENSMUSG00000043019	ENSMUSG00000043019:s:151805847-151806003	-0.2023108693244104;0.20231092195598296	0	0.5074271914802206;0.5074273779215046	1.5212166906142244e-06;1.521099242047355e-06	0.277;0.723	0.062;0.938	s|1e1.1o1|2e1.1o1	TRUE	FALSE	FALSE	2	2	1;1	chr1	+	151805946-151807366;151806003-151807366	151805847-151806003;151807366-151807557		http://genome.ucsc.edu/cgi-bin/hgTracks?db=mm10&position=chr1%3A151807557-151805847
Ehbp1	ENSMUSG00000042302	ENSMUSG00000042302:t:22007083-22007197	-0.24662526220032027;0.24662527532634618	0	0.7505596633088297;0.7505596719029992	6.128704007068997e-06;6.128235252838121e-06	0.783;0.217	0.521;0.479	t|1e1.1o1|1e2.1o1	FALSE	FALSE	TRUE	2	3	1;0	chr11	-	22007197-22013484;22007197-22007379	22007083-22007197;22007379-nan;22013484-22013557		http://genome.ucsc.edu/cgi-bin/hgTracks?db=mm10&position=chr11%3A22013557-22007083
Eif2s3y	ENSMUSG00000069049	ENSMUSG00000069049:s:1012048-1012299	0.29363228647067174;-0.2936323092096833	0	0.9332296795721007;0.9332296742936241	3.844040588494645e-07;3.8442514138647965e-07	0.300;0.700	0.593;0.407	s|1e1.1o1|1e2.1o1	FALSE	FALSE	TRUE	2	3	1;1	chrY	+	1012169-1013379;1012169-1014634	1012048-1012299;1013379-1013473;1014634-1015461		http://genome.ucsc.edu/cgi-bin/hgTracks?db=mm10&position=chrY%3A1015461-1012048
Eif4g1	ENSMUSG00000045983	ENSMUSG00000045983:s:20674111-20674314	-0.2063028173263576;0.20746018068000793;7.771559726980309e-16;7.771559726980309e-16	0	0.5649380087080469;0.5734791104410052;6.1179807409105455e-21;6.1179807409105455e-21	3.2063623012223985e-07;2.8414270211625433e-07;0.9999999994941293;0.9999999994941293	0.351;0.648;0.001;0.001	0.144;0.856;0.000;0.000	s|1e1.1o1|1e2.1o1|1e3.1o3|1e4.1o1	FALSE	FALSE	TRUE	4	5	1;1;1;1	chr16	+	20674314-20674786;20674314-20675344;20674314-20675730;20674314-20677686	20674111-20674314;20674786-20674806;20675344-20675520;20675730-20675829;20677686-20677798		http://genome.ucsc.edu/cgi-bin/hgTracks?db=mm10&position=chr16%3A20677798-20674111
Eif4g3	ENSMUSG00000028760	ENSMUSG00000028760:s:138177917-138178010	-0.30837506312110285;0.3083750369532902	0	0.891754124866754;0.8917541545325015	5.70633454610725e-06;5.705894175671878e-06	0.591;0.409	0.258;0.742	s|1e1.1o3|1e1.2o3	FALSE	TRUE	FALSE	2	2	1;1	chr4	+	138178010-138180490;138178010-138180547	138177917-138178010;138180490-138180607		http://genome.ucsc.edu/cgi-bin/hgTracks?db=mm10&position=chr4%3A138180607-138177917
Eif4g3	ENSMUSG00000028760	ENSMUSG00000028760:t:138096752-138096931	0.21178013819871516;-0.007058325231131186;-0.1573458237068266;-0.00016460027560154364;-0.002853560562994291	0	0.5603964489778853;0.0003582929731269848;0.3113505934155;1.0479715920142824e-07;6.944892023541742e-06	1.2229231049269812e-05;0.0002510085551941099;1.6411162772400623e-05;0.0009978250756331741;0.0005303092539102883	0.560;0.094;0.317;0.004;0.027	0.805;0.071;0.123;0.001;0.001	t|1e1.1o1|1e2.1o1|1e3.1o1|1e4.1o1|1e5.1o1	FALSE	FALSE	TRUE	5	6	1;1;1;1;1	chr4	+	138082988-138096752;138084370-138096752;138087565-138096752;138091773-138096752;138095929-138096752	138082893-138082988;138084257-138084370;138087533-138087565;138091769-138091773;138095909-138095929;138096752-138096931		http://genome.ucsc.edu/cgi-bin/hgTracks?db=mm10&position=chr4%3A138096931-138082893
Elavl2	ENSMUSG00000008489	ENSMUSG00000008489:s:91371530-91372069	-0.21332353057778203;0.17716046709273753;0.010761871898512436	0	0.5701805344232008;0.3792980063499377;6.183244786722087e-08	3.646903622978037e-06;9.849609302636886e-06;0.003100326680940846	0.280;0.700;0.020	0.054;0.895;0.050	s|1e1.1o1|1e2.1o2|2e2.1o2	TRUE	FALSE	TRUE	3	3	1;1;1	chr4	-	91311663-91371900;91308854-91371900;91308854-91371530	91308611-91308854;91311573-91311663;91371530-91372069		http://genome.ucsc.edu/cgi-bin/hgTracks?db=mm10&position=chr4%3A91372069-91308611
Elavl2	ENSMUSG00000008489	ENSMUSG00000008489:t:91250763-91253570	0.13431625791190313;-0.1721962580816701;0.2616584299674573;-0.2209682637672869	0	0.016377538080617815;0.24649059047164246;0.9187502784201632;0.6677917117968164	5.5238643221456004e-06;4.926980076147558e-07;5.2090040801038863e-11;1.9081720930014257e-06	0.084;0.247;0.091;0.579	0.219;0.080;0.345;0.351	t|1e1.1o2|1e2.1o1|2e3.1o2|2e4.1o1	FALSE	TRUE	TRUE	4	5	1;1;1;1	chr4	-	91253570-91260761;91253570-91254141;91253567-91260761;91253567-91254141	91250763-91253570;91254141-91254582;91258666-91260986		http://genome.ucsc.edu/cgi-bin/hgTracks?db=mm10&position=chr4%3A91260986-91250763
Elmo2	ENSMUSG00000017670	ENSMUSG00000017670:s:165304694-165304978	0.2962290183274156;-0.2962290034766888	0	0.9273441509335372;0.927344041857562	1.5853241749125566e-06;1.5853978936331004e-06	0.065;0.935	0.363;0.637	s|1e1.1o1|1e2.1o1	FALSE	FALSE	TRUE	2	3	1;1	chr2	-	165303701-165304900;165301991-165304900	165301941-165301991;165303666-165303701;165304694-165304978		http://genome.ucsc.edu/cgi-bin/hgTracks?db=mm10&position=chr2%3A165304978-165301941
Emc10	ENSMUSG00000008140	ENSMUSG00000008140:t:44489937-44490970	0.2023903802759819;-0.20239035704213099	0	0.5164923710836585;0.516492255957356	8.2090009769202e-06;8.209658814983811e-06	0.476;0.524	0.687;0.313	t|1e1.2o4|1e2.1o1	FALSE	FALSE	TRUE	2	3	1;1	chr7	-	44490970-44491955;44490970-44491163	44489937-44490970;44491163-44491318;44491343-44492048		http://genome.ucsc.edu/cgi-bin/hgTracks?db=mm10&position=chr7%3A44492048-44489937
Eml1	ENSMUSG00000058070	ENSMUSG00000058070:s:108471853-108471985	0.2122142171120054;-0.21221423124359526	0	0.5912132562769811;0.5912131066520412	7.565611888497001e-08;7.566178972240323e-08	0.757;0.243	0.994;0.006	s|1e1.1o1|1e2.1o1	FALSE	FALSE	TRUE	2	3	1;0	chr12	+	108471985-108488289;108471985-108502390	108471853-108471985;108488289-108488420;108502390-108502418		http://genome.ucsc.edu/cgi-bin/hgTracks?db=mm10&position=chr12%3A108502418-108471853
Eml5	ENSMUSG00000051166	ENSMUSG00000051166:s:98880811-98880879	-0.2507823792443002;0.2507824073041499	0	0.8426943741541504;0.8426944266017197	9.013651222078423e-07;9.013210310452594e-07	0.989;0.011	0.721;0.279	s|1e1.1o2|1e1.2o2	FALSE	TRUE	FALSE	2	2	1;0	chr12	-	98876312-98880811;98876254-98880811	98876127-98876312;98880811-98880879		http://genome.ucsc.edu/cgi-bin/hgTracks?db=mm10&position=chr12%3A98880879-98876127
Emp3	ENSMUSG00000040212	ENSMUSG00000040212:t:45920289-45920404	-0.24831413289717302;0.2483141705529652	0	0.7985939511992014;0.7985940231112426	6.363431365175032e-07;6.363284331882985e-07	0.991;0.009	0.725;0.275	t|1e1.1o1|1e2.1o1	FALSE	FALSE	TRUE	2	3	1;1	chr7	-	45920404-45921242;45920404-45920636	45920289-45920404;45920636-45920849;45921242-45921426		http://genome.ucsc.edu/cgi-bin/hgTracks?db=mm10&position=chr7%3A45921426-45920289
Enkd1	ENSMUSG00000013155	ENSMUSG00000013155:t:105704113-105704249	0.10360793076618291;-0.200404348645497;0.05907872139068937	0	0.009735106677355514;0.5314431123204894;0.030753099846588847	1.0553851991705331e-05;1.1980013893020391e-05;4.126162373120981e-05	0.006;0.835;0.159	0.136;0.616;0.253	t|1e1.1o1|1e2.1o2|1e2.2o2	TRUE	FALSE	TRUE	3	3	0;1;0	chr8	-	105704249-105704635;105704249-105704351;105704249-105704347	105704113-105704249;105704347-105704514;105704635-105704760		http://genome.ucsc.edu/cgi-bin/hgTracks?db=mm10&position=chr8%3A105704760-105704113
Enthd2	ENSMUSG00000025377	ENSMUSG00000025377:t:120095530-120095609	0.24659083885236643;0.00046389508700743997;-0.2609337207222533	0	0.7794753524991687;2.6006434806413347e-08;0.8310403019422056	3.533932061416571e-06;0.004487238771188395;3.4633825573004984e-06	0.043;0.006;0.951	0.300;0.020;0.680	t|1e1.1o2|1e2.1o2|1e2.2o2	TRUE	FALSE	TRUE	3	3	0;1;1	chr11	-	120095609-120096581;120095609-120095822;120095609-120095804	120095530-120095609;120095804-120095871;120096565-120096674		http://genome.ucsc.edu/cgi-bin/hgTracks?db=mm10&position=chr11%3A120096674-120095530
Epb4.1l1	ENSMUSG00000027624	ENSMUSG00000027624:s:156509132-156509307	-0.1667832883965672;-0.02190309238599603;0.2215444240910237	0	0.33376462672675683;0.0002594209469212158;0.641695910483322	1.144828384258556e-05;0.00012154662219765466;2.517684044334319e-06	0.753;0.162;0.085	0.570;0.117;0.311	s|1e1.1o3|1e1.2o3|1e1.3o3	FALSE	TRUE	FALSE	3	2	1;1;1	chr2	+	156509307-156510733;156509307-156510736;156509307-156510757	156509132-156509307;156510733-156510881		http://genome.ucsc.edu/cgi-bin/hgTracks?db=mm10&position=chr2%3A156510881-156509132
Epb4.1l1	ENSMUSG00000027624	ENSMUSG00000027624:t:156493903-156494094	-0.014636552848010683;-0.2390102122775638;0.29834557294912417;-2.9421517257357618e-05	0	1.003126403330541e-05;0.6923947215718022;0.8875008340396932;6.125701276895362e-21	0.0004416593857426987;8.33314276749153e-06;4.594936077648729e-06;0.0056842308139608555	0.056;0.460;0.482;0.003	0.002;0.201;0.795;0.002	t|1e1.1o1|1e2.1o1|1e3.1o2|1e3.2o2	TRUE	FALSE	TRUE	4	4	1;1;1;1	chr2	+	156421299-156493904;156438633-156493904;156476006-156493904;156476009-156493904	156420909-156421299;156438585-156438633;156475550-156476009;156493903-156494094		http://genome.ucsc.edu/cgi-bin/hgTracks?db=mm10&position=chr2%3A156494094-156420909
Epb4.1l3	ENSMUSG00000024044	ENSMUSG00000024044:s:69270611-69270664	-0.2955673784282189;-0.00012424855153110495;0.29992900849680154	0	0.8890035444095679;6.267456946309766e-09;0.8984603716300162	2.9069665932190958e-06;0.002169891601816465;2.7803835049784247e-06	0.461;0.006;0.533	0.149;0.001;0.849	s|1e1.1o1|1e2.1o1|1e3.1o1	FALSE	FALSE	TRUE	3	4	1;1;0	chr17	+	69270664-69273882;69270664-69274101;69270664-69274704	69270611-69270664;69273882-69273917;69274101-69274166;69274704-69274895		http://genome.ucsc.edu/cgi-bin/hgTracks?db=mm10&position=chr17%3A69274895-69270611
Epb4.1l3	ENSMUSG00000024044	ENSMUSG00000024044:t:69284539-69284916	0.26579087526743966;-0.26579088546636176	0	0.8493061443938147;0.8493060199690876	7.102764723809418e-07;7.10315718133181e-07	0.690;0.310	0.962;0.038	t|1e1.1o1|1e2.1o1	FALSE	FALSE	TRUE	2	3	0;1	chr17	+	69274895-69284539;69284007-69284539	69274704-69274895;69283885-69284007;69284539-69284916		http://genome.ucsc.edu/cgi-bin/hgTracks?db=mm10&position=chr17%3A69284916-69274704
Epb4.1l3	ENSMUSG00000024044	ENSMUSG00000024044:t:69288851-69289985	0.2632942197803117;-0.2632942332220375	0	0.8553359015583746;0.8553358425904621	7.339835557829926e-07;7.340250290921446e-07	0.594;0.406	0.869;0.131	t|1e1.1o1|1e2.1o1	FALSE	FALSE	TRUE	2	3	0;1	chr17	+	69287337-69288851;69287728-69288851	69287257-69287337;69287612-69287728;69288851-69289985		http://genome.ucsc.edu/cgi-bin/hgTracks?db=mm10&position=chr17%3A69289985-69287257
Epc1	ENSMUSG00000024240	ENSMUSG00000024240:t:6462832-6462991	-0.23577512497649666;0.2357751595230094	0	0.7167439043910186;0.7167439893712563	1.96126440410449e-06;1.9611253460581408e-06	0.368;0.632	0.127;0.873	t|1e1.1o1|1e2.1o1	FALSE	FALSE	TRUE	2	3	1;1	chr18	-	6462991-6515865;6462991-6490463	6462832-6462991;6490463-6490856;6515865-6516108		http://genome.ucsc.edu/cgi-bin/hgTracks?db=mm10&position=chr18%3A6516108-6462832
Epc2	ENSMUSG00000069495	ENSMUSG00000069495:t:49535255-49535344	-0.2181189648653499;0.21811901204377496	0	0.617074770518922;0.6170750753428795	2.787470157583627e-06;2.78725428245332e-06	0.433;0.567	0.208;0.792	t|1e1.1o1|1e2.1o1	FALSE	FALSE	TRUE	2	3	1;1	chr2	+	49530143-49535255;49532235-49535255	49530011-49530143;49532044-49532235;49535255-49535344		http://genome.ucsc.edu/cgi-bin/hgTracks?db=mm10&position=chr2%3A49535344-49530011
Eps15	ENSMUSG00000028552	ENSMUSG00000028552:s:109379867-109380029	0.2518279772011112;-7.019884207487422e-05;-0.23764814324620925	0	0.8686007344224427;6.1335382305014126e-21;0.7936760418206603	2.182687216619826e-10;0.10930729688819263;9.470684236845273e-10	0.723;0.014;0.263	0.984;0.001;0.016	s|1e1.1o2|1e1.2o2|1e2.1o1	FALSE	TRUE	TRUE	3	3	1;1;1	chr4	+	109380029-109382785;109380029-109382847;109380029-109385319	109379867-109380029;109382785-109382966;109385319-109387817		http://genome.ucsc.edu/cgi-bin/hgTracks?db=mm10&position=chr4%3A109387817-109379867
Eps15	ENSMUSG00000028552	ENSMUSG00000028552:t:109385319-109387817	-0.23540510152213223;0.23540519494797701	0	0.7667631922890651;0.766763313747128	5.504561251257201e-10;5.25043519286825e-10	0.262;0.738	0.011;0.989	t|1e1.1o1|1e2.2o2	FALSE	FALSE	TRUE	2	3	1;1	chr4	+	109380029-109385319;109382966-109385319	109379867-109380029;109382785-109382966;109385319-109387817		http://genome.ucsc.edu/cgi-bin/hgTracks?db=mm10&position=chr4%3A109387817-109379867
Erc1	ENSMUSG00000030172	ENSMUSG00000030172:s:119722173-119722308	-2.149878247703631e-05;0.27838163781649267;-0.27587936323656476	0	6.122760576000237e-21;0.8491778376740096;0.8417107242166004	0.010762139094192547;4.79911381694042e-06;4.937618796385657e-06	0.004;0.414;0.583	0.001;0.707;0.292	s|1e1.1o1|1e2.1o1|1e3.1o1	FALSE	FALSE	TRUE	3	4	1;1;1	chr6	-	119721481-119722173;119713811-119722173;119694731-119722173	119694571-119694731;119713680-119713811;119721278-119721481;119722173-119722308		http://genome.ucsc.edu/cgi-bin/hgTracks?db=mm10&position=chr6%3A119722308-119694571
Erc1	ENSMUSG00000030172	ENSMUSG00000030172:s:119847877-119848167	-3.7251669396023224e-05;-0.23480296829691866;0.23786202266290965;-3.7251669396023224e-05	0	6.127623231831141e-21;0.6621055268256619;0.6740348374408542;6.127623231831141e-21	0.004602840965534316;1.1895839826414623e-05;1.1649334984884907e-05;0.004602840965534316	0.003;0.610;0.383;0.003	0.002;0.349;0.647;0.002	s|1e1.2o3|2e2.2o2|2e3.2o3|2e3.3o3	TRUE	TRUE	TRUE	4	4	1;1;1;1	chr6	-	119825209-119848035;119825819-119847877;119825209-119847877;119824619-119847877	119823985-119825226;119825681-119826460;119847877-119848167		http://genome.ucsc.edu/cgi-bin/hgTracks?db=mm10&position=chr6%3A119848167-119823985
Erc1	ENSMUSG00000030172	ENSMUSG00000030172:t:119694571-119694731	-0.24123940103545014;0.24123938001628242	0	0.7248249057656566;0.724824938735017	4.698279763681867e-06;4.697919608131458e-06	0.543;0.457	0.292;0.708	t|1e1.1o1|1e2.1o1	FALSE	FALSE	TRUE	2	3	1;1	chr6	-	119694731-119722173;119694731-119713680	119694571-119694731;119713680-119713811;119722173-119722308		http://genome.ucsc.edu/cgi-bin/hgTracks?db=mm10&position=chr6%3A119722308-119694571
Erc1	ENSMUSG00000030172	ENSMUSG00000030172:t:119722173-119722308	0.23565383992178987;-0.23565382059275275	0	0.6765741857435863;0.6765739950675621	8.420925107919805e-06;8.421587359475069e-06	0.500;0.500	0.763;0.237	t|1e1.1o1|1e2.1o1	FALSE	FALSE	TRUE	2	3	1;1	chr6	-	119722308-119743288;119722308-119734081	119722173-119722308;119734081-119734092;119743288-119743481		http://genome.ucsc.edu/cgi-bin/hgTracks?db=mm10&position=chr6%3A119743481-119722173
Ercc8	ENSMUSG00000021694	ENSMUSG00000021694:s:108160635-108163664	0.26796791322744296;-0.2679679484654937	0	0.7734466288674873;0.7734466119071861	1.0585778411660075e-05;1.0586597647077589e-05	0.226;0.774	0.513;0.487	s|1e1.1o1|1e2.1o1	FALSE	FALSE	TRUE	2	3	1;1	chr13	+	108160730-108166390;108160730-108169368	108160635-108163664;108166390-108166491;108169368-108169491		http://genome.ucsc.edu/cgi-bin/hgTracks?db=mm10&position=chr13%3A108169491-108160635
Ercc8	ENSMUSG00000021694	ENSMUSG00000021694:t:108175554-108175620	-0.00021215433845449678;0.29932896769164347;-0.2926593023683203	0	4.8593155938477536e-08;0.9186054188350119;0.9041839829340627	0.0013458517987540164;1.2903420417924947e-07;1.6370037603241627e-07	0.006;0.660;0.333	0.001;0.990;0.009	t|1e1.1o3|1e1.2o3|1e2.1o1	TRUE	FALSE	TRUE	3	3	1;1;0	chr13	+	108174011-108175554;108174060-108175554;108175109-108175554	nan-108175109;108173992-108174598;108175554-108175620		http://genome.ucsc.edu/cgi-bin/hgTracks?db=mm10&position=chr13%3A108175620-108173992
Eri3	ENSMUSG00000033423	ENSMUSG00000033423:t:117564621-117564898	-0.24127683849664477;0.26925785058247365;-0.01006694388425277;-0.0011179336942822504	0	0.7619999527478212;0.830869077738494;0.0002160024257151865;7.374051737800647e-06	4.373894701981129e-08;1.9617571019446845e-06;0.0002318298537343777;0.0005687529733298113	0.279;0.458;0.180;0.090	0.015;0.734;0.155;0.088	t|1e1.1o1|1e2.1o1|2e2.1o1|i	FALSE	TRUE	TRUE	4	3	0;1;0;0	chr4	+	117550730-117564621;117553043-117564621;117553043-117564627;117553044-117564620	117550365-117550730;117552610-117553043;117564621-117564898	117553044-117564620	http://genome.ucsc.edu/cgi-bin/hgTracks?db=mm10&position=chr4%3A117564898-117550365
Evc	ENSMUSG00000029122	ENSMUSG00000029122:t:37314359-37314571	-0.21235746225946156;0.21235746460104366	0	0.615187390612542;0.6151874572923228	4.627081879093886e-06;4.6267427276382145e-06	0.967;0.033	0.742;0.258	t|1e1.1o2|1e2.1o1	FALSE	FALSE	TRUE	2	3	1;1	chr5	-	37314571-37316325;37314571-37314762	37314359-37314571;37314762-37314827;37316216-37316423		http://genome.ucsc.edu/cgi-bin/hgTracks?db=mm10&position=chr5%3A37316423-37314359
Evi5l	ENSMUSG00000011832	ENSMUSG00000011832:s:4193306-4193366	-0.23866003913999567;0.2386600620977572	0	0.7461245818200153;0.7461247963791597	1.0547557578455269e-06;1.054681596254758e-06	0.280;0.720	0.035;0.965	s|1e1.1o1|1e2.2o2	FALSE	FALSE	TRUE	2	3	1;1	chr8	+	4193366-4193549;4193366-4200868	4193306-4193366;4193549-4193701;4200800-4201728		http://genome.ucsc.edu/cgi-bin/hgTracks?db=mm10&position=chr8%3A4201728-4193306
Exoc6b	ENSMUSG00000033769	ENSMUSG00000033769:t:84746901-84746974	0.24776753299291404;-0.24776752543315667	0	0.7823752504103343;0.7823750760357074	1.521945167662032e-07;1.52220189786334e-07	0.717;0.283	0.995;0.005	t|1e1.1o1|1e2.1o1	FALSE	FALSE	TRUE	2	3	1;0	chr6	-	84746974-84791241;84746974-84747604	84746901-84746974;84747604-nan;84791241-84791382		http://genome.ucsc.edu/cgi-bin/hgTracks?db=mm10&position=chr6%3A84791382-84746901
Eya3	ENSMUSG00000028886	ENSMUSG00000028886:s:132672896-132673032	-0.22755315447947966;0.22755314100879354	0	0.6736442137304339;0.6736442532327723	8.467102591280806e-07;8.466500506255678e-07	0.308;0.692	0.068;0.932	s|1e1.1o1|1e2.1o1	FALSE	FALSE	TRUE	2	3	1;1	chr4	+	132673032-132680756;132673032-132689705	132672896-132673032;132680756-132680893;132689705-132689790		http://genome.ucsc.edu/cgi-bin/hgTracks?db=mm10&position=chr4%3A132689790-132672896
Eya3	ENSMUSG00000028886	ENSMUSG00000028886:t:132689705-132689790	-1.0542197193131627e-05;-1.0542197193131627e-05;-0.00144594747392541;0.22206461047327974;-0.19401954971532792	0	6.120324350481198e-21;6.120324350481198e-21;9.907786026448197e-09;0.6325290139428298;0.464323373498276	0.010429745616845731;0.010429745616845731;0.0029241030177484806;2.6503476083153857e-06;5.115854644799356e-06	0.002;0.002;0.024;0.668;0.303	0.000;0.000;0.000;0.901;0.098	t|1e1.1o1|1e2.1o2|1e2.2o2|1e3.1o1|1e4.1o1	TRUE	FALSE	TRUE	5	5	1;1;1;1;1	chr4	+	132661938-132689705;132670215-132689705;132670255-132689705;132673032-132689705;132680893-132689705	132661895-132661938;132670189-132670255;132672896-132673032;132680756-132680893;132689705-132689790		http://genome.ucsc.edu/cgi-bin/hgTracks?db=mm10&position=chr4%3A132689790-132661895
Fam131a	ENSMUSG00000050821	ENSMUSG00000050821:t:20698865-20699015	-2.9064911104633645e-06;-0.0004711597228678146;-0.2155434292415962;0.2197636155502029	0	6.1186280675788405e-21;6.224751002744779e-21;0.6232406732266306;0.6576910067599948	0.044800633411336;0.012898424497902905;2.2025243342493894e-06;1.6829517578222287e-06	0.002;0.019;0.874;0.105	0.001;0.017;0.653;0.329	t|1e1.1o1|2e1.1o1|2e2.1o1|2e3.1o1	FALSE	TRUE	TRUE	4	4	1;1;1;1	chr16	+	20693472-20698865;20693472-20698922;20695881-20698922;20696347-20698922	20693282-20693472;20695739-20695881;20696175-20696347;20698865-20699015		http://genome.ucsc.edu/cgi-bin/hgTracks?db=mm10&position=chr16%3A20699015-20693282
Fam135a	ENSMUSG00000026153	ENSMUSG00000026153:s:24051764-24053336	0.29098596177083247;-0.29098602017572944	0	0.8606091774198296;0.8606091923371547	3.9530208633878065e-06;3.953301791148611e-06	0.572;0.428	0.883;0.117	s|1e1.1o1|1e2.1o1	FALSE	FALSE	TRUE	2	3	1;1	chr1	-	24049207-24053183;24046407-24053183	24046358-24046407;24049130-24049207;24051764-24053336		http://genome.ucsc.edu/cgi-bin/hgTracks?db=mm10&position=chr1%3A24053336-24046358
Fam149b	ENSMUSG00000039599	ENSMUSG00000039599:s:20358024-20358140	-0.2602816526208822;0.25173814615588924;-0.001160689798556898	0	0.8004035488521432;0.7701126420485308;1.7355861722102482e-07	5.570018766332119e-06;6.082183208955704e-06;0.0022263260397756834	0.704;0.265;0.031	0.425;0.536;0.040	s|1e1.1o1|1e2.1o1|1e3.1o1	FALSE	FALSE	TRUE	3	4	1;1;0	chr14	+	20358140-20359755;20358140-20363263;20358140-20374330	20358024-20358140;20359755-20359916;20363263-20363450;20374330-20374454		http://genome.ucsc.edu/cgi-bin/hgTracks?db=mm10&position=chr14%3A20374454-20358024
Fam208a	ENSMUSG00000040651	ENSMUSG00000040651:s:27466167-27466311	0.3187112076948046;-0.31871124572044884	0	0.9284245174326814;0.9284245912588001	5.604521243078338e-06;5.604938294045958e-06	0.146;0.854	0.478;0.522	s|1e1.1o1|1e2.1o1	FALSE	FALSE	TRUE	2	3	1;0	chr14	+	27466311-27467506;27466311-27471618	27466167-27466311;27467506-27467565;27471618-27472546		http://genome.ucsc.edu/cgi-bin/hgTracks?db=mm10&position=chr14%3A27472546-27466167
Fam53b	ENSMUSG00000030956	ENSMUSG00000030956:s:132771578-132771629	0.2760027422525365;-0.27600277934891465	0	0.8503116136928432;0.8503114986109008	2.262693485760673e-06;2.262846013567632e-06	0.554;0.446	0.846;0.154	s|1e1.1o1|1e2.1o1	FALSE	FALSE	TRUE	2	3	1;1	chr7	-	132760167-132771578;132716002-132771578	132712082-132716002;132759268-132760167;132771578-132771629		http://genome.ucsc.edu/cgi-bin/hgTracks?db=mm10&position=chr7%3A132771629-132712082
Fam53b	ENSMUSG00000030956	ENSMUSG00000030956:t:132712082-132716002	-0.2731542384980883;0.27315421564142733	0	0.8334988367752472;0.8334988889380167	3.1195914025339277e-06;3.1193529528515563e-06	0.434;0.566	0.146;0.854	t|1e1.1o1|1e2.2o3	FALSE	FALSE	TRUE	2	3	1;1	chr7	-	132716002-132771578;132716002-132759389	132712082-132716002;132759268-132760167;132771578-132771629		http://genome.ucsc.edu/cgi-bin/hgTracks?db=mm10&position=chr7%3A132771629-132712082
Fam76b	ENSMUSG00000037808	ENSMUSG00000037808:t:13836837-13836972	-0.28874463255249955;0.028652780976658097;0.22927216719473487	0	0.8764849600746821;1.2793717046964564e-06;0.6807036171614211	8.008900782785489e-06;0.0007192098548434792;9.772732882829633e-06	0.926;0.009;0.065	0.625;0.066;0.309	t|1e1.1o1|1e2.1o1|2e3.1o1	FALSE	TRUE	TRUE	3	4	1;1;0	chr9	+	13836183-13836837;13836716-13836837;13836183-13836840	13836103-13836183;13836659-13836716;13836837-13836972		http://genome.ucsc.edu/cgi-bin/hgTracks?db=mm10&position=chr9%3A13836972-13836103
Fance	ENSMUSG00000007570	ENSMUSG00000007570:t:28317468-28317611	-0.3069444581123696;0.3069444504227274	0	0.8549945420004128;0.8549945725333805	1.0281330118155907e-05;1.0280551415057214e-05	0.667;0.333	0.337;0.663	t|1e1.1o1|1e2.1o1	FALSE	FALSE	TRUE	2	3	1;1	chr17	+	28316903-28317468;28317223-28317468	28316859-28316903;28317158-28317223;28317468-28317611		http://genome.ucsc.edu/cgi-bin/hgTracks?db=mm10&position=chr17%3A28317611-28316859
Fat1	ENSMUSG00000070047	ENSMUSG00000070047:t:44950196-44953481	-0.1921755427383946;-0.015352759167108836;0.2255391190381031	0	0.4597523711804885;3.2254428258407665e-07;0.6761639889536764	5.384700716537516e-06;0.0007447603142056725;1.203053788311669e-06	0.729;0.105;0.167	0.529;0.075;0.395	t|1e1.1o1|1e2.1o1|1e3.1o1	FALSE	FALSE	TRUE	3	4	1;0;0	chr8	+	44935621-44950196;44936310-44950196;44938328-44950196	nan-44936310;nan-44938328;44935447-44935621;44950196-44953481		http://genome.ucsc.edu/cgi-bin/hgTracks?db=mm10&position=chr8%3A44953481-44935447
Faxc	ENSMUSG00000028246	ENSMUSG00000028246:s:21948692-21950877	-0.2765903404278957;0.2765903458065172	0	0.838985998434539;0.8389860578399515	5.305221837392793e-06;5.304811327617716e-06	0.650;0.350	0.355;0.645	s|1e1.1o2|1e2.1o1	FALSE	FALSE	TRUE	2	3	1;1	chr4	+	21948888-21958444;21948888-21982386	21948692-21950877;21958444-21958667;21982386-21982502		http://genome.ucsc.edu/cgi-bin/hgTracks?db=mm10&position=chr4%3A21982502-21948692
Fbf1	ENSMUSG00000020776	ENSMUSG00000020776:s:116158889-116158939	-0.21979172589391824;0.21979173038848174	0	0.6351751188712688;0.6351752351602608	1.3834202423623765e-06;1.3833097904191431e-06	0.265;0.735	0.040;0.960	s|1e1.1o1|1e2.1o1	FALSE	FALSE	TRUE	2	3	1;1	chr11	-	116158159-116158889;116157827-116158889	116157689-116157827;116158020-116158159;116158889-116158939		http://genome.ucsc.edu/cgi-bin/hgTracks?db=mm10&position=chr11%3A116158939-116157689
Fbf1	ENSMUSG00000020776	ENSMUSG00000020776:t:116165783-116165914	0.24976328396837222;-0.24976332158627185	0	0.7328925320855684;0.7328924716246898	8.971608938121247e-06;8.972303906062962e-06	0.341;0.659	0.610;0.390	t|1e1.2o2|1e2.1o1	FALSE	FALSE	TRUE	2	3	1;1	chr11	-	116165912-116167552;116165912-116167133	116165783-116165914;116167133-116167228;116167552-116168166		http://genome.ucsc.edu/cgi-bin/hgTracks?db=mm10&position=chr11%3A116168166-116165783
Fbrsl1	ENSMUSG00000043323	ENSMUSG00000043323:s:110432901-110433101	0.2051916521595411;-0.20519163492642079	0	0.5353077274207674;0.5353075808523701	1.5870750215924833e-05;1.5872000872718672e-05	0.530;0.470	0.777;0.223	s|1e1.1o1|1e2.1o1	FALSE	FALSE	TRUE	2	3	0;1	chr5	-	110432145-110432901;110417947-110432901	nan-110432145;110417843-110417947;110432901-110433101		http://genome.ucsc.edu/cgi-bin/hgTracks?db=mm10&position=chr5%3A110433101-110417843
Fbxo42	ENSMUSG00000028920	ENSMUSG00000028920:s:141147913-141148179	-0.20195086314679755;0.20195089617660938	0	0.530433089410936;0.5304332223574887	7.1252054362203054e-06;7.124646975593794e-06	0.953;0.047	0.735;0.265	s|1e1.1o1|1e2.1o1	FALSE	FALSE	TRUE	2	3	1;1	chr4	+	141148179-141167713;141148179-141180398	141147913-141148179;141167713-141167977;141180398-141180532		http://genome.ucsc.edu/cgi-bin/hgTracks?db=mm10&position=chr4%3A141180532-141147913
Fbxo44	ENSMUSG00000029001	ENSMUSG00000029001:t:148152800-148153644	-0.24269217943934157;-2.3903998014520382e-05;0.2443300541321024	0	0.7931491405697438;6.123293390430884e-21;0.8059430148682276	5.782307233026529e-07;0.009415137295034293;4.238908006039119e-07	0.970;0.004;0.026	0.730;0.001;0.269	t|1e1.2o3|1e2.1o1|1e3.1o1	FALSE	FALSE	TRUE	3	4	1;1;1	chr4	-	148153644-148156146;148153644-148154287;148153644-148154158	148152800-148153644;148154158-148154241;148154287-148154433;148155498-148156281		http://genome.ucsc.edu/cgi-bin/hgTracks?db=mm10&position=chr4%3A148156281-148152800
Fbxo9	ENSMUSG00000001366	ENSMUSG00000001366:s:78095513-78095998	0.20039199186444623;-0.20039196783545415	0	0.4870243401953367;0.487024194712391	4.437690646796503e-06;4.438050435151553e-06	0.756;0.244	0.984;0.016	s|1e1.1o1|1e2.3o3	FALSE	FALSE	TRUE	2	3	1;0	chr9	-	78095259-78095868;78087586-78095868	78087470-78087636;78095145-78095259;78095513-78095998		http://genome.ucsc.edu/cgi-bin/hgTracks?db=mm10&position=chr9%3A78095998-78087470
Fcgrt	ENSMUSG00000003420	ENSMUSG00000003420:s:45102402-45102671	0.22581827449062372;-0.22581824440195697	0	0.6722431217156002;0.672242871591896	1.161249201538015e-06;1.161331371957175e-06	0.724;0.276	0.958;0.042	s|1e1.1o1|2e1.1o1	TRUE	FALSE	FALSE	2	2	1;0	chr7	-	45102185-45102414;45102185-45102402	45101910-45102185;45102402-45102671		http://genome.ucsc.edu/cgi-bin/hgTracks?db=mm10&position=chr7%3A45102671-45101910
Fgfr1op2	ENSMUSG00000040242	ENSMUSG00000040242:t:146595176-146595289	-0.25828475121768757;0.2533703611053877;0.0031649808010278313	0	0.7944428323211596;0.7879175287900946;3.3826657584138966e-06	2.3561640123404004e-06;1.6798121161197966e-06;0.0004519177337950486	0.629;0.235;0.135	0.356;0.497;0.142	t|1e1.1o1|1e2.1o2|i	FALSE	FALSE	TRUE	3	3	1;1;0	chr6	+	146590036-146595176;146592747-146595176;146592866-146595175	146589894-146590036;146592634-146592865;146595176-146595289	146592866-146595175	http://genome.ucsc.edu/cgi-bin/hgTracks?db=mm10&position=chr6%3A146595289-146589894
Fibp	ENSMUSG00000024911	ENSMUSG00000024911:s:5463171-5463325	-0.2308570921622033;0.23085709684285358	0	0.6917927257624951;0.6917926669721834	3.942448179361513e-06;3.942150937747516e-06	0.770;0.230	0.532;0.468	s|1e1.1o1|2e1.1o1	TRUE	FALSE	FALSE	2	2	0;1	chr19	+	5463304-5463604;5463325-5463604	5463171-5463325;5463604-5463712		http://genome.ucsc.edu/cgi-bin/hgTracks?db=mm10&position=chr19%3A5463712-5463171
Fip1l1	ENSMUSG00000029227	ENSMUSG00000029227:t:74586803-74587057	-0.21600681940922678;0.21600681427687865	0	0.5999997552437084;0.5999998552472928	7.550591642924154e-06;7.549996960672903e-06	0.674;0.326	0.441;0.559	t|1e1.1o1|1e2.1o1	FALSE	FALSE	TRUE	2	3	1;1	chr5	+	74572585-74587003;74585072-74587003	74572429-74572585;74585046-74585072;74586803-74587057		http://genome.ucsc.edu/cgi-bin/hgTracks?db=mm10&position=chr5%3A74587057-74572429
Firre	ENSMUSG00000085396	ENSMUSG00000085396:t:50608687-50608814	0.2496280999403804;-0.24962813133518674	0	0.7253153015903336;0.7253152508249339	7.177035544474762e-06;7.177593876028787e-06	0.564;0.436	0.831;0.169	t|1e1.1o1|1e2.1o1	FALSE	FALSE	TRUE	2	3	0;0	chrX	-	50608814-50612705;50608814-50612105	50608687-50608814;50612105-nan;50612705-50612850		http://genome.ucsc.edu/cgi-bin/hgTracks?db=mm10&position=chrX%3A50612850-50608687
Flot2	ENSMUSG00000061981	ENSMUSG00000061981:t:78054785-78054875	-0.2091953349726754;0.2091953545635881	0	0.5787512814281143;0.5787512565917923	4.120107176985854e-06;4.11980247542995e-06	0.970;0.030	0.750;0.250	t|1e1.1o1|1e2.1o1	FALSE	FALSE	TRUE	2	3	1;1	chr11	+	78049559-78054785;78053453-78054785	78049478-78049559;78053363-78053453;78054785-78054875		http://genome.ucsc.edu/cgi-bin/hgTracks?db=mm10&position=chr11%3A78054875-78049478
Fnbp1	ENSMUSG00000075415	ENSMUSG00000075415:t:31040405-31040514	-0.00025311594412916926;-0.00024234908985326173;0.2062219508043204;-0.2045869701244128	0	2.567116332589091e-07;2.5666484568126275e-07;0.5290383605506999;0.5194228741861561	0.0008573231957225147;0.0008955958827427946;9.933888731487967e-06;9.294694169104112e-06	0.006;0.006;0.682;0.306	0.002;0.008;0.913;0.077	t|1e1.1o1|1e2.2o3|1e3.1o1|1e4.1o1	FALSE	FALSE	TRUE	4	5	1;1;1;1	chr2	-	31040514-31082974;31040514-31054024;31040514-31052985;31040514-31044882	31040405-31040514;31044882-31044896;31052985-31053167;31053235-31054218;31082974-31083078		http://genome.ucsc.edu/cgi-bin/hgTracks?db=mm10&position=chr2%3A31083078-31040405
Fopnl	ENSMUSG00000022677	ENSMUSG00000022677:s:14313816-14314013	0.2688234738700343;-0.2688234758598725	0	0.8707675656481848;0.8707674680587344	1.1773902632514992e-07;1.1775977926120618e-07	0.666;0.334	0.946;0.054	s|1e1.1o1|1e2.1o1	FALSE	FALSE	TRUE	2	3	1;0	chr16	-	14311131-14313816;14300209-14313816	14299244-14300209;14311047-14311131;14313816-14314013		http://genome.ucsc.edu/cgi-bin/hgTracks?db=mm10&position=chr16%3A14314013-14299244
Fopnl	ENSMUSG00000022677	ENSMUSG00000022677:t:14299244-14300209	-0.09584217648121607;-0.12359075449012207;0.22679641919687613	0	0.001732502753926397;0.01690484790233979;0.7083721047204549	1.0733825416719966e-05;2.05154395682694e-06;8.671778626156818e-09	0.127;0.150;0.724	0.021;0.028;0.951	t|1e1.1o1|1e2.1o1|1e3.1o1	FALSE	FALSE	TRUE	3	4	1;0;1	chr16	-	14300209-14317294;14300209-14313816;14300209-14304454	14299244-14300209;14304454-14304587;14313816-14314013;14317294-14317375		http://genome.ucsc.edu/cgi-bin/hgTracks?db=mm10&position=chr16%3A14317375-14299244
Frmd4a	ENSMUSG00000026657	ENSMUSG00000026657:t:4610967-4614043	0.2030588019150158;-0.2834280660074536;0.04134734035926675	0	0.5247566324025343;0.8963896273803579;0.0028510681737794297	7.799094527502079e-06;2.087114355786568e-07;7.308428749903343e-05	0.488;0.382;0.130	0.716;0.087;0.198	t|1e1.1o1|1e2.1o1|i	FALSE	FALSE	TRUE	3	3	1;1;0	chr2	+	4606066-4610967;4608070-4610967;4608071-4610966	4605970-4606066;4607999-4608070;4610967-4614043	4608071-4610966	http://genome.ucsc.edu/cgi-bin/hgTracks?db=mm10&position=chr2%3A4614043-4605970
Fstl5	ENSMUSG00000034098	ENSMUSG00000034098:s:76593443-76593577	-0.28369346090783065;0.28369344221468834	0	0.8464200836909609;0.8464201594463643	6.273357111452604e-06;6.272885066644892e-06	0.719;0.281	0.423;0.577	s|1e1.1o1|1e2.1o1	FALSE	FALSE	TRUE	2	3	1;1	chr3	+	76593577-76620480;76593577-76628913	76593443-76593577;76620480-76620506;76628913-76629031		http://genome.ucsc.edu/cgi-bin/hgTracks?db=mm10&position=chr3%3A76629031-76593443
Fxr1	ENSMUSG00000027680	ENSMUSG00000027680:s:34064119-34064319	-0.09895069688624647;-0.11529504461432466;0.2531429815160584	0	0.002153790353153223;0.08979646971339666;0.8244475275521702	9.420179473029755e-06;1.6585330822604938e-05;5.568176579453283e-07	0.131;0.440;0.431	0.002;0.311;0.687	s|1e1.1o1|1e2.1o1|1e3.1o1	FALSE	FALSE	TRUE	3	4	1;0;1	chr3	+	34064319-34064974;34064319-34068161;34064319-34068917	34064119-34064319;34064974-34065054;34068161-34068252;34068917-34069342		http://genome.ucsc.edu/cgi-bin/hgTracks?db=mm10&position=chr3%3A34069342-34064119
G3bp2	ENSMUSG00000029405	ENSMUSG00000029405:t:92057968-92058070	0.2179632651431882;-0.21796325287176288	0	0.6375124759041684;0.6375124518172285	1.1446853995973663e-06;1.1447733707647956e-06	0.623;0.377	0.843;0.157	t|1e1.1o1|1e2.1o1	FALSE	FALSE	TRUE	2	3	1;1	chr5	-	92058070-92064325;92058070-92063337	92057968-92058070;92063337-92063435;92064325-92064505		http://genome.ucsc.edu/cgi-bin/hgTracks?db=mm10&position=chr5%3A92064505-92057968
Gapvd1	ENSMUSG00000026867	ENSMUSG00000026867:t:34695486-34695608	-9.401978602358745e-07;-0.24409887871751368;0.24585614618382953	0	6.1181918244769334e-21;0.7728627393693974;0.7812771616537733	0.24729759971143817;1.584883001837234e-06;1.5159032372706602e-06	0.002;0.425;0.573	0.001;0.178;0.822	t|1e1.3o3|1e2.1o1|1e3.3o3	FALSE	FALSE	TRUE	3	4	1;1;1	chr2	-	34695608-34704166;34695608-34700763;34695608-34699826	34695486-34695608;34699826-34699906;34700763-34700850;34704166-34704452		http://genome.ucsc.edu/cgi-bin/hgTracks?db=mm10&position=chr2%3A34704452-34695486
Ggps1	ENSMUSG00000021302	ENSMUSG00000021302:s:14063206-14063401	-0.19336632374504326;-0.023595864761556076;0.24145668743486567;0.005226271737918074	0	0.4486136951461544;0.00041455960689213545;0.7250760557133269;1.518383976692471e-06	3.109671117940138e-06;0.00014016751517453852;3.836309343298379e-06;0.001868137566057415	0.263;0.117;0.566;0.054	0.056;0.063;0.823;0.058	s|1e1.1o2|1e1.2o2|1e2.1o1|1e3.1o1	FALSE	TRUE	TRUE	4	4	0;0;1;0	chr13	-	14059457-14063206;14059450-14063206;14057888-14063206;14055220-14063206	14055150-14055220;14057796-14057888;14059319-14059457;14063206-14063401		http://genome.ucsc.edu/cgi-bin/hgTracks?db=mm10&position=chr13%3A14063401-14055150
Gkap1	ENSMUSG00000021552	ENSMUSG00000021552:t:58238649-58238712	-0.2325152447362619;0.23251524066968549	0	0.6376773778085659;0.637677352275963	8.884336313741414e-06;8.883621261770033e-06	0.380;0.620	0.114;0.886	t|1e1.1o1|1e2.1o1	FALSE	FALSE	TRUE	2	3	0;1	chr13	-	58238712-58243802;58238712-58241654	58238649-58238712;58241654-58241755;58243802-58243954		http://genome.ucsc.edu/cgi-bin/hgTracks?db=mm10&position=chr13%3A58243954-58238649
Glb1l	ENSMUSG00000026200	ENSMUSG00000026200:s:75202847-75202941	-0.3027538339561132;0.30275376590202263	0	0.9234700587198029;0.9234700245934306	4.989790201581634e-06;4.989545155736284e-06	0.984;0.016	0.658;0.342	s|1e1.1o1|1e2.1o1	FALSE	FALSE	TRUE	2	3	1;1	chr1	-	75202749-75202847;75202466-75202847	75202408-75202466;75202575-75202749;75202847-75202941		http://genome.ucsc.edu/cgi-bin/hgTracks?db=mm10&position=chr1%3A75202941-75202408
Gls	ENSMUSG00000026103	ENSMUSG00000026103:s:52205181-52207359	-0.23288134561840174;0.23288134545674136	0	0.6595994012332387;0.6595994290332384	1.0851022654745357e-05;1.085017558542865e-05	0.619;0.381	0.366;0.634	s|1e1.1o1|1e2.3o3	FALSE	FALSE	TRUE	2	3	1;1	chr1	-	52204516-52207301;52199887-52207301	52199855-52200482;52204170-52204516;52205181-52207359		http://genome.ucsc.edu/cgi-bin/hgTracks?db=mm10&position=chr1%3A52207359-52199855
Glt8d1	ENSMUSG00000021916	ENSMUSG00000021916:t:31006459-31006512	0.2475819875833927;-0.030315693747007585;-0.005308464989124572;-0.137341529871985	0	0.8545167182237128;0.01336824472527899;0.0014347993953927928;0.22549332789112314	3.560812437592946e-07;8.417274129768337e-05;0.00015125299058271757;1.9799159727829085e-05	0.023;0.375;0.260;0.341	0.278;0.310;0.246;0.168	t|1e1.1o1|1e2.1o1|1e3.1o1|i	FALSE	FALSE	TRUE	4	4	1;1;0;0	chr14	+	31001428-31006459;31001997-31006459;31004790-31006459;31001998-31006458	nan-31004790;31001393-31001428;31001433-31001997;31006459-31006512	31001998-31006458	http://genome.ucsc.edu/cgi-bin/hgTracks?db=mm10&position=chr14%3A31006512-31001393
Gm14410	ENSMUSG00000078870	ENSMUSG00000078870:s:177206340-177206421	0.2402659766388296;-0.24026594105211102	0	0.7158064941285225;0.7158063423584075	7.365728344497671e-06;7.366298142574834e-06	0.279;0.721	0.532;0.468	s|1e1.1o2|1e2.1o2	FALSE	FALSE	TRUE	2	3	1;0	chr2	-	177202881-177206340;177195828-177206340	177195702-177195828;177202827-177202881;177206340-177206421		http://genome.ucsc.edu/cgi-bin/hgTracks?db=mm10&position=chr2%3A177206421-177195702
Gm15800	ENSMUSG00000042744	ENSMUSG00000042744:s:121292730-121292858	0.242123923466366;-0.24212390084197188	0	0.6964576688681284;0.6964575453063339	1.0520978910246186e-05;1.052180251792656e-05	0.442;0.558	0.713;0.287	s|1e1.1o1|2e1.1o1	TRUE	FALSE	FALSE	2	2	1;1	chr5	+	121292852-121295375;121292858-121295375	121292730-121292858;121295375-121295499		http://genome.ucsc.edu/cgi-bin/hgTracks?db=mm10&position=chr5%3A121295499-121292730
Gm21811	ENSMUSG00000096401	ENSMUSG00000096401:s:20145520-20145639	-0.22494059661280602;0.3138173350656742;-0.07723636549140643	0	0.654303873039417;0.9513558181220482;0.0006028462259670986	4.3202567651112744e-06;3.914092756803464e-07;2.367957944493515e-05	0.667;0.217;0.119	0.424;0.544;0.033	s|1e1.1o1|1e2.1o1|1e3.1o1	FALSE	FALSE	TRUE	3	4	0;1;0	chr8	+	20145639-20146501;20145639-20147549;20145639-20151481	20145520-20145639;20146501-nan;20147549-20147716;20151481-20151665		http://genome.ucsc.edu/cgi-bin/hgTracks?db=mm10&position=chr8%3A20151665-20145520
Gm9801	ENSMUSG00000045813	ENSMUSG00000045813:t:62114641-62114776	0.22616566169568955;-0.22616562435698967	0	0.649434697899052;0.6494345405920963	1.0189904462766313e-05;1.0190683380484344e-05	0.083;0.917	0.328;0.672	t|1e1.1o1|1e2.1o1	FALSE	FALSE	TRUE	2	3	0;1	chr7	-	62114776-62118895;62114776-62117723	62114641-62114776;62117723-62117862;62118895-62118987		http://genome.ucsc.edu/cgi-bin/hgTracks?db=mm10&position=chr7%3A62118987-62114641
Gnaz	ENSMUSG00000040009	ENSMUSG00000040009:s:74967177-74967382	0.22083510045538363;-0.22083508127861035	0	0.6218736710871605;0.6218733795786084	2.8187585442094797e-06;2.8189778180642833e-06	0.736;0.264	0.975;0.025	s|1e1.1o1|1e2.2o2	FALSE	FALSE	TRUE	2	3	1;1	chr10	+	74967382-74978791;74967382-74990934	74967177-74967382;74978791-74978856;74990841-74992140		http://genome.ucsc.edu/cgi-bin/hgTracks?db=mm10&position=chr10%3A74992140-74967177
Golga4	ENSMUSG00000038708	ENSMUSG00000038708:s:118548623-118548801	-0.2523641410300856;0.2523641607413811	0	0.7506236337744339;0.7506237186831306	8.182598754902237e-06;8.18196342112243e-06	0.714;0.286	0.442;0.558	s|1e1.1o2|1e1.2o2	FALSE	TRUE	FALSE	2	2	1;0	chr9	+	118548801-118551832;118548801-118551835	118548623-118548801;118551832-118551963		http://genome.ucsc.edu/cgi-bin/hgTracks?db=mm10&position=chr9%3A118551963-118548623
Gpcpd1	ENSMUSG00000027346	ENSMUSG00000027346:t:132572185-132572257	0.31407352572606795;-0.00037755801016338186;-0.3067891973002639	0	0.9258777168189479;4.232553192883501e-07;0.9094065764113338	5.6982399605799965e-06;0.0008133444713573912;6.313998512585961e-06	0.078;0.008;0.914	0.392;0.002;0.606	t|1e1.1o1|2e2.1o1|2e3.1o1	FALSE	TRUE	TRUE	3	4	1;1;1	chr2	-	132572257-132578068;132572254-132587621;132572254-132578068	132572185-132572257;132578068-132578248;132587621-132587729		http://genome.ucsc.edu/cgi-bin/hgTracks?db=mm10&position=chr2%3A132587729-132572185
Gphn	ENSMUSG00000047454	ENSMUSG00000047454:s:78492038-78492310	0.2733113034399124;-0.2733113244483187	0	0.864618268935211;0.86461820112869	1.5535684845150476e-06;1.5536916513347876e-06	0.534;0.466	0.823;0.177	s|1e1.1o1|1e2.1o1	FALSE	FALSE	TRUE	2	3	1;1	chr12	+	78492310-78493950;78492310-78504617	78492038-78492310;78493950-78494057;78504617-78504751		http://genome.ucsc.edu/cgi-bin/hgTracks?db=mm10&position=chr12%3A78504751-78492038
Gpr107	ENSMUSG00000000194	ENSMUSG00000000194:t:31176737-31176954	0.2306096936421444;-0.23060968058221645	0	0.7292230539675834;0.7292230374388833	1.862307867740816e-06;1.8624493181018664e-06	0.026;0.974	0.264;0.736	t|1e1.1o1|2e2.1o1	FALSE	TRUE	TRUE	2	3	0;1	chr2	+	31175340-31176737;31174239-31176898	nan-31175340;31174202-31174239;31176737-31176954		http://genome.ucsc.edu/cgi-bin/hgTracks?db=mm10&position=chr2%3A31176954-31174202
Gpx8	ENSMUSG00000021760	ENSMUSG00000021760:s:113046171-113046388	0.19981002930096836;-0.2177777394865362;0.00026434698596447634	0	0.4936680022043002;0.6556576114766732;6.3159791555397046e-21	1.768945123152479e-07;6.467910207419436e-09;0.11951333756232674	0.734;0.246;0.021	0.943;0.024;0.032	s|1e1.2o2|1e2.1o1|2e3.1o2	TRUE	FALSE	TRUE	3	4	1;0;0	chr13	-	113045693-113046172;113043299-113046172;113045695-113046171	113042763-113043299;113045432-113045695;113046171-113046388		http://genome.ucsc.edu/cgi-bin/hgTracks?db=mm10&position=chr13%3A113046388-113042763
Gramd1b	ENSMUSG00000040111	ENSMUSG00000040111:t:40333546-40333655	0.2015736371562079;0.0035929338310401087;1.4191285850340143e-05;-0.020977659516344473;-2.644550368165938e-05;-0.15320525139135605	0	0.5273667373371562;0.00016696733183658356;6.132248047231893e-21;0.00031596947557500774;6.12426006793962e-21;0.32123919825585034	9.587397307498561e-06;0.00018230564422594409;0.008643774671613147;0.00015105109381796655;0.004037617672663196;1.980795459133322e-05	0.144;0.132;0.002;0.088;0.002;0.631	0.367;0.139;0.009;0.048;0.001;0.435	t|1e1.1o1|1e2.1o1|1e3.1o1|1e4.1o1|1e5.1o1|1e6.1o1	FALSE	FALSE	TRUE	6	7	1;1;1;1;1;1	chr9	-	40333655-40413297;40333655-40392329;40333655-40391680;40333655-40375913;40333655-40363023;40333655-40345908	40333546-40333655;40345908-40346290;40363023-40363088;40375913-40376367;40391680-40392152;40392329-40392450;40413297-40413374		http://genome.ucsc.edu/cgi-bin/hgTracks?db=mm10&position=chr9%3A40413374-40333546
Gria2	ENSMUSG00000033981	ENSMUSG00000033981:s:80692285-80692532	0.24945654201964187;-0.24945653258553305	0	0.75529741041744;0.7552973673793646	7.5693789548032824e-06;7.569963796028034e-06	0.426;0.574	0.686;0.314	s|1e1.1o1|1e2.1o1	FALSE	FALSE	TRUE	2	3	1;1	chr3	-	80691434-80692285;80690518-80692285	80690404-80690518;80691320-80691434;80692285-80692532		http://genome.ucsc.edu/cgi-bin/hgTracks?db=mm10&position=chr3%3A80692532-80690404
Grip1	ENSMUSG00000034813	ENSMUSG00000034813:t:119929901-119930036	-0.3095458412413361;-0.0002775564220640713;0.3224195421476672;-0.0002775564220640713	0	0.9186593973641676;4.4577756133962004e-07;0.9388440920155701;4.4577756133962004e-07	3.282382928793126e-07;0.0007994891267095738;3.7695867527874914e-07;0.0007994891267095738	0.355;0.006;0.633;0.006	0.003;0.003;0.991;0.003	t|1e1.1o1|1e2.1o1|1e3.1o1|1e4.1o1	FALSE	FALSE	TRUE	4	5	1;1;1;1	chr10	+	119454422-119929901;119819634-119929901;119897795-119929901;119910031-119929901	119454034-119454422;119819389-119819634;119897715-119897795;119909947-119910031;119929901-119930036		http://genome.ucsc.edu/cgi-bin/hgTracks?db=mm10&position=chr10%3A119930036-119454034
Grk6	ENSMUSG00000074886	ENSMUSG00000074886:s:55459013-55459147	-0.1613095455754075;0.22925210973076146;-0.059792441249000614	0	0.20375118295983718;0.6829153540367661;0.016893691303951554	2.5697943529801037e-06;3.6087160892313252e-06;3.87715184656523e-05	0.195;0.484;0.320	0.040;0.723;0.236	s|1e1.1o1|1e2.1o2|1e2.2o2	FALSE	TRUE	TRUE	3	3	1;1;0	chr13	+	55459147-55459333;55459147-55459782;55459147-55459784	55459013-55459147;55459333-55459577;55459782-55460925		http://genome.ucsc.edu/cgi-bin/hgTracks?db=mm10&position=chr13%3A55460925-55459013
Gse1	ENSMUSG00000031822	ENSMUSG00000031822:t:120553584-120553802	0.040846059876473516;0.2823387217165598;-0.006672529271811986;-0.3068234852221709	0	9.020320979952492e-07;0.8223922704150601;1.1169213050737918e-05;0.8867644370713372	0.00021499114861236058;7.884315018102039e-06;0.0004814459117604697;5.276068187565208e-06	0.023;0.406;0.041;0.529	0.084;0.714;0.001;0.202	t|1e1.1o1|1e2.1o1|1e3.1o1|1e4.1o1	FALSE	FALSE	TRUE	4	5	1;1;1;1	chr8	+	120354179-120553584;120489151-120553584;120535954-120553584;120537562-120553584	120353990-120354179;120488447-120489151;120535857-120535954;120537429-120537562;120553584-120553802		http://genome.ucsc.edu/cgi-bin/hgTracks?db=mm10&position=chr8%3A120553802-120353990
Gtpbp10	ENSMUSG00000040464	ENSMUSG00000040464:t:5547927-5548000	-0.0002467361120019573;0.21606955085063864;-0.2095430076369179	0	8.426841253504404e-08;0.5821751556804313;0.542790308713716	0.001181843836738139;1.6026787977034579e-06;1.9190610749397763e-06	0.007;0.745;0.248	0.001;0.993;0.005	t|1e1.1o1|1e2.1o1|1e3.1o1	FALSE	FALSE	TRUE	3	4	1;1;1	chr5	-	5548000-5557213;5548000-5555238;5548000-5554824	5547927-5548000;5554824-5554899;5555238-5555754;5557213-5557406		http://genome.ucsc.edu/cgi-bin/hgTracks?db=mm10&position=chr5%3A5557406-5547927
Gtpbp3	ENSMUSG00000007610	ENSMUSG00000007610:s:71490335-71490537	0.011880710033811267;0.3137265256611927;-0.34349041181324913	0	4.6335349799289755e-06;0.8929892898796831;0.9423983509915328	0.002672237431739166;6.009546739885864e-06;3.876934105750962e-06	0.029;0.431;0.540	0.053;0.770;0.174	s|1e1.1o2|1e1.2o2|1e2.1o1	FALSE	TRUE	TRUE	3	3	1;1;1	chr8	+	71490537-71490655;71490537-71490895;71490537-71491066	71490335-71490537;71490655-71490967;71491066-71491411		http://genome.ucsc.edu/cgi-bin/hgTracks?db=mm10&position=chr8%3A71491411-71490335
Guf1	ENSMUSG00000029208	ENSMUSG00000029208:s:69561135-69561199	-0.2020021980721139;0.20200220881952025	0	0.5349327555386142;0.5349326653506142	2.1114911611386233e-06;2.111340748383607e-06	0.974;0.026	0.773;0.227	s|1e1.1o1|1e2.1o1	FALSE	FALSE	TRUE	2	3	1;0	chr5	+	69561199-69561654;69561199-69561917	69561135-69561199;69561654-69561857;69561917-69561991		http://genome.ucsc.edu/cgi-bin/hgTracks?db=mm10&position=chr5%3A69561991-69561135
Hcfc1	ENSMUSG00000031386	ENSMUSG00000031386:s:73947842-73948418	0.003585115586103236;0.17007650257370924;-0.2114080790807199	0	6.832810057747292e-21;0.3561945671200538;0.5628953613126908	0.3558524385990607;1.237446139124078e-05;7.510852694014858e-06	0.004;0.117;0.879	0.042;0.298;0.663	s|1e1.3o4|2e1.1o4|2e1.2o4	TRUE	TRUE	FALSE	3	2	0;1;1	chrX	-	73947468-73947940;73947517-73947842;73947514-73947842	73947191-73947517;73947842-73948418		http://genome.ucsc.edu/cgi-bin/hgTracks?db=mm10&position=chrX%3A73948418-73947191
Hdgfrp2	ENSMUSG00000002833	ENSMUSG00000002833:s:56096205-56096276	0.2164165841336405;-0.21641657759456912	0	0.6081299376405933;0.6081299778834207	8.219861602097018e-06;8.220509302825363e-06	0.219;0.781	0.446;0.554	s|1e1.1o2|1e1.2o2	FALSE	TRUE	FALSE	2	2	0;1	chr17	+	56096276-56096821;56096276-56096848	56096205-56096276;56096821-56097016		http://genome.ucsc.edu/cgi-bin/hgTracks?db=mm10&position=chr17%3A56097016-56096205
Heatr3	ENSMUSG00000031657	ENSMUSG00000031657:t:88164482-88165031	-0.23682497296578897;0.2368250098963219	0	0.7208980002562175;0.7208981506229722	3.007632167761898e-07;3.0074200339283116e-07	0.274;0.726	0.017;0.983	t|1e1.1o2|1e2.1o1	FALSE	FALSE	TRUE	2	3	0;1	chr8	+	88158265-88164888;88161966-88164888	88158129-88158745;88161518-88161966;88164482-88165031		http://genome.ucsc.edu/cgi-bin/hgTracks?db=mm10&position=chr8%3A88165031-88158129
Hectd2	ENSMUSG00000041180	ENSMUSG00000041180:t:36604250-36604357	-0.25767250923168394;0.2576725248836345	0	0.8025201018210986;0.802520240368305	8.964667522759484e-07;8.96435770999093e-07	0.296;0.704	0.024;0.976	t|1e1.1o1|1e2.1o1	FALSE	FALSE	TRUE	2	3	1;1	chr19	+	36599719-36604250;36601528-36604250	36599596-36599719;36601429-36601528;36604250-36604357		http://genome.ucsc.edu/cgi-bin/hgTracks?db=mm10&position=chr19%3A36604357-36599596
Hecw1	ENSMUSG00000021301	ENSMUSG00000021301:t:14377658-14377982	0.2958277132477803;-0.2958277625066227	0	0.9302194753907715;0.9302194421030977	1.302698518466422e-06;1.3027887885153078e-06	0.385;0.615	0.690;0.310	t|1e1.1o1|1e2.1o1	FALSE	FALSE	TRUE	2	3	0;1	chr13	-	14377982-14522824;14377982-14434434	14377658-14377982;14434434-14434491;14522824-14523226		http://genome.ucsc.edu/cgi-bin/hgTracks?db=mm10&position=chr13%3A14523226-14377658
Hipk2	ENSMUSG00000061436	ENSMUSG00000061436:s:38737358-38737520	-0.00018005623739975494;0.33127567125217044;-0.325351612244499	0	2.5000063816461155e-08;0.937066169505698;0.9282295894629493	0.0015673937256257542;4.452861002915651e-06;4.720391906243293e-06	0.006;0.318;0.676	0.001;0.663;0.336	s|1e1.1o1|1e2.1o2|1e2.2o2	FALSE	TRUE	TRUE	3	3	1;1;1	chr6	-	38737004-38737358;38731076-38737358;38730995-38737358	38730869-38731076;38736699-38737004;38737358-38737520		http://genome.ucsc.edu/cgi-bin/hgTracks?db=mm10&position=chr6%3A38737520-38730869
Hira	ENSMUSG00000022702	ENSMUSG00000022702:t:18896454-18896773	0.25542165463851335;-0.00323755368256142;-0.23532379369145745	0	0.7726375278076039;2.706854940234914e-07;0.6846383410287631	4.2203268665590535e-06;0.0012509505907013496;5.191779860580503e-06	0.556;0.032;0.412	0.826;0.012;0.163	t|1e1.1o1|1e2.1o2|1e2.2o2	TRUE	FALSE	TRUE	3	3	1;1;1	chr16	+	18894836-18896454;18895927-18896454;18896046-18896454	18894774-18894836;18895903-18896046;18896454-18896773		http://genome.ucsc.edu/cgi-bin/hgTracks?db=mm10&position=chr16%3A18896773-18894774
Hjurp	ENSMUSG00000044783	ENSMUSG00000044783:s:88269321-88269413	-0.24329792362019267;0.2432979293734124	0	0.7551582080111108;0.7551581513977439	3.344759560430788e-06;3.3444990694945616e-06	0.792;0.208	0.540;0.460	s|1e1.1o1|1e2.1o1	FALSE	FALSE	TRUE	2	3	1;1	chr1	-	88268026-88269321;88266658-88269321	88262471-88266658;88267948-88268026;88269321-88269413		http://genome.ucsc.edu/cgi-bin/hgTracks?db=mm10&position=chr1%3A88269413-88262471
Hjurp	ENSMUSG00000044783	ENSMUSG00000044783:t:88267948-88268026	0.22157764477167016;-3.8382311224936786e-05;-0.2178692114455098	0	0.6430845235348754;6.126520527291431e-21;0.6208733256297199	4.389674235374869e-06;0.006183125340324169;4.759936738096826e-06	0.129;0.004;0.867	0.358;0.001;0.641	t|1e1.1o3|1e1.2o3|1e2.3o3	TRUE	FALSE	TRUE	3	3	1;1;1	chr1	-	88268026-88275042;88268026-88275028;88268026-88269321	88267948-88268026;88269321-88269413;88274712-88275097		http://genome.ucsc.edu/cgi-bin/hgTracks?db=mm10&position=chr1%3A88275097-88267948
Hmbox1	ENSMUSG00000021972	ENSMUSG00000021972:s:64825601-64825695	-0.2047832124209249;0.19327657826955807;-0.00010226069011560081;0.005317850962505676	0	0.5314911210938877;0.4946966715464763;8.032894458849031e-09;0.0033601395222309554	1.0471596562200425e-05;1.527766662036531e-05;0.0019007827762161922;9.970573981760156e-05	0.406;0.268;0.004;0.320	0.171;0.490;0.001;0.328	s|1e1.1o1|1e2.1o1|1e3.1o1|1e4.1o1	FALSE	FALSE	TRUE	4	5	1;1;1;1	chr14	-	64825370-64825601;64823698-64825601;64823164-64825601;64817136-64825601	64816945-64817136;64822814-64823164;64823169-64823698;64825059-64825370;64825601-64825695		http://genome.ucsc.edu/cgi-bin/hgTracks?db=mm10&position=chr14%3A64825695-64816945
Hmgn3	ENSMUSG00000066456	ENSMUSG00000066456:s:83110993-83111131	0.1452867000405189;0.10488278497985515;-0.27086604162466477	0	0.19444542711953097;5.352735972241653e-06;0.8857330732827745	1.044048513036098e-05;1.5812061901628016e-06;2.790504719518694e-07	0.531;0.013;0.456	0.686;0.127;0.184	s|1e1.1o1|2e2.1o1|2e3.1o1	TRUE	FALSE	TRUE	3	4	1;1;1	chr9	-	83110429-83111034;83110874-83110993;83110429-83110993	83109948-83110429;83110832-83110874;83110993-83111131		http://genome.ucsc.edu/cgi-bin/hgTracks?db=mm10&position=chr9%3A83111131-83109948
Hmgn3	ENSMUSG00000066456	ENSMUSG00000066456:t:83109948-83110429	0.00023839670254821038;0.22247073294308012;-0.2526991796976587;-6.618981123595021e-08;-6.618981123595021e-08;-6.618981123595021e-08	0	6.164915342328614e-21;0.6428375444184364;0.8064754098336098;6.118001001201228e-21;6.118001001201228e-21;6.118001001201228e-21	0.4750136890181731;2.2207096391191145e-06;7.429533342984129e-07;0.5202853146739342;0.5202853146739342;0.5202853146739342	0.001;0.536;0.460;0.001;0.001;0.001	0.032;0.760;0.204;0.000;0.002;0.000	t|1e1.1o1|1e2.1o2|1e2.2o2|1e3.1o1|1e4.1o3|1e4.2o3	TRUE	FALSE	TRUE	6	5	0;1;1;1;1;1	chr9	-	83110429-83112220;83110429-83111034;83110429-83110993;83110429-83110832;83110429-83110788;83110429-83110775	83109948-83110429;83110720-83110825;83110832-83110874;83110993-83111131;83112220-83112568		http://genome.ucsc.edu/cgi-bin/hgTracks?db=mm10&position=chr9%3A83112568-83109948
Hnrnpa2b1	ENSMUSG00000004980	ENSMUSG00000004980:t:51467185-51467295	-0.24177560578190546;-0.05238101792006214;0.28595109249671113	0	0.7429783331181212;1.6458564847742103e-20;0.9289824910887446	1.4185163044189153e-09;0.001071092270317986;1.9989251864957448e-21	0.806;0.080;0.116	0.576;0.035;0.390	t|1e1.1o1|1e2.1o1|i	FALSE	FALSE	TRUE	3	3	1;0;0	chr6	-	51467295-51469671;51467295-51467391;51467296-51467390	51467185-51467295;51467391-51467426;51469671-51469894	51467296-51467390	http://genome.ucsc.edu/cgi-bin/hgTracks?db=mm10&position=chr6%3A51469894-51467185
Hnrnpd	ENSMUSG00000000568	ENSMUSG00000000568:t:99962283-99962612	0.22924024827090317;-0.2292402407588967	0	0.7302155653411662;0.730215567206026	2.2052036558674096e-08;2.2072392469318913e-08	0.141;0.859	0.371;0.629	t|1e1.1o1|1e2.1o1	FALSE	FALSE	TRUE	2	3	1;1	chr5	-	99962612-99963984;99962612-99963731	99962283-99962612;99963731-99963877;99963984-99964083		http://genome.ucsc.edu/cgi-bin/hgTracks?db=mm10&position=chr5%3A99964083-99962283
Hp1bp3	ENSMUSG00000028759	ENSMUSG00000028759:t:138222089-138222188	0.16962396855315656;0.009409234318930025;-4.2150449708060087e-07;-0.20763653989839828	0	0.27968134532113886;7.624965167287434e-21;6.118079322044277e-21;0.5751488179741922	1.954629431350495e-06;0.0004245777818628053;0.4826407975736794;9.96238911032954e-07	0.136;0.061;0.013;0.789	0.305;0.090;0.022;0.580	t|1e1.1o2|1e2.1o1|1e3.2o3|1e3.3o3	TRUE	FALSE	TRUE	4	4	1;1;1;1	chr4	+	138216740-138222089;138217294-138222089;138221718-138222089;138221723-138222089	138216296-138216799;138217127-138217294;138217294-138217380;138221526-138221723;138222089-138222188		http://genome.ucsc.edu/cgi-bin/hgTracks?db=mm10&position=chr4%3A138222188-138216296
Hpca	ENSMUSG00000028785	ENSMUSG00000028785:t:129118364-129118967	-9.384786738278551e-05;-9.384786738278551e-05;-0.33725030197068345;0.3408994366029213	0	2.6775117569611086e-08;2.6775117569611086e-08;0.9336398088068727;0.9410684962391692	0.0017038880076958307;0.0017038880076958307;5.926833483105298e-06;5.430165065177198e-06	0.005;0.005;0.890;0.100	0.004;0.004;0.539;0.454	t|1e1.1o1|1e2.1o1|1e3.1o1|1e4.1o1	FALSE	FALSE	TRUE	4	5	1;1;1;1	chr4	-	129118762-129121835;129118762-129121570;129118762-129121222;129118762-129120150	129118364-129118967;129120150-129120946;129121222-129121302;129121570-129121740;129121835-129122036		http://genome.ucsc.edu/cgi-bin/hgTracks?db=mm10&position=chr4%3A129122036-129118364
Hps3	ENSMUSG00000027615	ENSMUSG00000027615:t:20003225-20003431	0.25086196828930946;-0.2522218615232722;-5.88253162933522e-05	0	0.8370009261602613;0.8418381910607019;1.181480307643091e-10	4.5955278741294006e-08;1.5238521144933515e-07;0.0040906661439022995	0.005;0.991;0.005	0.283;0.715;0.002	t|1e1.1o1|1e2.1o1|2e2.1o1	FALSE	TRUE	TRUE	3	3	0;1;1	chr3	-	20003431-20010800;20003431-20008815;20003400-20008815	20003225-20003431;20008815-20008922;20010800-20010988		http://genome.ucsc.edu/cgi-bin/hgTracks?db=mm10&position=chr3%3A20010988-20003225
Hspbp1	ENSMUSG00000063802	ENSMUSG00000063802:s:4684894-4684963	0.13350748077091767;0.04024285714732104;-0.2162676992175176	0	0.2238336674749364;0.020233276350058116;0.6038156608176642	2.0118772767650285e-05;5.8206617385529735e-05;2.23055334702682e-06	0.292;0.406;0.304	0.456;0.475;0.073	s|1e1.1o3|1e1.2o3|1e1.3o3	FALSE	TRUE	FALSE	3	2	1;0;0	chr7	-	4684569-4684894;4684566-4684894;4684482-4684894	4684272-4684569;4684894-4684963		http://genome.ucsc.edu/cgi-bin/hgTracks?db=mm10&position=chr7%3A4684963-4684272
Htra2	ENSMUSG00000068329	ENSMUSG00000068329:s:83053001-83053070	0.22455195103736553;0.000819660383812498;-0.08915574739434824;-0.09079417921512002	0	0.6385835819054473;3.373584510091955e-09;0.02546505400615594;0.025502970531831856	3.3591754033800016e-06;0.013179105706225713;2.890346382922182e-05;2.727758037690542e-05	0.729;0.004;0.132;0.134	0.965;0.026;0.002;0.008	s|1e1.1o2|1e1.2o2|1e2.1o1|2e2.1o1	TRUE	TRUE	TRUE	4	3	1;1;1;1	chr6	-	83052803-83053038;83052726-83053038;83052542-83053038;83052542-83053001	83052473-83052542;83052698-83052803;83053001-83053070		http://genome.ucsc.edu/cgi-bin/hgTracks?db=mm10&position=chr6%3A83053070-83052473
Huwe1	ENSMUSG00000025261	ENSMUSG00000025261:t:151840056-151840154	0.2116108412670905;-0.21161081525451694	0	0.5856028287227302;0.5856027136093859	1.1689625298939347e-06;1.1690539633013586e-06	0.619;0.381	0.837;0.163	t|1e1.2o2|1e2.1o1	FALSE	FALSE	TRUE	2	3	1;1	chrX	+	151835292-151840056;151836329-151840056	151835224-151835292;151836222-151836329;151840056-151840154		http://genome.ucsc.edu/cgi-bin/hgTracks?db=mm10&position=chrX%3A151840154-151835224
Igdcc4	ENSMUSG00000032816	ENSMUSG00000032816:s:65126755-65126928	-0.20702889583173284;0.20702892144039375	0	0.5683010755064904;0.568301122906386	1.9638383460529596e-06;1.963700818760897e-06	0.965;0.035	0.754;0.246	s|1e1.1o2|1e1.2o2	FALSE	TRUE	FALSE	2	2	1;0	chr9	+	65126928-65128468;65126928-65128554	65126755-65126928;65128468-65128704		http://genome.ucsc.edu/cgi-bin/hgTracks?db=mm10&position=chr9%3A65128704-65126755
Inip	ENSMUSG00000038544	ENSMUSG00000038544:s:59783728-59783866	-0.21518474920888384;0.21518476023906125	0	0.5920278489261197;0.592028054054017	1.1683174061638546e-05;1.1682248942036311e-05	0.646;0.354	0.407;0.593	s|1e1.1o1|1e2.1o1	FALSE	FALSE	TRUE	2	3	1;1	chr4	-	59782334-59783728;59775549-59783728	59774088-59775549;59781007-59782334;59783728-59783866		http://genome.ucsc.edu/cgi-bin/hgTracks?db=mm10&position=chr4%3A59783866-59774088
Inip	ENSMUSG00000038544	ENSMUSG00000038544:t:59774088-59775549	-1.564214933406454e-05;0.26001443547304576;-0.25694021876022954	0	6.1214553287981875e-21;0.8000200323329953;0.78799700508126	0.01393810570697096;4.713953244203604e-06;4.934699277314714e-06	0.003;0.316;0.681	0.001;0.583;0.416	t|1e1.1o1|1e2.1o1|1e3.1o2	FALSE	FALSE	TRUE	3	4	1;1;1	chr4	-	59775549-59797830;59775549-59783728;59775549-59782254	59774088-59775549;59781007-59782334;59783728-59783866;59797830-59797937		http://genome.ucsc.edu/cgi-bin/hgTracks?db=mm10&position=chr4%3A59797937-59774088
Inpp5b	ENSMUSG00000028894	ENSMUSG00000028894:s:124785173-124785360	0.2355065523011907;-0.2355065512595364	0	0.6907070088191452;0.6907069155622567	9.592915529364033e-07;9.593684426878468e-07	0.726;0.274	0.998;0.002	s|1e1.1o1|1e2.1o1	FALSE	FALSE	TRUE	2	3	1;0	chr4	+	124785360-124786518;124785360-124787472	124785173-124785360;124786518-124786629;124787472-124787581		http://genome.ucsc.edu/cgi-bin/hgTracks?db=mm10&position=chr4%3A124787581-124785173
Inpp5b	ENSMUSG00000028894	ENSMUSG00000028894:t:124787472-124787581	-0.22716340430821602;0.22716345735712318	0	0.6485485700776117;0.6485488199636704	1.0793266321806883e-06;1.0792410278488465e-06	0.266;0.734	0.003;0.997	t|1e1.1o1|1e2.1o1	FALSE	FALSE	TRUE	2	3	0;1	chr4	+	124785360-124787472;124786629-124787472	124785173-124785360;124786518-124786629;124787472-124787581		http://genome.ucsc.edu/cgi-bin/hgTracks?db=mm10&position=chr4%3A124787581-124785173
Inpp5f	ENSMUSG00000042105	ENSMUSG00000042105:t:128690627-128690698	0.23427839692445274;-0.0009994603948070432;-0.2102500823526599	0	0.6863090392266947;1.2368357042624566e-10;0.569555110819232	7.0790793918247534e-06;0.005553767419355982;9.407685527929033e-06	0.260;0.023;0.717	0.506;0.001;0.493	t|1e1.1o1|1e2.1o1|1e3.1o1	FALSE	FALSE	TRUE	3	4	1;1;1	chr7	+	128685284-128690627;128687607-128690627;128689246-128690627	128685086-128685284;128687546-128687607;128688489-128689246;128690627-128690698		http://genome.ucsc.edu/cgi-bin/hgTracks?db=mm10&position=chr7%3A128690698-128685086
Iqcc	ENSMUSG00000040795	ENSMUSG00000040795:s:129618492-129618635	-0.27309581914779124;0.27309579885026514	0	0.8567777615210516;0.8567778447910052	2.24934065595761e-07;2.249066078874441e-07	0.311;0.689	0.010;0.990	s|1e1.1o1|1e2.1o1	FALSE	FALSE	TRUE	2	3	1;1	chr4	-	129618362-129618492;129617916-129618492	129617664-129617916;129618099-129618362;129618492-129618635		http://genome.ucsc.edu/cgi-bin/hgTracks?db=mm10&position=chr4%3A129618635-129617664
Irak1	ENSMUSG00000031392	ENSMUSG00000031392:t:74017130-74017511	-8.915994527122709e-06;0.2585018340746183;-0.17640585917514162;-8.915994527122709e-06;-0.03778376243081951	0	6.119959877188323e-21;0.8552239789619478;0.31146085255476436;6.119959877188323e-21;0.0001327618557024849	0.01286942969346816;4.708981848120242e-08;9.737558422928672e-07;0.01286942969346816;0.0001656219420208549	0.002;0.711;0.205;0.002;0.078	0.001;0.978;0.020;0.001;0.001	t|1e1.1o1|1e2.1o1|1e3.1o1|2e4.1o1|2e5.1o1	FALSE	TRUE	TRUE	5	6	1;1;1;1;1	chrX	-	74017511-74019900;74017511-74018130;74017511-74017901;74017430-74019900;74017430-74018130	74017130-74017511;74017901-74018017;74018130-74018366;74019900-74019965		http://genome.ucsc.edu/cgi-bin/hgTracks?db=mm10&position=chrX%3A74019965-74017130
Irf3	ENSMUSG00000003184	ENSMUSG00000003184:t:44998326-44998877	0.20444337904563284;-0.20444333541923565	0	0.5180160282136037;0.5180157868492475	4.507904838960442e-06;4.5082748126867855e-06	0.749;0.251	0.963;0.037	t|1e1.1o1|1e2.1o1	FALSE	FALSE	TRUE	2	3	1;1	chr7	+	44997908-44998705;44998066-44998705	44997648-44997908;44997949-44998066;44998326-44998877		http://genome.ucsc.edu/cgi-bin/hgTracks?db=mm10&position=chr7%3A44998877-44997648
Itga6	ENSMUSG00000027111	ENSMUSG00000027111:s:71849381-71849506	-0.008523172851739244;-0.20213040889813333;0.2465452485220138	0	3.658545143978289e-07;0.5102489312296062;0.7657480285939054	0.0010700255290271299;3.478519004396219e-06;9.668705100029047e-07	0.046;0.243;0.712	0.001;0.043;0.956	s|1e1.1o1|1e2.1o1|1e3.1o1	FALSE	FALSE	TRUE	3	4	1;1;1	chr2	+	71849506-71852263;71849506-71853534;71849506-71855854	71849381-71849506;71852263-71852635;71853534-71854951;71855854-71858416		http://genome.ucsc.edu/cgi-bin/hgTracks?db=mm10&position=chr2%3A71858416-71849381
Itga6	ENSMUSG00000027111	ENSMUSG00000027111:t:71855854-71858416	0.2597939924453594;-0.25979397619544664	0	0.8468491918945367;0.8468491133309523	1.9581587426464783e-07;1.9583065069550543e-07	0.664;0.336	0.937;0.063	t|1e1.1o1|1e2.1o2	FALSE	FALSE	TRUE	2	3	1;1	chr2	+	71849506-71855854;71853663-71855854	71849381-71849506;71853534-71854951;71855854-71858416		http://genome.ucsc.edu/cgi-bin/hgTracks?db=mm10&position=chr2%3A71858416-71849381
Itgb1bp1	ENSMUSG00000062352	ENSMUSG00000062352:t:21279400-21279530	-0.20442324508794324;0.20442322733205764	0	0.5477711740843958;0.5477711509093879	1.0166305385861385e-05;1.0165503765394005e-05	0.840;0.160	0.622;0.378	t|1e1.1o1|1e2.1o1	FALSE	FALSE	TRUE	2	3	1;1	chr12	-	21279530-21286106;21279530-21285852	21279400-21279530;21285852-21286097;21286106-21286237		http://genome.ucsc.edu/cgi-bin/hgTracks?db=mm10&position=chr12%3A21286237-21279400
Jarid2	ENSMUSG00000038518	ENSMUSG00000038518:t:44848280-44848421	-8.02442072360802e-06;0.20246186807282596;-0.20013425098481186	0	6.11976236008385e-21;0.5248894468205577;0.5112743935019279	0.025423536213560638;6.7990106336594825e-06;6.972539320360127e-06	0.003;0.559;0.437	0.001;0.776;0.223	t|1e1.1o1|1e2.3o3|1e3.1o1	FALSE	FALSE	TRUE	3	4	1;1;1	chr13	+	44731916-44848280;44823515-44848280;44840880-44848280	44731598-44731916;44823380-44823515;44840691-44840880;44848280-44848421		http://genome.ucsc.edu/cgi-bin/hgTracks?db=mm10&position=chr13%3A44848421-44731598
Josd2	ENSMUSG00000038695	ENSMUSG00000038695:t:44471415-44471652	-0.22978552930548954;0.22978555163785225	0	0.6797113654876853;0.6797116107180767	5.572516345031531e-07;5.572240344623796e-07	0.268;0.732	0.003;0.997	t|1e1.2o2|1e2.1o1	FALSE	FALSE	TRUE	2	3	0;1	chr7	+	44470537-44471415;44471307-44471415	44470410-44470537;44471234-44471307;44471415-44471652		http://genome.ucsc.edu/cgi-bin/hgTracks?db=mm10&position=chr7%3A44471652-44470410
Kalrn	ENSMUSG00000061751	ENSMUSG00000061751:t:34252225-34252399	0.21658888535505563;-0.21459160278240372;-1.7160279137701964e-06	0	0.6134533837267743;0.6014139635991435;6.118365468900514e-21	4.194571514821544e-06;4.37224130300784e-06;0.10374618949833558	0.317;0.681;0.002	0.547;0.452;0.001	t|1e1.1o2|1e1.2o2|2e2.1o2	TRUE	TRUE	TRUE	3	3	1;1;1	chr16	-	34252399-34256191;34252399-34256152;34252311-34307720	34252225-34252399;34256152-34256360;34307609-34307839		http://genome.ucsc.edu/cgi-bin/hgTracks?db=mm10&position=chr16%3A34307839-34252225
Kansl3	ENSMUSG00000010453	ENSMUSG00000010453:s:36365911-36367911	-1.655135122956252e-05;0.1432593941124668;-0.21894115637358585;-0.03496753447560342;0.09798778494903812;-1.655135122956252e-05	0	6.121665436003644e-21;0.27312658574341336;0.6123202401272034;0.00016337929894281463;0.1027498678842432;6.121665436003644e-21	0.006211119707102641;2.0013765891038022e-05;1.6314052351251718e-06;0.00016941695873562423;2.638677134183089e-05;0.006211119707102641	0.002;0.438;0.285;0.079;0.193;0.002	0.001;0.614;0.054;0.008;0.326;0.001	s|1e1.1o4|1e1.2o4|1e1.4o4|1e2.1o1|2e3.2o4|2e3.3o4	TRUE	TRUE	TRUE	6	4	1;1;1;1;1;1	chr1	-	36365690-36367769;36365652-36367769;36365632-36367769;36365585-36367769;36365652-36367750;36365644-36367750	36365482-36365585;36365628-36365690;36365911-36367911		http://genome.ucsc.edu/cgi-bin/hgTracks?db=mm10&position=chr1%3A36367911-36365482
Kat2a	ENSMUSG00000020918	ENSMUSG00000020918:s:100709076-100709177	-0.32566740236253294;0.3256673768886362	0	0.9312944439285084;0.9312944809682281	3.263731789604485e-06;3.263482673846351e-06	0.532;0.468	0.183;0.817	s|1e1.1o2|1e1.2o2	FALSE	TRUE	FALSE	2	2	1;1	chr11	-	100708985-100709076;100708982-100709076	100708846-100708985;100709076-100709177		http://genome.ucsc.edu/cgi-bin/hgTracks?db=mm10&position=chr11%3A100709177-100708846
Kcnk2	ENSMUSG00000037624	ENSMUSG00000037624:t:189258738-189258898	0.2947296845938504;-0.2947296864034087	0	0.8425889908688328;0.8425890639827871	9.058458601853941e-06;9.059146097389892e-06	0.188;0.812	0.501;0.499	t|1e1.1o1|1e2.1o1	FALSE	FALSE	TRUE	2	3	0;1	chr1	-	189258898-189339785;189258898-189295594	189258738-189258898;189295594-189295711;189339785-189340095		http://genome.ucsc.edu/cgi-bin/hgTracks?db=mm10&position=chr1%3A189340095-189258738
Kdm4b	ENSMUSG00000024201	ENSMUSG00000024201:s:56401223-56401315	-0.24162729867898652;0.24162731816077507	0	0.7805694608068277;0.7805696293518676	2.605352164009034e-07;2.605509883473907e-07	0.271;0.729	0.028;0.972	s|1e1.1o1|2e1.1o1	TRUE	FALSE	FALSE	2	2	0;1	chr17	+	56401300-56401546;56401315-56401546	56401223-56401315;56401546-56402870		http://genome.ucsc.edu/cgi-bin/hgTracks?db=mm10&position=chr17%3A56402870-56401223
Kdm5c	ENSMUSG00000025332	ENSMUSG00000025332:s:152271860-152271938	0.2810511067610724;-0.28105111033856645	0	0.9228136798910297;0.9228137501581691	1.147077672493261e-07;1.1475151606710199e-07	0.632;0.368	0.918;0.082	s|1e1.1o1|2e1.1o1	TRUE	FALSE	FALSE	2	2	1;1	chrX	+	152271929-152272075;152271938-152272075	152271860-152271938;152272075-152272274		http://genome.ucsc.edu/cgi-bin/hgTracks?db=mm10&position=chrX%3A152272274-152271860
Kdm6a	ENSMUSG00000037369	ENSMUSG00000037369:s:18246197-18246416	-0.030638863017367277;0.30093565748429163;-0.23923743791082788	0	0.009014232983030081;0.9257880805922316;0.752138858786862	7.178116409056745e-05;2.1888524766695943e-06;2.0809853207293116e-07	0.475;0.250;0.270	0.415;0.562;0.023	s|1e1.1o1|1e2.1o1|1e3.1o1	FALSE	FALSE	TRUE	3	4	1;0;0	chrX	+	18246416-18246975;18246416-18247567;18246416-18248270	18246197-18246416;18246975-18247109;18247567-18247722;18248270-18248359		http://genome.ucsc.edu/cgi-bin/hgTracks?db=mm10&position=chrX%3A18248359-18246197
Kif1b	ENSMUSG00000063077	ENSMUSG00000063077:s:149266252-149266317	-0.2909069209657723;0.2909068932977924	0	0.9226073431410057;0.9226073755501738	5.504399702704887e-07;5.50404608129764e-07	0.475;0.525	0.171;0.829	s|1e1.1o1|1e2.1o1	FALSE	FALSE	TRUE	2	3	1;1	chr4	-	149265362-149266252;149263690-149266252	149263615-149263690;149264470-149265362;149266252-149266317		http://genome.ucsc.edu/cgi-bin/hgTracks?db=mm10&position=chr4%3A149266317-149263615
Kif21a	ENSMUSG00000022629	ENSMUSG00000022629:s:90965467-90965632	-0.2734311312392119;-0.00014886909636178922;0.2788946391081358	0	0.8342875713138289;1.2903682508650493e-08;0.8507133381962785	2.949100454729958e-06;0.0018363093530324726;2.736833132817126e-06	0.420;0.006;0.575	0.131;0.001;0.868	s|1e1.1o1|1e2.1o1|1e3.1o1	FALSE	FALSE	TRUE	3	4	1;1;1	chr15	-	90964995-90965467;90959872-90965467;90959748-90965467	90959688-90959748;90959852-90959872;90964975-90964995;90965467-90965632		http://genome.ucsc.edu/cgi-bin/hgTracks?db=mm10&position=chr15%3A90965632-90959688
Kif23	ENSMUSG00000032254	ENSMUSG00000032254:s:61935380-61935550	0.21504118327324973;-0.21504116627995523	0	0.6441700714554659;0.6441700633975083	1.5779126856602352e-06;1.5780254483122036e-06	0.025;0.975	0.248;0.752	s|1e1.1o1|1e2.1o1	FALSE	FALSE	TRUE	2	3	0;1	chr9	-	61933270-61935380;61932187-61935380	61932075-61932187;61933229-61933270;61935380-61935550		http://genome.ucsc.edu/cgi-bin/hgTracks?db=mm10&position=chr9%3A61935550-61932075
Kif23	ENSMUSG00000032254	ENSMUSG00000032254:t:61921019-61921246	-0.2828674257156038;0.2828673881023079	0	0.8711390415607458;0.8711389888090595	4.5363912136719975e-06;4.536074419874169e-06	0.775;0.225	0.473;0.527	t|1e1.1o1|1e2.1o1	FALSE	FALSE	TRUE	2	3	0;1	chr9	-	61921246-61924632;61921246-61923905	61921019-61921246;61923905-61924216;61924632-61924811		http://genome.ucsc.edu/cgi-bin/hgTracks?db=mm10&position=chr9%3A61924811-61921019
Kif2a	ENSMUSG00000021693	ENSMUSG00000021693:t:106968638-106968788	-7.266387510399062e-05;0.2409958856133304;-0.24431662217020159	0	6.134251101762634e-21;0.7132371418285652;0.7292480571761162	0.0035658406794025765;5.160622833784469e-06;4.816891285175373e-06	0.005;0.546;0.449	0.008;0.801;0.191	t|1e1.1o1|1e2.1o1|1e3.1o1	FALSE	FALSE	TRUE	3	4	1;1;1	chr13	-	106968788-106975371;106968788-106974495;106968788-106969704	106968638-106968788;106969704-106969817;106974495-106974562;106975371-106975481		http://genome.ucsc.edu/cgi-bin/hgTracks?db=mm10&position=chr13%3A106975481-106968638
Klhdc4	ENSMUSG00000040263	ENSMUSG00000040263:t:121820122-121820220	-4.592233649588698e-05;-4.592233649588698e-05;-0.263825261134338;0.26990646932586854	0	6.1282206234440664e-21;6.1282206234440664e-21;0.8133931057486053;0.8348933162290861	0.0038341295034922673;0.0038341295034922673;2.00773051883818e-06;1.8154057690135107e-06	0.004;0.004;0.377;0.616	0.000;0.000;0.102;0.897	t|1e1.1o1|1e2.1o1|1e3.1o3|1e3.2o3	TRUE	FALSE	TRUE	4	4	1;1;0;1	chr8	-	121820220-121829382;121820220-121821782;121820220-121821303;121820220-121821280	121820122-121820220;121821009-121821358;121821782-121821997;121829382-121829569		http://genome.ucsc.edu/cgi-bin/hgTracks?db=mm10&position=chr8%3A121829569-121820122
Kmt2b	ENSMUSG00000006307	ENSMUSG00000006307:s:30573169-30574066	-0.22375283936427182;0.2237528195574962	0	0.6379190084668249;0.6379189569685126	4.928623323685599e-06;4.92824554706377e-06	0.349;0.651	0.108;0.892	s|1e1.1o2|1e1.2o2	FALSE	TRUE	FALSE	2	2	1;1	chr7	-	30570841-30573960;30570838-30573960	30570701-30570841;30573169-30574066		http://genome.ucsc.edu/cgi-bin/hgTracks?db=mm10&position=chr7%3A30574066-30570701
Kmt2e	ENSMUSG00000029004	ENSMUSG00000029004:s:23500256-23500344	0.2969815786258245;-0.2969815772713991	0	0.8754336217639059;0.8754335423379495	1.917638270324604e-06;1.917744394508425e-06	0.631;0.369	0.948;0.052	s|1e1.1o1|1e2.1o1	FALSE	FALSE	TRUE	2	3	1;0	chr5	+	23500344-23500451;23500344-23500727	23500256-23500344;23500451-23500576;23500727-23500812		http://genome.ucsc.edu/cgi-bin/hgTracks?db=mm10&position=chr5%3A23500812-23500256
Kmt2e	ENSMUSG00000029004	ENSMUSG00000029004:t:23500727-23500812	-0.21986057539344006;0.21986061629508505	0	0.607211350367379;0.6072116549054773	3.7514932978988114e-06;3.7511974077088287e-06	0.277;0.723	0.045;0.955	t|1e1.1o1|1e2.2o2	FALSE	FALSE	TRUE	2	3	0;1	chr5	+	23500344-23500727;23500576-23500727	23500256-23500344;23500451-23500576;23500727-23500812		http://genome.ucsc.edu/cgi-bin/hgTracks?db=mm10&position=chr5%3A23500812-23500256
Large	ENSMUSG00000004383	ENSMUSG00000004383:t:73214125-73214312	-5.1881360433952035e-06;0.2070367876205049;-0.2047729792337658	0	6.1191347163382216e-21;0.5533297338471527;0.5364652735879851	0.03845385480126218;1.8792008804767446e-06;1.8967658377277985e-06	0.003;0.708;0.289	0.001;0.920;0.079	t|1e1.1o2|1e1.2o2|1e2.1o1	TRUE	FALSE	TRUE	3	3	1;1;0	chr8	-	73214312-73352472;73214312-73352466;73214312-73340194	73214125-73214312;73340194-73340286;73352466-73353540		http://genome.ucsc.edu/cgi-bin/hgTracks?db=mm10&position=chr8%3A73353540-73214125
Lcor	ENSMUSG00000025019	ENSMUSG00000025019:s:41483527-41483600	0.20441301502213607;-0.2044130188059346	0	0.5249680628836937;0.5249679522511692	9.220051418089326e-06;9.220790675779078e-06	0.719;0.281	0.948;0.052	s|1e1.1o1|1e2.1o1	FALSE	FALSE	TRUE	2	3	1;0	chr19	+	41483600-41528021;41483600-41545875	41483527-41483600;41528021-41528086;41545875-41546007		http://genome.ucsc.edu/cgi-bin/hgTracks?db=mm10&position=chr19%3A41546007-41483527
Lcorl	ENSMUSG00000015882	ENSMUSG00000015882:s:45795293-45795358	-0.2159917032181887;0.21599170216085112	0	0.6045792942979226;0.604579259824886	8.400651851037111e-06;8.399999042268934e-06	0.825;0.175	0.588;0.412	s|1e1.1o1|1e2.1o1	FALSE	FALSE	TRUE	2	3	1;1	chr5	-	45776499-45795293;45775521-45795293	45775259-45775521;45776420-45776499;45795293-45795358		http://genome.ucsc.edu/cgi-bin/hgTracks?db=mm10&position=chr5%3A45795358-45775259
Lcorl	ENSMUSG00000015882	ENSMUSG00000015882:t:45697181-45701997	0.2725596415202773;-0.21132368455030498;-0.01806972558366158	0	0.8784386193012954;0.5706465746702192;0.005494112981817826	1.3760235061832172e-06;1.2080334733544085e-05;8.977805519039261e-05	0.053;0.592;0.353	0.338;0.350;0.315	t|1e1.4o4|1e2.1o1|1e3.1o1	FALSE	FALSE	TRUE	3	4	1;1;0	chr5	-	45701997-45747056;45701997-45735731;45701997-45722974	45697181-45701997;45722974-nan;45735731-45735824;45747056-45747307		http://genome.ucsc.edu/cgi-bin/hgTracks?db=mm10&position=chr5%3A45747307-45697181
Lef1	ENSMUSG00000027985	ENSMUSG00000027985:t:131193129-131193251	0.22856843505386867;-0.22856840360445507	0	0.6831713202741188;0.6831711493340943	2.322378607773471e-07;2.3226072776161288e-07	0.737;0.263	0.990;0.010	t|1e1.1o1|1e2.1o1	FALSE	FALSE	TRUE	2	3	1;1	chr3	+	131189425-131193129;131191106-131193129	131189335-131189425;131191023-131191106;131193129-131193251		http://genome.ucsc.edu/cgi-bin/hgTracks?db=mm10&position=chr3%3A131193251-131189335
Lphn3	ENSMUSG00000037605	ENSMUSG00000037605:s:81309871-81310079	-0.21552048838323667;0.24941274775403696;-0.002344458439940383;-1.2017336077107243e-06	0	0.6024321486538172;0.7681314566385163;6.639010893442918e-21;6.118257460600769e-21	7.82433753221401e-06;4.890178346517963e-06;0.007745789968999994;0.08968061899437829	0.679;0.287;0.032;0.002	0.450;0.547;0.001;0.001	s|1e1.1o1|1e2.1o1|1e3.1o1|1e4.1o1	FALSE	FALSE	TRUE	4	5	1;1;1;1	chr5	+	81310079-81329757;81310079-81387775;81310079-81465195;81310079-81739027	81309871-81310079;81329757-81329960;81387775-81388784;81465195-81467610;81739027-81739093		http://genome.ucsc.edu/cgi-bin/hgTracks?db=mm10&position=chr5%3A81739093-81309871
Lrch2	ENSMUSG00000031290	ENSMUSG00000031290:s:147488234-147488278	0.2920791843939409;-0.2920792502283742	0	0.8603499894736275;0.8603500077151381	5.471576854097488e-06;5.471993856587254e-06	0.574;0.426	0.889;0.111	s|1e1.1o1|1e2.1o1	FALSE	FALSE	TRUE	2	3	1;1	chrX	-	147484804-147488234;147481672-147488234	147481615-147481672;147484680-147484804;147488234-147488278		http://genome.ucsc.edu/cgi-bin/hgTracks?db=mm10&position=chrX%3A147488278-147481615
Lrch3	ENSMUSG00000022801	ENSMUSG00000022801:t:32997382-32997488	-0.2125954969133691;0.2125955249269446	0	0.585183785419389;0.58518394532853	2.274698928106389e-07;2.2746546557724215e-07	0.244;0.756	0.002;0.998	t|1e1.1o2|1e2.1o1	FALSE	FALSE	TRUE	2	3	1;1	chr16	+	32994996-32997382;32995913-32997382	32994948-32995011;32995806-32995913;32997382-32997488		http://genome.ucsc.edu/cgi-bin/hgTracks?db=mm10&position=chr16%3A32997488-32994948
Lrp3	ENSMUSG00000001802	ENSMUSG00000001802:s:35213140-35213187	0.24253678848724644;-0.2425368094313928	0	0.6937719888603289;0.6937720398538546	1.3124492741402793e-05;1.3125511025169345e-05	0.222;0.778	0.499;0.501	s|1e1.1o1|1e2.1o1	FALSE	FALSE	TRUE	2	3	1;1	chr7	-	35211497-35213140;35206175-35213140	35206037-35206175;35211435-35211497;35213140-35213187		http://genome.ucsc.edu/cgi-bin/hgTracks?db=mm10&position=chr7%3A35213187-35206037
Lsm14a	ENSMUSG00000066568	ENSMUSG00000066568:s:34351286-34351517	0.3327036435784897;-0.33270367574971726	0	0.9451138808668482;0.9451137912693816	3.035258362688093e-06;3.035522932126611e-06	0.419;0.581	0.770;0.230	s|1e1.1o1|1e2.1o1	FALSE	FALSE	TRUE	2	3	1;0	chr7	-	34347982-34351286;34345958-34351286	34344646-34345958;34347926-34347982;34351286-34351517		http://genome.ucsc.edu/cgi-bin/hgTracks?db=mm10&position=chr7%3A34351517-34344646
Lsm6	ENSMUSG00000031683	ENSMUSG00000031683:t:78812976-78813214	-0.2773284546988548;0.27732850099967543	0	0.82160229107505;0.8216024361302731	6.442428245656551e-06;6.441918696053022e-06	0.644;0.356	0.349;0.651	t|1e1.1o1|1e2.1o1	FALSE	FALSE	TRUE	2	3	1;1	chr8	-	78813080-78821048;78813080-78819987	78812976-78813214;78819987-78820085;78821048-78821140		http://genome.ucsc.edu/cgi-bin/hgTracks?db=mm10&position=chr8%3A78821140-78812976
Luc7l2	ENSMUSG00000029823	ENSMUSG00000029823:s:38551334-38551944	-0.23234487409163435;-1.7445323682117283e-05;0.2366978793437249;-1.7445323682117283e-05	0	0.6972443517216278;6.121857060310317e-21;0.7225250628006986;6.121857060310317e-21	6.083303037973664e-07;0.009088672947578313;4.916106102220653e-07;0.009088672947578313	0.304;0.003;0.690;0.003	0.055;0.000;0.944;0.000	s|1e1.1o1|1e2.1o2|1e3.2o2|2e4.1o1	TRUE	FALSE	TRUE	4	5	1;1;1;1	chr6	+	38551908-38554980;38551908-38559204;38551908-38570510;38551944-38552131	38551334-38551944;38552131-38554007;38554980-38555063;38559204-38559304;38570102-38570604		http://genome.ucsc.edu/cgi-bin/hgTracks?db=mm10&position=chr6%3A38570604-38551334
Luc7l2	ENSMUSG00000029823	ENSMUSG00000029823:s:38603277-38606367	-0.2531966016973155;0.25319660142015693	0	0.8191860152230235;0.8191859304369512	2.453828866766372e-07;2.453794147091833e-07	0.739;0.261	0.479;0.521	s|1e1.1o1|i	FALSE	FALSE	FALSE	2	2	1;0	chr6	+	38603468-38608153;38606368-38608152	38603277-38606367;38608153-38609470	38606368-38608152	http://genome.ucsc.edu/cgi-bin/hgTracks?db=mm10&position=chr6%3A38609470-38603277
Macf1	ENSMUSG00000028649	ENSMUSG00000028649:s:123444835-123444952	0.20087488726286246;-0.20087488469009485	0	0.5061451213132131;0.5061453453532325	1.32615668319e-06;1.3262602466257434e-06	0.697;0.303	0.902;0.098	s|1e1.1o1|1e2.1o1	FALSE	FALSE	TRUE	2	3	1;1	chr4	-	123441665-123444835;123440791-123444835	123440550-123440791;123441603-123441665;123444835-123444952		http://genome.ucsc.edu/cgi-bin/hgTracks?db=mm10&position=chr4%3A123444952-123440550
Macf1	ENSMUSG00000028649	ENSMUSG00000028649:t:123360910-123361027	0.273847684486107;-0.2726724507985483;-3.1290689401091844e-07	0	0.8711034985748014;0.867180364334203;6.11805160004799e-21	1.2671633285763279e-06;1.3102018120436654e-06;0.4852782891999081	0.340;0.658;0.002	0.619;0.380;0.001	t|1e1.1o2|1e2.1o1|1e3.1o1	FALSE	FALSE	TRUE	3	4	1;1;1	chr4	-	123361027-123365273;123361027-123364057;123361027-123361454	123360910-123361027;123361454-123361467;123364057-123364074;123365269-123365347		http://genome.ucsc.edu/cgi-bin/hgTracks?db=mm10&position=chr4%3A123365347-123360910
Macf1	ENSMUSG00000028649	ENSMUSG00000028649:t:123401751-123401912	-0.259541577857137;0.259541570057215	0	0.8385574851028901;0.8385574887162441	6.582629749063429e-07;6.582170709510837e-07	0.788;0.212	0.533;0.467	t|1e1.1o1|1e2.1o1	FALSE	FALSE	TRUE	2	3	1;1	chr4	-	123401912-123431998;123401912-123407438	123401751-123401912;123407438-123407515;123431998-123433469		http://genome.ucsc.edu/cgi-bin/hgTracks?db=mm10&position=chr4%3A123433469-123401751
Macf1	ENSMUSG00000028649	ENSMUSG00000028649:t:123440550-123440791	-0.246954254940134;0.24695428345398762	0	0.8263634190209023;0.8263635425404346	6.69580513257273e-09;6.682451621774914e-09	0.315;0.685	0.060;0.940	t|1e1.1o1|1e2.1o1	FALSE	FALSE	TRUE	2	3	1;1	chr4	-	123440791-123444835;123440791-123441603	123440550-123440791;123441603-123441665;123444835-123444952		http://genome.ucsc.edu/cgi-bin/hgTracks?db=mm10&position=chr4%3A123444952-123440550
Madd	ENSMUSG00000040687	ENSMUSG00000040687:s:91166914-91167167	0.22493032366127894;-0.22493031713807665	0	0.6407385748355044;0.6407384993107962	1.5612091978878424e-05;1.5613267601244374e-05	0.111;0.889	0.365;0.635	s|1e1.1o1|2e1.1o1	TRUE	FALSE	FALSE	2	2	1;1	chr2	-	91166685-91167043;91166685-91166914	91166546-91166685;91166914-91167167		http://genome.ucsc.edu/cgi-bin/hgTracks?db=mm10&position=chr2%3A91167167-91166546
Madd	ENSMUSG00000040687	ENSMUSG00000040687:t:91154645-91154951	0.28024894430389363;-0.2802489317933159	0	0.8581901072239186;0.8581901284550593	5.550339864510195e-06;5.550750700189511e-06	0.169;0.831	0.462;0.538	t|1e1.2o2|1e2.1o1	FALSE	FALSE	TRUE	2	3	1;1	chr2	-	91154765-91155546;91154765-91155013	91154645-91154951;91155013-91155075;91155546-91155648		http://genome.ucsc.edu/cgi-bin/hgTracks?db=mm10&position=chr2%3A91155648-91154645
Magi1	ENSMUSG00000045095	ENSMUSG00000045095:s:93717240-93717271	-0.22860410198061798;0.2286040807523865	0	0.7541900239201961;0.7541900110674238	5.0368948123491464e-08;5.036458644649933e-08	0.971;0.029	0.745;0.255	s|1e1.1o2|1e1.2o2	FALSE	TRUE	FALSE	2	2	1;1	chr6	-	93708220-93717240;93708217-93717240	93708004-93708220;93717240-93717271		http://genome.ucsc.edu/cgi-bin/hgTracks?db=mm10&position=chr6%3A93717271-93708004
Magi3	ENSMUSG00000052539	ENSMUSG00000052539:t:104013259-104016068	0.2684408073718438;-0.26844082386694446	0	0.7911917549342755;0.7911916481729635	8.110381477900133e-06;8.111008515498952e-06	0.373;0.627	0.664;0.336	t|1e1.1o1|1e2.1o2	FALSE	FALSE	TRUE	2	3	1;1	chr3	-	104016068-104017501;104016068-104016602	104013259-104016068;104016469-104016692;104017501-104017639		http://genome.ucsc.edu/cgi-bin/hgTracks?db=mm10&position=chr3%3A104017639-104013259
Man2c1	ENSMUSG00000032295	ENSMUSG00000032295:t:57139069-57139154	-0.22659153044622193;0.22659151825734766	0	0.6567581777382242;0.6567580805290706	2.0087810388425e-06;2.0086273298011166e-06	0.348;0.652	0.107;0.893	t|1e1.1o1|1e2.1o1	FALSE	FALSE	TRUE	2	3	1;1	chr9	+	57138520-57139069;57138969-57139069	57138397-57138520;57138848-57138969;57139069-57139154		http://genome.ucsc.edu/cgi-bin/hgTracks?db=mm10&position=chr9%3A57139154-57138397
Map1a	ENSMUSG00000027254	ENSMUSG00000027254:t:121298597-121298679	0.2256570561857911;-0.2256570347339591	0	0.6692817171670211;0.669281529019261	2.8019166533710444e-06;2.8021271264444536e-06	0.130;0.870	0.358;0.642	t|1e1.1o2|1e2.1o1	FALSE	FALSE	TRUE	2	3	1;1	chr2	+	121290821-121298597;121295542-121298597	121290720-121291073;121295454-121295542;121298597-121298679		http://genome.ucsc.edu/cgi-bin/hgTracks?db=mm10&position=chr2%3A121298679-121290720
[truncated: 421 more rows]

## Sheet: HOM_WT_genes
#Gene Name	Protein names	Function [CC]	Subcellular location [CC]	found_in_HET	High confidence (0.95)	HOM	WT	alias	minimum	log2FC	Endocytosis	Neuroscience	Trafficking of AMPA Receptors	Protein-protein Interactions at Synapses	MRNA Splicing - Major Pathway	Chromatin Regulation / Acetylation	Chromatin Organization	G-protein Signaling RAC1 in Cellular Process	Vesicle-mediated Transport	L1CAM Interactions
[truncated: 850 more rows]

## Sheet: HET_WT_majiq
#Gene Name	Gene ID	LSV ID	E(dPSI) per LSV junction	P(|dPSI|>=0.20) per LSV junction	P(|dPSI|<=0.05) per LSV junction	HET E(PSI)	WT E(PSI)	LSV Type	A5SS	A3SS	ES	Num. Junctions	Num. Exons	De Novo Junctions	chr	strand	Junctions coords	Exons coords	IR coords	UCSC LSV Link
[truncated: 164 more rows]
