# Supplementary material for: Heterogeneous nuclear ribonucleoprotein U (HNRNPU) safeguards the developing mouse cortex
Source: Nat Commun. 2022 Jul 21;13:4209. doi: 10.1038/s41467-022-31752-z (PMC9304408; doi:10.1038/s41467-022-31752-z)
Supplement: Supplementary file 6 — Supplementary Data 3 [file 41467_2022_31752_MOESM6_ESM.xlsx]

## Sheet: Supplementary Data 3
Supplementary Data 3: The list of DE genes detected by MARSeq

## Sheet: Sheet1
	normalized read count																						control vs mutant							Control vs Rescue							mutant vs. rescue
	hNRNPU_wt_wt_P53_loxP_wt_1	hNRNPU_wt_wt_P53_loxP_wt_2	hNRNPU_wt_wt_P53_loxP_wt_3	hNRNPU_wt_wt_P53_loxP_wt_4	hNRNPU_wt_wt_P53_loxP_loxP_1	hNRNPU_wt_wt_P53_loxP_loxP_2	hNRNPU_wt_wt_P53_loxP_loxP_3	hNRNPU_wt_wt_P53_loxP_loxP_4	hNRNPU_fl_wt_P53_loxP_wt_1	hNRNPU_fl_wt_P53_loxP_wt_2	hNRNPU_fl_wt_P53_loxP_wt_3	hNRNPU_fl_wt_P53_loxP_loxP_1	hNRNPU_fl_wt_P53_loxP_loxP_2	hNRNPU_fl_wt_P53_loxP_loxP_3	hNRNPU_fl_wt_P53_loxP_loxP_4	hNRNPU_fl_fl_P53_loxP_wt_1	hNRNPU_fl_fl_P53_loxP_wt_2	hNRNPU_fl_fl_P53_loxP_wt_3	hNRNPU_fl_fl_P53_loxP_wt_4	hNRNPU_fl_fl_P53_loxP_loxP_1	hNRNPU_fl_fl_P53_loxP_loxP_2	hNRNPU_fl_fl_P53_loxP_loxP_3	baseMean	log2FoldChange	lfcSE	stat	pvalue	padj	pass treshold	baseMean	log2FoldChange	lfcSE	stat	pvalue	padj	pass treshold	baseMean	log2FoldChange	lfcSE	stat	pvalue	padj	pass treshold
Trp53rkb	49.7505	47.1473	60.3782	56.0163	47.4411	39.702	30.4832	30.7298	47.031	47.4142	36.7314	42.1325	51.12	55.5432	58.1139	271.667	159.508	200.055	142.693	238.32	233.662	314.874	102.751	-2.04385	0.173533	-11.7779	5.07335e-32	5.37295e-29	yes	102.751	-2.49082	0.190375	-13.0838	4.07628e-39	6.40547e-35	yes	102.751	-0.44697	0.224437	-1.99152	0.0464237	0.142818	no
Gpr137c	8.29175	13.0562	20.398	6.59016	14.0319	14.5065	12.5059	9.38965	13.6542	17.4684	22.9571	29.6842	18.326	26.8758	13.1225	93.2191	97.8799	80.2249	70.3951	137.696	107.968	137.384	43.8921	-2.42847	0.230789	-10.5225	6.80468e-26	3.60327e-23	yes	43.8921	-3.01918	0.249215	-12.1148	8.8214e-34	6.93097e-30	yes	43.8921	-0.590706	0.287205	-2.05674	0.0397115	0.127676	no
2310009B15Rik	650.903	632.499	429.175	727.114	631.434	609.272	612.009	653.007	473.344	520.309	440.777	524.741	420.534	482.868	433.042	146.487	229.595	146.233	152.206	149.044	99.9107	107.518	421.455	1.70799	0.16015	10.665	1.48472e-26	8.32448e-24	yes	421.455	2.19781	0.184388	11.9195	9.37156e-33	4.90882e-29	yes	421.455	0.489814	0.223394	2.1926	0.0283359	0.100211	no
Gemin4	13.2668	7.97877	13.8707	17.5738	20.0455	9.92549	19.5405	11.0969	24.2741	18.7161	20.6614	22.0238	12.5389	19.7089	18.7464	127.843	85.796	97.4885	51.3694	125.591	106.357	127.998	44.2005	-2.46666	0.2295	-10.748	6.05659e-27	3.72441e-24	yes	44.2005	-2.88516	0.249522	-11.5627	6.36584e-31	2.50082e-27	yes	44.2005	-0.418495	0.287263	-1.45684	0.145161	0.319193	no
Mrpl39	461.851	448.987	395.722	456.918	331.419	332.886	418.948	425.095	321.631	286.981	406.341	316.951	368.45	398.657	320.564	126.512	154.674	123.892	135.083	144.505	103.134	82.7718	298.271	1.49196	0.143145	10.4227	1.9529e-25	1.00617e-22	yes	298.271	1.77519	0.163744	10.8412	2.19461e-27	6.89722e-24	yes	298.271	0.283224	0.199783	1.41766	0.15629	0.333732	no
Eci2	826.688	868.235	762.887	836.95	809.84	864.281	730.033	879.212	673.605	683.763	638.208	730.615	740.757	834.044	774.227	257.018	373.394	294.496	376.709	372.233	333.573	319.141	635.45	1.25566	0.0997892	12.5831	2.61409e-36	4.15269e-33	yes	635.45	1.18631	0.111321	10.6566	1.62388e-26	4.25295e-23	yes	635.45	-0.0693558	0.136482	-0.508168	0.611336	0.773387	no
2010015M23Rik	34.8254	40.6192	53.8508	31.8524	32.0729	32.067	35.9545	26.4617	50.0652	36.1845	59.6885	43.09	52.0845	46.5846	44.9914	129.175	122.048	91.3955	75.1515	157.367	143.42	209.916	70.403	-1.35007	0.182389	-7.40216	1.3399e-13	1.28354e-11	yes	70.403	-2.07095	0.195746	-10.5798	3.69715e-26	8.29956e-23	yes	70.403	-0.720883	0.233875	-3.08235	0.00205374	0.0137007	no
Snord104	354.887	351.066	331.264	367.95	375.52	432.141	442.397	336.32	367.145	400.525	321.4	307.375	439.825	394.178	449.914	565.973	532.902	486.427	414.76	829.958	817.012	942.916	466.448	-0.397453	0.103423	-3.84299	0.000121544	0.000878317	no	466.448	-1.18957	0.113082	-10.5195	7.02237e-26	1.37937e-22	yes	466.448	-0.792121	0.137458	-5.76262	8.28166e-09	1.00051e-06	no
Gm28151	11.6085	8.70411	22.8458	17.5738	15.3682	10.689	9.37944	9.38965	9.10277	17.4684	11.4786	5.74533	14.4679	12.542	11.2478	55.9314	39.877	56.8683	25.6847	69.6045	96.6878	94.7182	28.4992	-1.82427	0.256327	-7.11696	1.10335e-12	8.48115e-11	yes	28.4992	-2.78918	0.26835	-10.3938	2.64605e-25	4.62001e-22	yes	28.4992	-0.964909	0.31428	-3.07022	0.00213904	0.0141217	no
2810049E08Rik	19.9002	24.6616	47.3235	15.377	29.4001	25.1955	11.7243	14.5113	24.2741	33.6891	20.6614	22.9813	19.2906	25.9799	22.4957	65.2534	84.5876	55.8528	79.908	121.808	151.478	141.651	48.0911	-1.57742	0.228581	-6.90091	5.1672e-12	3.31658e-10	yes	48.0911	-2.52708	0.243936	-10.3596	3.78666e-25	5.95036e-22	yes	48.0911	-0.949658	0.29032	-3.27108	0.00107138	0.00822853	no
1600023N17Rik	8.29175	7.25342	13.0547	10.9836	13.3637	9.16199	8.59782	4.26802	9.10277	12.4774	20.6614	14.3633	11.5743	21.5006	16.8718	86.5606	27.7931	73.1164	77.0541	90.7884	74.1273	135.677	33.9384	-2.48304	0.291642	-8.514	1.68032e-17	3.17147e-15	yes	33.9384	-3.08918	0.317166	-9.73994	2.03671e-22	2.90953e-19	yes	33.9384	-0.606138	0.368265	-1.64593	0.0997783	0.246961	no
Gm19426	53.8964	60.9288	65.2737	40.6393	58.8002	47.337	47.6788	51.2163	48.5481	77.3601	45.9143	63.1987	63.6588	66.2935	93.7321	201.087	192.135	122.876	119.862	193.682	201.433	267.088	99.2109	-1.41844	0.178918	-7.92788	2.22912e-15	2.85193e-13	yes	99.2109	-1.9012	0.196175	-9.69131	3.28294e-22	4.29901e-19	yes	99.2109	-0.482751	0.234368	-2.0598	0.039418	0.127051	no
D330023K18Rik	53.8964	52.2247	45.6916	47.2295	60.1366	52.6815	46.1156	28.1689	51.5824	54.9007	48.21	44.0476	64.6234	64.5018	51.5526	125.18	109.964	124.907	110.349	127.104	138.586	155.304	75.3162	-1.2008	0.139515	-8.60697	7.50165e-18	1.52132e-15	yes	75.3162	-1.45678	0.150853	-9.65691	4.59531e-22	5.55467e-19	yes	75.3162	-0.255974	0.178831	-1.43137	0.152324	0.328998	no
Cenpv	1780.24	1811.91	1566.57	2055.03	1757.99	1920.2	1681.26	1839.52	1467.06	1449.88	1368.25	1839.46	1762.19	1762.15	1817.46	1086.67	1056.14	1022.61	1058.78	944.2	912.088	898.543	1493.56	0.710555	0.0841433	8.44459	3.05116e-17	5.59272e-15	no	1493.56	0.911575	0.0949844	9.59711	8.22199e-22	9.2286e-19	no	1493.56	0.20102	0.115003	1.74795	0.0804721	0.211479	no
5031425E22Rik	183.248	159.575	228.458	172.442	174.396	179.422	144.6	136.577	153.23	163.454	162.996	124.482	226.664	175.588	173.404	316.945	303.307	257.938	235.919	382.825	441.541	520.524	228.07	-0.701582	0.132911	-5.2786	1.30177e-07	2.56095e-06	no	228.07	-1.39152	0.145209	-9.58292	9.4341e-22	9.88316e-19	yes	228.07	-0.689939	0.175848	-3.92349	8.72739e-05	0.00120373	no
AV356131	32.3378	18.8589	43.2438	35.1475	41.4274	33.594	40.6442	32.437	25.7912	33.6891	52.8014	48.8353	50.1554	42.1053	40.3048	106.536	94.2547	126.938	96.0798	118.025	116.025	141.651	62.3129	-1.48904	0.16927	-8.79679	1.40787e-18	3.27295e-16	yes	62.3129	-1.73372	0.184596	-9.39194	5.89034e-21	5.78505e-18	yes	62.3129	-0.244682	0.217633	-1.12429	0.260891	0.462909	no
Swi5	2689.02	2661.28	2442.05	2647.05	2791.67	2653.92	2749.74	2950.91	2375.82	2584.08	3094.62	2779.78	2467.26	3205.38	2882.26	1819.1	1918.93	1523.26	1459.27	1626.63	1484.16	1508.66	2377.95	0.702267	0.0800123	8.77699	1.67912e-18	3.8106e-16	no	2377.95	0.825693	0.0900646	9.16778	4.82867e-20	4.21543e-17	no	2377.95	0.123425	0.109011	1.13223	0.257537	0.459667	no
5330438D12Rik	27.3628	23.9363	39.1642	26.3606	28.7319	37.4115	19.5405	23.9009	27.3083	27.4503	29.8443	24.8965	27.9713	34.0426	45.9287	99.8776	67.6701	117.799	85.6157	93.8147	103.134	101.545	50.6048	-1.6487	0.176981	-9.31565	1.21205e-20	3.78774e-18	yes	50.6048	-1.74436	0.194212	-8.98174	2.66515e-19	2.20422e-16	yes	50.6048	-0.0956684	0.226638	-0.422119	0.672938	0.816076	no
Gm7467	19.071	18.8589	19.5821	14.2787	16.0364	16.0335	14.8508	5.97523	21.2398	17.4684	16.07	11.4907	20.2551	23.2923	15.9345	71.9119	49.5442	85.3024	55.1746	74.9005	49.9554	87.8917	32.9599	-1.97727	0.215964	-9.15559	5.40626e-20	1.3927e-17	yes	32.9599	-2.11539	0.235766	-8.97241	2.90104e-19	2.27935e-16	yes	32.9599	-0.138111	0.271469	-0.508753	0.610925	0.773084	no
Ahsa2	227.194	225.582	209.692	214.18	170.387	196.219	212.601	227.059	136.542	158.463	158.404	146.506	186.154	228.444	176.216	51.9363	93.0463	79.2094	81.8105	59.0125	80.5732	62.2922	153.706	1.32497	0.157593	8.40756	4.1861e-17	7.34445e-15	yes	153.706	1.5435	0.179927	8.57844	9.61701e-18	7.19627e-15	yes	153.706	0.218524	0.220919	0.98916	0.322585	0.528781	no
Mthfd2l	287.724	295.214	322.289	315.229	300.015	374.115	259.498	299.615	335.285	326.909	362.723	315.036	339.514	326.988	362.743	628.563	561.903	433.621	438.543	571.967	615.579	657.054	396.824	-0.681177	0.099318	-6.85854	6.95666e-12	4.36233e-10	no	396.824	-0.939152	0.110015	-8.53657	1.38265e-17	9.87591e-15	no	396.824	-0.257976	0.132711	-1.94389	0.0519088	0.154826	no
Cox20	221.39	200.92	159.105	216.377	179.073	237.448	192.279	193.768	179.021	174.684	261.711	197.256	147.573	217.694	187.464	131.838	112.381	163.496	140.79	76.4136	69.2929	88.745	170.396	0.51716	0.128437	4.02657	5.65953e-05	0.000459683	no	170.396	1.31907	0.155779	8.46757	2.50557e-17	1.60054e-14	yes	170.396	0.801911	0.185732	4.31758	1.5775e-05	0.000320358	no
Mpv17	245.436	208.899	210.508	173.541	183.083	184.003	204.003	180.111	197.227	194.648	215.797	166.615	179.402	235.611	198.712	102.541	99.0883	117.799	108.447	104.407	78.9617	86.185	167.046	0.886536	0.115349	7.6857	1.52162e-14	1.73693e-12	no	167.046	1.11963	0.132164	8.47151	2.42222e-17	1.60054e-14	yes	167.046	0.233094	0.162373	1.43555	0.151131	0.327577	no
4930524O07Rik	9.9501	12.3308	14.6866	5.4918	7.35003	8.39849	9.37944	10.2433	18.2055	14.9729	4.59143	9.57556	16.397	17.9172	10.3105	29.2974	38.6686	42.6512	40.9053	53.7165	35.4522	60.5855	21.4126	-1.75005	0.241794	-7.23774	4.56229e-13	3.90773e-11	yes	21.4126	-2.16794	0.256085	-8.46569	2.54635e-17	1.60054e-14	yes	21.4126	-0.417891	0.29566	-1.41342	0.157533	0.335392	no
Hnrnpd	3019.03	2836.09	2362.09	3062.23	2281.18	2236.29	2689.56	2986.76	2167.98	1983.91	2236.02	3045.03	2849.21	2857.79	2541.08	1069.36	1301.44	973.869	919.893	1258.18	1190.87	1218.54	2140.29	1.29327	0.115547	11.1925	4.4353e-29	3.25193e-26	yes	2140.29	1.09449	0.129467	8.45379	2.81999e-17	1.70436e-14	yes	2140.29	-0.198776	0.156963	-1.26639	0.205373	0.397513	no
2810405F17Rik	29.8503	18.8589	35.9006	23.0656	23.3865	23.6685	17.1956	14.5113	18.2055	13.7252	25.2528	21.0662	29.9004	23.2923	33.7435	63.9217	54.3777	77.1784	79.908	75.657	69.2929	129.704	40.9847	-1.55439	0.219404	-7.08459	1.39454e-12	1.03039e-10	yes	40.9847	-1.97274	0.237734	-8.29809	1.05795e-16	5.93737e-14	yes	40.9847	-0.418351	0.28091	-1.48927	0.136416	0.306188	no
Gm4673	20.7294	22.4856	26.1095	18.6721	36.7501	16.0335	23.4486	17.9257	33.3768	26.2026	27.5486	22.9813	35.6875	38.5219	35.6182	67.9168	45.919	48.7442	61.8336	90.0319	75.7388	115.198	41.2488	-1.07015	0.212174	-5.04374	4.56521e-07	7.43816e-06	yes	41.2488	-1.82363	0.223799	-8.14851	3.68425e-16	1.99636e-13	yes	41.2488	-0.753481	0.269382	-2.79707	0.00515679	0.02772	no
D730003I15Rik	29.0211	19.5842	15.5025	20.8688	29.4001	20.6145	25.0118	19.6329	12.137	29.9458	29.8443	14.3633	20.2551	22.3965	30.9316	65.2534	43.5022	69.0543	61.8336	69.6045	62.8471	87.0384	36.302	-1.41098	0.195119	-7.23141	4.7801e-13	4.03199e-11	yes	36.302	-1.70844	0.20981	-8.14283	3.86135e-16	2.02258e-13	yes	36.302	-0.29746	0.246631	-1.20609	0.227782	0.424648	no
Sp3os	145.106	123.308	96.2788	131.803	158.36	159.571	132.094	159.624	139.576	129.765	162.996	142.676	149.502	164.838	153.721	87.8923	79.754	103.582	71.3464	61.2822	51.5668	57.1723	120.992	0.740435	0.13486	5.49042	4.00989e-08	8.99299e-07	no	120.992	1.31857	0.162306	8.12397	4.51186e-16	2.28708e-13	yes	120.992	0.578133	0.195513	2.95701	0.00310641	0.0187643	no
Spef1	409.613	391.685	320.657	335	442.338	443.593	398.626	481.433	189.641	247.053	254.824	218.323	326.975	279.508	309.316	70.5802	112.381	95.4575	140.79	101.38	75.7388	87.0384	260.543	1.68195	0.211158	7.9654	1.64696e-15	2.18027e-13	yes	260.543	1.92972	0.239633	8.05282	8.09086e-16	3.97312e-13	yes	260.543	0.24777	0.291408	0.850253	0.395185	0.600064	no
Fus	2331.64	2997.12	2138.53	2494.37	1770.69	1849.96	1845.41	1900.12	1743.18	2052.54	1776.88	2481.98	2331.26	2210.98	2593.57	970.81	1308.69	1056.13	1261.4	1115.18	879.859	842.224	1816.02	0.915792	0.131993	6.93821	3.97109e-12	2.61037e-10	no	1816.02	1.19596	0.148757	8.03971	9.00506e-16	4.28805e-13	yes	1816.02	0.28017	0.179796	1.55827	0.11917	0.279137	no
Mplkip	165.006	179.885	172.975	168.049	209.81	191.638	161.014	199.743	186.607	182.17	238.754	191.511	179.402	225.756	174.342	262.345	222.344	212.241	195.014	328.352	333.573	340.474	214.591	-0.243721	0.0981633	-2.48281	0.013035	0.0443408	no	214.591	-0.834075	0.104054	-8.01578	1.09438e-15	5.05798e-13	no	214.591	-0.590354	0.127934	-4.61452	3.94005e-06	0.000111682	no
Pcf11	172.468	155.949	171.344	143.885	160.364	158.808	117.243	116.944	139.576	138.499	130.856	125.44	137.927	171.109	120.914	238.375	212.677	193.961	203.575	254.208	285.229	358.393	177.625	-0.549222	0.121628	-4.51558	6.31449e-06	7.13533e-05	no	177.625	-1.05025	0.131863	-7.96467	1.65666e-15	7.43791e-13	yes	177.625	-0.501025	0.160064	-3.13015	0.00174719	0.012014	no
2900093K20Rik	57.2131	40.6192	53.8508	46.1311	52.1184	49.6275	31.2648	42.6802	40.9625	51.1575	55.0971	40.2173	73.3041	46.5846	56.2392	182.443	87.0044	200.055	138.888	129.374	161.146	162.984	81.7709	-1.63433	0.183683	-8.89759	5.70737e-19	1.35999e-16	yes	81.7709	-1.6206	0.204663	-7.91841	2.40562e-15	1.05005e-12	yes	81.7709	0.0137306	0.242178	0.0566963	0.954787	0.976499	no
Eci1	287.724	287.961	257.015	278.983	239.21	224.469	272.785	280.836	244.258	279.494	257.12	257.583	276.819	269.653	253.077	105.204	132.923	81.2404	83.7131	162.663	127.306	113.491	216.979	1.40691	0.116626	12.0635	1.64663e-33	1.84645e-30	yes	216.979	0.964883	0.122149	7.89925	2.80591e-15	1.19168e-12	no	216.979	-0.44203	0.156291	-2.82824	0.00468049	0.0258051	no
Snrpa1	1226.35	1093.82	1193.69	1091.77	891.358	792.512	1048.93	1180.53	1002.82	1001.94	1200.66	1267.8	1060.02	1325.87	1144.47	2069.46	1777.55	1403.43	1162.47	2466.42	2198.04	2475.47	1367.06	-0.540686	0.126005	-4.29099	1.77875e-05	0.000171601	no	1367.06	-1.1124	0.140967	-7.89116	2.99383e-15	1.22904e-12	yes	1367.06	-0.57171	0.170339	-3.3563	0.000789915	0.00655004	no
Gm26645	20.7294	14.5068	15.5025	13.1803	13.3637	20.6145	12.5059	21.3401	27.3083	17.4684	18.3657	30.6418	17.3615	20.6047	14.0598	51.9363	53.1693	21.3256	26.636	83.9793	74.1273	64.8521	29.7082	-1.04141	0.247629	-4.20551	2.60497e-05	0.000237943	yes	29.7082	-2.02304	0.256443	-7.88883	3.05031e-15	1.22904e-12	yes	29.7082	-0.981629	0.310157	-3.16494	0.00155113	0.0110009	no
Ak6	297.674	227.032	186.846	258.115	203.128	220.651	261.843	250.106	157.781	149.729	162.996	175.233	179.402	199.776	180.903	74.5753	84.5876	89.3645	113.203	75.657	80.5732	67.4121	168.027	1.19706	0.168361	7.11004	1.16011e-12	8.81082e-11	yes	168.027	1.49075	0.192876	7.72908	1.08325e-14	4.05291e-12	yes	168.027	0.293697	0.235069	1.24941	0.211516	0.404557	no
4930579K19Rik	6.6334	9.42945	14.6866	10.9836	15.3682	14.5065	14.0692	11.0969	22.7569	17.4684	25.2528	10.5331	18.326	14.3337	15.9345	43.9461	38.6686	44.6822	36.1488	45.3942	54.7898	44.3725	24.0628	-1.5299	0.212684	-7.19329	6.32483e-13	5.10599e-11	yes	24.0628	-1.75259	0.227123	-7.71651	1.19563e-14	4.36932e-12	yes	24.0628	-0.222698	0.262714	-0.84768	0.396616	0.601394	no
Zwint	1437.79	1283.13	1274.47	1390.52	985.572	1159.76	1166.18	1282.97	1071.09	1018.16	1136.38	1319.51	1088.95	1270.33	1124.78	813.669	871.252	1010.43	915.137	742.196	668.757	646.815	1076.27	0.411331	0.09235	4.45405	8.42665e-06	9.11159e-05	no	1076.27	0.807185	0.104848	7.69863	1.37532e-14	4.91178e-12	no	1076.27	0.395853	0.126565	3.12768	0.00176194	0.0120953	no
Txnl1	138.472	111.703	150.13	147.18	134.305	100.782	147.726	134.869	139.576	144.738	169.883	204.917	135.998	176.484	158.407	295.638	227.178	199.039	167.426	332.891	315.847	379.726	186.951	-0.602634	0.146993	-4.09974	4.1361e-05	0.000352465	no	186.951	-1.2362	0.160777	-7.68891	1.48396e-14	5.18199e-12	yes	186.951	-0.633567	0.194869	-3.25125	0.00114898	0.00869938	no
Gm9905	17.4127	7.97877	16.3184	15.377	12.6955	12.216	10.9427	10.2433	6.06851	12.4774	13.7743	8.618	15.4324	12.542	20.6211	31.9608	29.0015	15.2326	15.2206	43.8811	46.7324	69.972	20.2145	-0.796948	0.274629	-2.90191	0.00370896	0.0157365	no	20.2145	-2.06201	0.270509	-7.62271	2.48401e-14	8.48561e-12	yes	20.2145	-1.26506	0.333839	-3.78944	0.000150985	0.00184642	yes
Ift74	209.781	188.589	192.558	172.442	169.719	161.098	195.405	208.279	177.504	197.143	197.431	163.742	135.998	207.839	166.843	73.2436	99.0883	46.7132	49.4668	80.953	75.7388	75.9452	147.524	1.46623	0.149878	9.78281	1.33448e-22	5.53027e-20	yes	147.524	1.23333	0.161866	7.61945	2.54762e-14	8.51772e-12	yes	147.524	-0.232898	0.204242	-1.14031	0.254158	0.455378	no
9330151L19Rik	50.5797	53.6753	49.7712	38.4426	53.4548	57.2624	46.8972	39.2658	45.5139	47.4142	34.4357	29.6842	63.6588	43.0012	66.5498	54.5997	67.6701	87.3334	83.7131	119.538	107.968	140.797	62.783	-0.607576	0.170675	-3.55985	0.000371072	0.00225494	no	62.783	-1.34815	0.178799	-7.54006	4.69741e-14	1.50643e-11	yes	62.783	-0.740577	0.218538	-3.38877	0.000702061	0.00596193	no
1110006O24Rik	28.192	21.0349	30.1891	31.8524	20.7137	16.797	17.1956	23.0473	22.7569	24.9549	20.6614	31.5993	21.2196	30.4592	26.245	49.2729	65.2533	51.7908	45.6617	74.1439	64.4585	58.8789	35.2899	-1.11373	0.180474	-6.17114	6.78014e-10	2.53281e-08	yes	35.2899	-1.43674	0.191211	-7.51391	5.73889e-14	1.80362e-11	yes	35.2899	-0.323017	0.22688	-1.42373	0.154523	0.331867	no
Slc30a10	211.44	234.286	191.742	152.672	185.755	230.577	148.508	159.624	53.0995	72.3691	73.4628	108.204	205.444	149.608	140.598	19.9755	24.1679	23.3566	20.9283	12.1051	22.5605	34.986	112.521	2.81154	0.328378	8.56189	1.11034e-17	2.13801e-15	yes	112.521	2.74569	0.365775	7.5065	6.07304e-14	1.87121e-11	yes	112.521	-0.0658484	0.45375	-0.145121	0.884616	0.94269	no
Snu13	392.2	316.249	269.254	423.967	377.524	304.636	357.982	389.244	291.289	258.283	378.793	416.537	259.458	382.532	298.068	129.175	192.135	102.566	118.911	142.992	149.866	119.464	275.96	1.33475	0.157064	8.4981	1.92716e-17	3.56674e-15	yes	275.96	1.31675	0.175793	7.49036	6.86859e-14	2.07563e-11	yes	275.96	-0.0179944	0.215302	-0.0835772	0.933393	0.965558	no
Ylpm1	359.862	344.538	292.1	320.721	252.574	300.055	302.487	305.59	244.258	242.062	303.034	265.243	267.174	273.237	276.51	142.492	160.716	142.171	195.014	149.801	156.312	147.624	247.435	0.853915	0.112443	7.59424	3.0961e-14	3.31579e-12	no	247.435	0.94522	0.126492	7.47257	7.86422e-14	2.33167e-11	no	247.435	0.0913041	0.155229	0.58819	0.556404	0.731793	no
Fubp3	208.123	240.088	191.742	207.59	225.178	198.51	198.532	220.23	172.953	204.63	199.727	188.638	170.721	185.443	191.213	86.5606	122.048	64.9923	109.398	109.703	96.6878	95.5715	167.649	1.07046	0.123354	8.67794	4.03005e-18	8.4423e-16	yes	167.649	0.988756	0.135436	7.30052	2.86655e-13	8.34165e-11	no	167.649	-0.0817027	0.169219	-0.482821	0.629223	0.785508	no
Gm5914	87.0634	71.8089	75.8807	60.4098	78.8458	83.9849	53.1502	60.6059	59.168	57.3962	68.8714	56.4958	74.2686	100.336	89.9828	131.838	111.172	162.481	136.034	149.044	169.204	176.637	96.1218	-0.907523	0.149277	-6.07946	1.2059e-09	4.20257e-08	no	96.1218	-1.18642	0.163191	-7.27013	3.59142e-13	1.0261e-10	yes	96.1218	-0.278895	0.195906	-1.42362	0.154557	0.331873	no
Jpx	14.096	26.8377	11.4229	10.9836	17.3728	13.743	14.0692	11.9505	25.7912	36.1845	27.5486	16.2784	22.1841	12.542	22.4957	82.5655	32.6266	30.4652	35.1976	79.4399	88.6305	87.0384	32.7029	-1.27777	0.286451	-4.46068	8.16998e-06	8.88444e-05	yes	32.7029	-2.20193	0.306383	-7.18685	6.6305e-13	1.82792e-10	yes	32.7029	-0.924163	0.367777	-2.51284	0.0119764	0.0522427	no
Mcl1	420.392	430.128	398.986	422.868	409.597	402.364	386.12	410.584	298.874	366.836	438.481	336.102	351.088	464.055	384.301	307.623	252.554	334.101	321.534	232.267	225.605	229.542	355.637	0.375601	0.095153	3.94733	7.90264e-05	0.000608679	no	355.637	0.784318	0.109782	7.1443	9.04573e-13	2.40923e-10	no	355.637	0.408718	0.13247	3.08536	0.00203303	0.013579	no
Emc8	573.789	469.297	467.523	604.098	491.116	384.804	502.582	480.579	386.868	324.413	394.863	506.547	387.74	487.347	482.72	231.716	283.973	214.272	234.967	254.964	198.21	210.769	389.689	0.944764	0.131928	7.16123	7.99562e-13	6.27245e-11	no	389.689	1.06051	0.148725	7.13065	9.98934e-13	2.57332e-10	yes	389.689	0.115744	0.180941	0.639681	0.52238	0.707406	no
Sstr2	269.482	330.756	333.712	257.016	348.792	524.524	226.67	425.949	238.189	247.053	286.964	221.195	392.563	514.223	301.817	227.721	131.715	164.512	238.773	68.8479	90.242	121.171	270.995	0.784029	0.220582	3.55437	0.00037889	0.00229441	no	270.995	1.81393	0.255549	7.09816	1.2643e-12	3.2044e-10	yes	270.995	1.0299	0.306739	3.35758	0.000786291	0.00652326	yes
Cdkl3	63.0173	46.4219	57.9304	56.0163	65.4821	65.6609	49.2421	54.6307	42.4796	37.4323	61.9843	42.1325	73.3041	49.2722	43.1168	131.838	85.796	149.279	117.959	132.4	106.357	147.624	76.3353	-1.16713	0.161502	-7.22674	4.94729e-13	4.13641e-11	yes	76.3353	-1.26512	0.178307	-7.09517	1.29194e-12	3.22247e-10	yes	76.3353	-0.0979816	0.212049	-0.462071	0.64403	0.795414	no
Necap2	96.1843	84.1397	129.732	99.9507	113.591	95.4374	88.3231	58.8987	98.6133	102.315	82.6457	93.8405	86.8075	104.815	101.231	141.16	157.091	109.675	144.595	203.517	182.095	205.649	117.287	-0.521552	0.137421	-3.79528	0.000147475	0.00103168	no	117.287	-1.04264	0.14767	-7.06062	1.65759e-12	4.06991e-10	yes	117.287	-0.521091	0.179677	-2.90016	0.00372976	0.0217516	no
Gt(ROSA)26Sor	52.238	48.5979	54.6667	43.9344	42.7638	33.594	43.7707	51.2163	56.1338	74.8646	84.9414	40.2173	54.0135	65.3977	58.1139	175.785	117.214	127.954	97.9824	115.755	133.751	170.663	79.2531	-1.29513	0.181456	-7.13744	9.50885e-13	7.33875e-11	yes	79.2531	-1.41297	0.201008	-7.02942	2.074e-12	5.01398e-10	yes	79.2531	-0.117839	0.239339	-0.492352	0.62247	0.781094	no
Ift43	456.046	506.289	424.279	477.786	416.947	455.809	423.638	517.284	330.734	375.571	314.513	413.664	428.25	490.93	452.726	291.643	222.344	207.163	224.503	241.346	215.936	237.222	369.301	0.882032	0.114945	7.67353	1.6733e-14	1.85455e-12	no	369.301	0.902236	0.128817	7.00399	2.48782e-12	5.78344e-10	no	369.301	0.0202036	0.157415	0.128346	0.897875	0.948538	no
Snhg4	228.852	163.927	217.035	213.082	186.423	156.517	200.095	150.234	171.436	205.878	259.416	198.214	163.97	207.839	202.461	296.969	312.974	233.566	230.211	353.318	354.522	397.646	232.027	-0.464533	0.121045	-3.8377	0.000124192	0.000894398	no	232.027	-0.92768	0.132466	-7.00315	2.5027e-12	5.78344e-10	no	232.027	-0.463147	0.160708	-2.88191	0.00395268	0.022684	no
Med1	338.303	335.108	266.806	289.967	287.319	342.048	300.142	374.732	320.114	295.715	273.19	314.078	320.223	356.552	301.817	145.155	175.217	154.357	216.893	175.524	191.764	174.93	270.453	0.858619	0.10439	8.22509	1.95045e-16	3.04766e-14	no	270.453	0.809633	0.115709	6.99714	2.61245e-12	5.86398e-10	no	270.453	-0.0489864	0.142891	-0.342823	0.731732	0.853421	no
4933434E20Rik	273.628	252.419	261.911	233.951	263.265	316.089	314.211	293.64	304.943	354.359	298.443	268.116	283.571	299.217	257.763	328.93	368.56	370.659	343.414	450.159	428.649	470.178	319.822	-0.313191	0.087392	-3.58375	0.0003387	0.00208405	no	319.822	-0.665189	0.0950927	-6.99516	2.6495e-12	5.86398e-10	no	319.822	-0.351998	0.11576	-3.04076	0.00235979	0.0151701	no
Dtymk	640.952	587.527	531.981	585.426	559.27	507.727	583.089	565.94	574.992	472.895	569.337	598.472	513.129	631.58	535.21	314.281	348.017	252.861	266.36	344.24	348.076	373.753	486.596	0.939495	0.0871845	10.7759	4.47188e-27	2.84158e-24	no	486.596	0.665208	0.0951856	6.98853	2.77775e-12	6.06243e-10	no	486.596	-0.274288	0.117931	-2.32584	0.0200269	0.0772039	no
Kif26a	505.797	760.159	582.568	642.54	714.957	853.592	561.203	630.814	571.957	556.493	594.59	642.52	734.97	738.187	627.068	636.553	453.148	827.637	653.533	284.47	327.127	328.527	601.291	0.0117152	0.130873	0.0895156	0.928672	0.962292	no	601.291	1.05163	0.150907	6.96875	3.19779e-12	6.88358e-10	yes	601.291	1.03992	0.180913	5.74816	9.02217e-09	1.07429e-06	yes
Bclaf1	920.384	847.925	744.121	873.196	834.562	896.348	944.979	946.647	711.533	839.731	702.488	751.681	702.176	812.544	753.606	378.203	402.395	369.644	434.737	404.009	518.891	544.416	697.01	1.04872	0.0977616	10.7273	7.58006e-27	4.51558e-24	yes	697.01	0.750377	0.108005	6.94759	3.71569e-12	7.89032e-10	no	697.01	-0.298338	0.132473	-2.25207	0.0243176	0.0891236	no
Uspl1	148.422	112.428	132.995	127.41	120.941	112.234	164.14	188.647	130.473	138.499	162.996	124.482	116.708	151.4	104.98	178.448	193.343	138.109	158.865	285.227	264.28	259.408	159.747	-0.30091	0.13388	-2.24762	0.0246007	0.0745498	no	159.747	-0.996301	0.143721	-6.93217	4.14444e-12	8.67226e-10	no	159.747	-0.695391	0.175802	-3.95552	7.63678e-05	0.00108762	no
Cmas	478.434	505.564	431.623	453.623	384.874	506.2	384.557	489.115	377.765	447.94	408.637	409.834	450.434	566.183	451.789	338.252	280.347	511.815	546.989	214.866	219.159	209.916	412.178	0.0981302	0.133023	0.737694	0.460701	0.640514	no	412.178	1.07008	0.15464	6.91976	4.52406e-12	9.23261e-10	yes	412.178	0.971945	0.185073	5.25168	1.50718e-07	9.30798e-06	no
AC123708.2	8.29175	13.7815	23.6617	4.39344	8.6864	6.87149	16.414	11.0969	25.7912	16.2207	20.6614	17.236	15.4324	18.813	10.3105	59.9266	41.0854	29.4496	27.5873	56.7428	56.4012	84.4784	26.0606	-1.46709	0.301487	-4.86619	1.13771e-06	1.62702e-05	yes	26.0606	-2.22358	0.323316	-6.87742	6.09444e-12	1.2278e-09	yes	26.0606	-0.75649	0.385187	-1.96396	0.0495353	0.149938	no
Neurog1	229.682	241.539	234.985	237.246	218.496	209.199	240.739	266.325	239.706	219.603	323.696	236.516	247.884	373.573	183.715	114.526	145.007	51.7908	80.8593	98.3541	93.4649	88.745	198.893	1.34012	0.18186	7.36894	1.71995e-13	1.61515e-11	yes	198.893	1.3964	0.204438	6.83044	8.46526e-12	1.66279e-09	yes	198.893	0.0562838	0.250143	0.225006	0.821974	0.907861	no
Myo5b	6.6334	21.7603	10.607	20.8688	18.041	16.0335	21.1037	18.7793	15.1713	23.7071	25.2528	37.3447	16.397	25.084	11.2478	57.2631	62.8365	40.6202	40.9053	107.433	49.9554	74.2386	32.7856	-1.40056	0.277052	-5.05522	4.29906e-07	7.071e-06	yes	32.7856	-2.04033	0.299574	-6.81077	9.7077e-12	1.88329e-09	yes	32.7856	-0.639773	0.357515	-1.7895	0.0735344	0.197929	no
AC122428.3	16.5835	12.3308	17.1344	16.4754	18.7092	19.0875	20.3221	11.9505	15.1713	27.4503	20.6614	18.1936	12.5389	28.6675	14.9971	46.6095	47.1274	40.6202	37.1001	40.8548	46.7324	75.0919	27.4732	-1.2556	0.221812	-5.66067	1.50785e-08	3.86345e-07	yes	27.4732	-1.61121	0.236823	-6.80341	1.02171e-11	1.93435e-09	yes	27.4732	-0.355604	0.280253	-1.26887	0.204487	0.396308	no
Azin2	29.8503	25.387	40.7961	29.6557	33.4092	22.1415	21.8854	16.2185	28.8254	36.1845	36.7314	37.3447	35.6875	21.5006	38.4301	79.9021	79.754	86.3179	64.6874	74.9005	67.6815	87.8917	45.2356	-1.37333	0.182603	-7.52086	5.44184e-14	5.54748e-12	yes	45.2356	-1.37087	0.201807	-6.793	1.09826e-11	2.05454e-09	yes	45.2356	0.00246073	0.236917	0.0103864	0.991713	0.995084	no
1600020E01Rik	184.906	123.308	155.025	125.213	137.646	161.098	134.439	87.9212	125.922	148.481	103.307	85.2225	154.324	120.045	168.718	94.5508	119.631	95.4575	141.742	49.9336	56.4012	43.5192	118.946	0.25338	0.173911	1.45696	0.145128	0.289568	no	118.946	1.44774	0.214071	6.76287	1.35282e-11	2.48207e-09	yes	118.946	1.19436	0.252757	4.72532	2.29749e-06	7.44237e-05	yes
Cope	1465.15	1345.51	1369.12	1396.02	1264.87	1225.42	1241.21	1236.02	1118.12	1116.73	1044.55	1386.54	1371.56	1445.02	1379.74	958.825	1031.97	1004.33	1011.22	888.97	862.133	825.158	1181.28	0.371809	0.0777202	4.78394	1.71891e-06	2.30757e-05	no	1181.28	0.59405	0.0878476	6.76228	1.35839e-11	2.48207e-09	no	1181.28	0.222241	0.106251	2.09165	0.0364696	0.120241	no
Tulp4	423.709	419.248	328	388.819	434.988	438.249	406.442	428.509	295.84	301.954	323.696	400.258	330.833	409.407	418.982	230.384	239.262	232.551	281.58	196.708	227.216	216.743	335.154	0.644091	0.11187	5.75751	8.5365e-09	2.34146e-07	no	335.154	0.856544	0.126954	6.74689	1.51045e-11	2.72818e-09	no	335.154	0.212453	0.15424	1.37742	0.168384	0.350025	no
Hes6	1222.2	1299.81	1099.86	1307.05	1031.68	1125.4	1006.73	1032.86	811.664	827.254	741.515	896.272	1109.21	1074.13	1133.22	526.022	738.329	429.559	584.089	453.942	530.172	537.59	887.207	0.882443	0.138468	6.37291	1.85471e-10	8.26081e-09	no	887.207	1.05022	0.156016	6.7315	1.67921e-11	2.99854e-09	yes	887.207	0.167781	0.188844	0.888462	0.374292	0.579942	no
2810001G20Rik	173.298	171.181	169.712	173.541	136.31	159.571	147.726	162.185	144.127	127.27	153.813	169.487	190.012	180.068	177.154	194.428	177.634	170.605	171.231	261.017	269.114	252.582	178.73	-0.127814	0.096334	-1.32678	0.184582	0.345919	no	178.73	-0.676475	0.100613	-6.72351	1.77399e-11	3.13219e-09	no	178.73	-0.548661	0.12476	-4.39772	1.09396e-05	0.00024206	no
BC003965	43.1171	23.9363	46.5075	50.5245	37.4183	41.9925	36.7361	33.2906	39.4453	37.4323	45.9143	43.09	38.5811	39.4178	33.7435	86.5606	62.8365	66.0078	55.1746	92.3016	69.2929	93.8649	50.7812	-0.781044	0.161815	-4.82678	1.38756e-06	1.91953e-05	no	50.7812	-1.14741	0.171663	-6.68409	2.32368e-11	4.05714e-09	yes	50.7812	-0.366365	0.207071	-1.76927	0.0768485	0.204653	no
Lrrc4b	596.177	780.469	525.454	574.442	577.98	719.216	613.572	684.591	553.752	605.155	610.66	672.204	801.522	760.584	737.671	619.241	416.896	966.761	1074.95	200.491	257.834	336.207	622.083	-0.235214	0.172135	-1.36645	0.171797	0.328062	no	622.083	1.30551	0.197975	6.59435	4.27137e-11	7.37586e-09	yes	622.083	1.54073	0.237335	6.49179	8.48243e-11	2.87767e-08	yes
Atg7	126.035	134.188	132.995	152.672	149.005	160.335	109.427	130.601	78.8907	121.031	112.49	118.737	148.537	128.108	139.661	103.873	78.5456	116.783	122.716	59.0125	53.1783	65.7054	115.569	0.299391	0.139969	2.13899	0.0324367	0.0927418	no	115.569	1.12329	0.171156	6.56293	5.27611e-11	9.01182e-09	yes	115.569	0.823896	0.203207	4.05447	5.02473e-05	0.000787541	no
Cenpw	58.0423	55.8514	88.1195	73.5901	56.1275	30.54	82.0701	63.1667	94.062	88.5897	73.4628	70.8591	58.8362	56.4391	61.8632	133.17	176.426	81.2404	70.3951	248.155	191.764	172.37	94.7791	-0.776371	0.225134	-3.44848	0.000563758	0.00322343	no	94.7791	-1.60967	0.246274	-6.53612	6.31333e-11	1.06675e-08	yes	94.7791	-0.833304	0.298123	-2.79517	0.00518731	0.0278238	no
Scrt2	279.432	330.031	328	254.819	231.86	390.148	176.646	292.786	212.398	183.418	202.023	266.201	372.308	398.657	330.874	251.692	188.509	223.411	239.724	86.249	107.968	120.318	248.521	0.331242	0.188935	1.7532	0.0795673	0.18554	no	248.521	1.44134	0.220586	6.53414	6.39739e-11	1.06945e-08	yes	248.521	1.1101	0.263884	4.20678	2.59036e-05	0.000469585	yes
Hist1h4j	0.829175	6.52808	12.2388	4.39344	3.34092	1.527	4.68972	5.97523	6.06851	13.7252	9.18285	15.3209	5.78717	7.16687	5.62392	67.9168	36.2518	68.0388	62.7848	40.8548	27.3949	52.9057	20.843	-3.14972	0.358362	-8.78921	1.5061e-18	3.45913e-16	yes	20.843	-2.6236	0.402789	-6.51358	7.33817e-11	1.21381e-08	yes	20.843	0.526128	0.456993	1.15128	0.249615	0.450091	no
Nabp2	1077.93	1082.94	1094.97	1327.92	940.804	895.585	893.392	932.99	876.9	932.064	817.274	1218.01	982.854	1061.59	896.079	801.684	752.829	610.319	615.482	571.967	554.343	594.762	887.849	0.531164	0.109366	4.85675	1.19327e-06	1.7001e-05	no	887.849	0.804918	0.123644	6.50998	7.51616e-11	1.2303e-08	no	887.849	0.273754	0.149486	1.8313	0.0670553	0.185529	no
Hist1h2bc	248.753	275.63	381.851	218.574	257.919	258.826	286.073	260.349	292.806	401.773	415.524	349.508	393.527	537.515	405.86	1123.96	610.239	898.722	803.836	773.971	784.783	1071.77	502.353	-1.37232	0.192144	-7.14212	9.19002e-13	7.12152e-11	yes	502.353	-1.40267	0.215658	-6.50413	7.81448e-11	1.26595e-08	yes	502.353	-0.0303499	0.259807	-0.116817	0.907005	0.952213	no
Coprs	346.595	337.284	312.498	326.213	273.956	285.549	273.567	346.563	345.905	284.485	314.513	280.564	294.181	326.988	313.065	230.384	215.094	264.031	282.532	195.952	211.102	174.93	283.452	0.317239	0.0916427	3.46169	0.000536793	0.00310181	no	283.452	0.688369	0.105965	6.49617	8.2388e-11	1.30772e-08	no	283.452	0.371131	0.127978	2.89995	0.00373227	0.0217587	no
B330016D10Rik	76.2841	75.4356	93.0151	74.6885	80.1821	67.9514	64.8745	81.946	75.8564	87.342	84.9414	76.6045	83.9139	85.1066	91.8574	155.809	135.34	162.481	167.426	144.505	116.025	144.211	101.173	-0.966268	0.106861	-9.04231	1.53394e-19	3.7976e-17	no	101.173	-0.780264	0.12009	-6.4973	8.17733e-11	1.30772e-08	no	101.173	0.186003	0.141309	1.31629	0.188078	0.376361	no
Hist1h4h	10.7793	9.42945	14.6866	12.082	13.3637	9.16199	15.6324	12.8041	16.6884	12.4774	4.59143	20.1087	12.5389	15.2296	18.7464	167.794	53.1693	183.806	114.154	40.0982	46.7324	73.3853	39.8846	-3.27908	0.266933	-12.2843	1.10045e-34	1.49842e-31	yes	39.8846	-2.00353	0.308609	-6.49213	8.46312e-11	1.32989e-08	yes	39.8846	1.27555	0.350014	3.64427	0.00026815	0.00283951	yes
Klc1	1355.7	1343.33	1343.82	1337.8	1202.06	1397.97	1089.58	1239.43	1177.29	1182.86	1150.15	1180.67	1381.2	1355.43	1271.94	1159.91	1112.93	1999.53	2451.46	640.059	625.248	620.362	1255.4	-0.408499	0.137599	-2.96876	0.00299003	0.013185	no	1255.4	1.01196	0.156918	6.44897	1.12612e-10	1.75207e-08	yes	1255.4	1.42046	0.188561	7.53315	4.95313e-14	5.85566e-11	yes
Snrnp200	1147.58	1104.7	1003.58	1128.02	1044.37	1061.26	1207.6	1172.85	1104.47	939.55	1157.04	1173.01	1031.08	1015.01	870.771	1464.87	1452.49	953.559	1002.65	2071.49	1571.18	1839.75	1205.31	-0.175836	0.107309	-1.6386	0.101297	0.222391	no	1205.31	-0.764429	0.119618	-6.39059	1.65252e-10	2.54585e-08	no	1205.31	-0.588592	0.144815	-4.06445	4.8146e-05	0.000761821	no
Tdp1	277.774	295.214	249.672	272.393	207.137	244.32	243.865	260.349	195.71	202.134	264.007	248.007	261.387	252.632	215.584	129.175	130.507	120.845	158.865	149.044	141.809	135.677	211.641	0.865248	0.112474	7.69285	1.43895e-14	1.65245e-12	no	211.641	0.79181	0.124081	6.3814	1.75476e-10	2.67711e-08	no	211.641	-0.0734375	0.153791	-0.477515	0.632995	0.787722	no
Ebf4	61.359	76.8863	29.3732	69.1967	74.8367	87.8024	64.0929	47.8018	36.4111	38.68	36.7314	35.4296	49.1909	34.9385	43.1168	1.3317	16.9175	9.13955	13.318	6.80913	9.66878	10.2398	38.7851	2.35138	0.355118	6.62141	3.55795e-11	1.91057e-09	yes	38.7851	2.59038	0.409214	6.33014	2.44943e-10	3.63117e-08	yes	38.7851	0.238997	0.509829	0.468779	0.639228	0.792439	no
Hist2h3c2	11.6085	23.9363	18.7662	13.1803	12.0273	19.0875	8.59782	13.6577	13.6542	18.7161	16.07	17.236	16.397	33.1468	29.9943	159.804	50.7525	173.651	116.057	47.6639	66.07	137.384	46.2481	-2.81435	0.315351	-8.92449	4.47758e-19	1.08046e-16	yes	46.2481	-2.23902	0.355608	-6.29632	3.048e-10	4.43484e-08	yes	46.2481	0.575329	0.416975	1.37977	0.167658	0.349177	no
Trit1	82.9175	93.5692	119.125	85.6721	76.8412	106.126	67.2193	89.6285	115.302	104.81	52.8014	113.949	126.353	87.7941	110.604	165.131	187.301	142.171	156.011	254.964	151.478	218.449	123.101	-0.760146	0.163628	-4.64557	3.39132e-06	4.1898e-05	no	123.101	-1.13231	0.179952	-6.29228	3.12827e-10	4.50988e-08	yes	123.101	-0.372162	0.217103	-1.71422	0.0864882	0.222935	no
Ccdc57	38.9712	41.3445	31.8209	39.5409	52.1184	37.4115	33.6097	33.2906	30.3426	19.9639	27.5486	28.7267	28.9358	23.2923	35.6182	6.65851	10.8755	12.1861	14.2693	6.80913	6.44585	6.82654	25.7548	1.5972	0.285575	5.59295	2.23248e-08	5.43139e-07	yes	25.7548	2.33697	0.37165	6.28811	3.21364e-10	4.59083e-08	yes	25.7548	0.739767	0.448045	1.6511	0.0987182	0.244997	no
Ddah2	3930.29	3810.22	3920.5	3994.73	3863.44	4310.72	3667.36	4204.86	3081.29	3200.46	3723.65	3706.7	3940.1	4836.74	4054.85	2419.7	2554.54	2245.28	1997.7	2376.39	2307.62	2763.04	3405.01	0.753904	0.0917343	8.21835	2.06325e-16	3.1977e-14	no	3405.01	0.645239	0.102944	6.26785	3.66057e-10	5.13592e-08	no	3405.01	-0.108665	0.124575	-0.872285	0.383053	0.588445	no
Gas5	1563	1755.33	1116.18	818.278	1750.64	1789.64	1655.47	1390.52	1019.51	1524.74	899.92	1507.19	1089.92	1204.93	1031.05	692.485	251.346	260.985	225.455	459.995	299.732	492.364	1036.3	1.91078	0.241896	7.89918	2.80755e-15	3.54439e-13	yes	1036.3	1.68185	0.271266	6.2	5.64622e-10	7.85174e-08	yes	1036.3	-0.228931	0.328612	-0.696661	0.486015	0.679322	no
Sh2b2	125.205	158.85	127.284	158.164	138.982	171.024	123.496	177.55	106.199	112.297	123.969	147.464	128.282	132.587	128.413	126.512	79.754	159.434	165.524	52.2034	72.5159	61.4388	126.234	0.0466459	0.15468	0.301564	0.762984	0.864217	no	126.234	1.17548	0.189975	6.18756	6.11031e-10	8.42258e-08	yes	126.234	1.12884	0.224058	5.03814	4.70065e-07	2.15514e-05	yes
H1f0	1158.36	1695.85	1062.33	1372.95	1518.78	1513.26	1200.57	1421.25	1234.94	1262.72	1058.32	1642.21	1525.88	1422.62	1463.16	673.841	942.547	582.9	736.295	855.681	535.006	736.413	1164.36	0.902306	0.13629	6.62049	3.5802e-11	1.91712e-09	no	1164.36	0.946672	0.153192	6.17965	6.42426e-10	8.77833e-08	no	1164.36	0.0443657	0.185459	0.239222	0.810934	0.900427	no
Ppan	407.125	395.312	390.011	386.623	332.756	334.413	382.994	339.735	386.868	356.854	321.4	443.348	407.031	334.155	403.985	454.11	524.443	344.256	367.196	602.23	551.121	647.668	414.256	-0.16643	0.100711	-1.65255	0.0984225	0.217513	no	414.256	-0.68096	0.110369	-6.16985	6.83547e-10	9.25971e-08	no	414.256	-0.51453	0.134366	-3.82931	0.000128504	0.00163606	no
Gm9828	16.5835	24.6616	24.4776	21.9672	34.0774	21.378	36.7361	27.3153	33.3768	28.6981	29.8443	28.7267	29.9004	47.4805	33.7435	62.59	55.5861	81.2404	56.1258	62.7953	64.4585	93.0116	41.5807	-1.13239	0.200833	-5.63846	1.71575e-08	4.32065e-07	yes	41.5807	-1.33912	0.219076	-6.11256	9.80459e-10	1.30567e-07	yes	41.5807	-0.206728	0.260585	-0.793321	0.427591	0.629724	no
Cwc27	156.714	163.202	140.339	176.836	168.382	181.713	153.979	162.185	141.093	143.49	156.109	171.402	138.892	174.692	133.1	94.5508	96.6715	66.0078	95.1285	100.624	72.5159	91.3049	135.406	0.848346	0.120824	7.02132	2.19775e-12	1.5529e-10	no	135.406	0.810269	0.1328	6.10141	1.05139e-09	1.38837e-07	no	135.406	-0.038077	0.165885	-0.229538	0.818451	0.90513	no
Pgls	1086.22	1126.46	1001.95	1220.28	946.817	993.313	1091.14	1294.92	1061.99	1069.32	922.877	1256.31	1235.56	954.089	1056.36	617.909	942.547	616.412	683.023	740.682	562.401	626.335	959.405	0.606815	0.110076	5.5127	3.53363e-08	8.0576e-07	no	959.405	0.754655	0.124011	6.0854	1.16198e-09	1.50904e-07	no	959.405	0.14784	0.150113	0.984855	0.324696	0.530641	no
2810402E24Rik	53.0672	81.2384	70.9852	41.7377	70.1594	67.1879	43.7707	52.9235	48.5481	82.351	64.28	67.0289	71.375	69.877	79.6723	127.843	91.8379	78.1939	58.9797	132.4	133.751	189.436	80.7566	-0.457547	0.190668	-2.3997	0.0164085	0.0537222	no	80.7566	-1.24192	0.204519	-6.07237	1.26033e-09	1.61014e-07	yes	80.7566	-0.784371	0.249587	-3.14267	0.00167414	0.011613	no
Qser1	331.67	308.996	279.045	299.852	263.265	319.906	303.269	276.568	235.155	233.328	355.836	299.715	282.607	379.844	227.769	183.775	148.632	170.605	134.131	155.097	148.255	180.05	250.789	0.883136	0.126452	6.98397	2.86958e-12	1.93296e-10	no	250.789	0.856121	0.141032	6.07042	1.27578e-09	1.61674e-07	no	250.789	-0.027015	0.173046	-0.156114	0.875943	0.937454	no
Dock3	76.2841	92.8438	80.7762	90.0655	90.2049	144.301	111.772	123.773	72.8222	67.3781	82.6457	94.798	61.7298	94.961	71.2364	70.5802	42.2938	115.768	119.862	26.48	30.6178	28.1595	81.3342	0.0490984	0.219967	0.223208	0.823374	0.900693	no	81.3342	1.68599	0.278438	6.05517	1.40269e-09	1.7495e-07	yes	81.3342	1.63689	0.325465	5.0294	4.92013e-07	2.23104e-05	yes
Smim7	237.144	268.377	230.906	249.328	262.596	284.022	225.107	286.811	221.501	178.427	204.318	219.28	244.99	270.549	276.51	207.745	183.676	207.163	202.624	142.992	156.312	142.504	222.858	0.293178	0.105696	2.7738	0.00554062	0.021834	no	222.858	0.745264	0.123079	6.05516	1.4028e-09	1.7495e-07	no	222.858	0.452086	0.148183	3.05087	0.00228182	0.0148188	no
Nsd1	707.286	742.751	720.459	741.393	756.385	843.667	790.218	824.582	647.814	660.056	688.714	754.554	674.205	668.31	637.378	560.646	500.275	615.396	600.261	456.969	535.006	500.897	664.874	0.347801	0.080254	4.33376	1.46585e-05	0.000146454	no	664.874	0.549571	0.0908564	6.04879	1.45935e-09	1.80569e-07	no	664.874	0.20177	0.110057	1.83333	0.0667541	0.185067	no
Adamts20	25.7044	20.3096	23.6617	24.1639	19.3773	16.797	13.2875	19.6329	39.4453	18.7161	22.9571	16.2784	18.326	19.7089	11.2478	43.9461	79.754	37.5737	39.0027	71.1176	66.07	44.3725	31.4296	-1.29688	0.239623	-5.41219	6.22602e-08	1.33057e-06	yes	31.4296	-1.57381	0.260745	-6.03583	1.58143e-09	1.94145e-07	yes	31.4296	-0.27693	0.309317	-0.895295	0.370629	0.576964	no
Gigyf2	364.008	300.292	243.961	266.901	361.488	371.061	410.351	410.584	260.946	268.265	300.738	331.314	357.84	309.967	269.011	107.868	175.217	149.279	248.285	149.801	156.312	142.504	270.727	0.914886	0.163099	5.60939	2.03043e-08	5.00725e-07	no	270.727	1.11091	0.184539	6.01992	1.74502e-09	2.12568e-07	yes	270.727	0.196026	0.224071	0.874838	0.381662	0.586854	no
Smim4	242.119	257.497	274.966	255.918	277.297	306.927	228.233	244.131	259.429	279.494	291.556	283.437	281.642	301.904	277.447	475.417	453.148	505.722	392.881	391.903	393.197	397.646	321.45	-0.755061	0.0802736	-9.4061	5.14892e-21	1.66362e-18	no	321.45	-0.544494	0.0906562	-6.00614	1.89989e-09	2.26982e-07	no	321.45	0.210567	0.108135	1.94726	0.051503	0.154034	no
Naa25	227.194	229.934	223.563	192.213	195.11	235.921	245.429	252.667	235.155	205.878	261.711	248.965	224.735	261.591	216.521	279.657	230.803	214.272	254.944	317.76	348.076	376.313	249.019	-0.0880931	0.0928208	-0.949066	0.342587	0.530566	no	249.019	-0.594341	0.098965	-6.00556	1.90668e-09	2.26982e-07	no	249.019	-0.506248	0.121864	-4.15419	3.26447e-05	0.000567545	no
Snhg9	72.9674	51.4993	66.9056	66.9999	84.1912	70.2419	85.1966	80.2388	43.9967	78.6078	73.4628	80.4347	62.6943	57.3349	74.9857	109.199	79.754	88.3489	91.3234	164.176	138.586	109.225	83.1986	-0.387964	0.152207	-2.54893	0.0108055	0.0380585	no	83.1986	-0.968688	0.161256	-6.00714	1.88823e-09	2.26982e-07	no	83.1986	-0.580724	0.197585	-2.93911	0.00329154	0.0196318	no
Iah1	290.211	335.834	241.513	228.459	225.178	244.32	235.268	260.349	210.881	416.746	220.388	230.771	264.281	319.821	267.136	98.5459	140.174	107.644	103.69	119.538	119.248	147.624	219.437	1.24471	0.157484	7.90369	2.70774e-15	3.44118e-13	yes	219.437	1.04394	0.173908	6.00284	1.93902e-09	2.29095e-07	yes	219.437	-0.200764	0.214384	-0.936467	0.349033	0.555393	no
Higd2a	645.927	681.097	778.389	715.032	632.102	703.183	611.227	703.37	676.639	627.615	578.52	877.121	808.274	733.708	772.352	929.527	851.918	948.482	907.526	1095.51	963.655	1109.31	788.659	-0.36926	0.0880607	-4.19325	2.7499e-05	0.000248679	no	788.659	-0.587689	0.0981164	-5.98972	2.10202e-09	2.46116e-07	no	788.659	-0.218429	0.118635	-1.84119	0.0655934	0.182613	no
N4bp2os	81.2592	99.3719	103.622	69.1967	88.2003	106.89	59.4031	60.6059	40.9625	74.8646	75.7585	73.7318	110.921	116.462	95.6067	221.062	124.465	190.915	146.498	173.255	185.318	295.248	117.892	-1.01677	0.206782	-4.91711	8.78296e-07	1.29992e-05	yes	117.892	-1.37378	0.229393	-5.98877	2.1144e-09	2.46116e-07	yes	117.892	-0.357008	0.276085	-1.29311	0.195974	0.386323	no
Rnft2	97.8427	119.682	90.5673	99.9507	96.2186	140.484	85.1966	100.725	59.168	79.8555	48.21	81.3922	98.3818	86.8983	80.6096	47.9412	37.4602	124.907	137.936	32.5325	12.8917	22.1862	80.9562	0.0625727	0.262741	0.238153	0.811762	0.893351	no	80.9562	1.97308	0.330225	5.97497	2.30131e-09	2.65903e-07	yes	80.9562	1.91051	0.386539	4.94261	7.70827e-07	3.08163e-05	yes
Commd3	718.895	785.546	665.792	672.196	656.157	913.909	594.031	668.372	474.861	578.953	649.687	677.949	685.779	849.274	741.421	596.602	566.737	696.637	663.997	404.009	343.242	428.365	637.837	0.127874	0.119227	1.07252	0.283485	0.468737	no	637.837	0.811097	0.136372	5.94766	2.72002e-09	3.09728e-07	no	637.837	0.683223	0.164	4.166	3.09985e-05	0.000545224	no
Soat1	101.989	93.5692	79.1444	98.8524	99.5595	78.6404	123.496	75.1172	113.785	91.0852	80.35	103.416	81.9848	87.7941	133.1	59.9266	64.0449	69.0543	77.0541	47.6639	38.6751	46.0791	83.8355	0.503794	0.154472	3.26139	0.00110867	0.00574311	no	83.8355	1.10329	0.18595	5.93325	2.96988e-09	3.35746e-07	yes	83.8355	0.599494	0.223081	2.68734	0.00720235	0.0355521	no
Tbcd	193.198	205.997	190.926	187.82	192.437	232.104	209.474	243.277	148.679	157.216	167.587	214.492	169.757	191.714	208.085	121.185	134.132	152.326	164.572	124.834	87.019	110.078	173.041	0.443093	0.122464	3.61815	0.000296711	0.00186243	no	173.041	0.83999	0.141967	5.9168	3.2826e-09	3.68448e-07	no	173.041	0.396897	0.171562	2.31343	0.020699	0.0792112	no
Kpna4	376.446	281.433	279.045	299.852	201.792	233.631	316.556	297.054	256.395	208.373	257.12	268.116	277.784	341.322	258.701	167.794	138.965	145.217	145.547	146.018	161.146	142.504	236.4	0.894938	0.135203	6.61921	3.61121e-11	1.92831e-09	no	236.4	0.894174	0.151185	5.91443	3.33017e-09	3.71137e-07	no	236.4	-0.000763822	0.18519	-0.00412454	0.996709	0.997674	no
H3f3b	3270.27	3979.95	3518.25	3432.37	3498.61	3639.6	3092.87	3485.27	3416.57	3285.31	3039.52	3423.26	3115.42	3664.96	2696.67	2486.29	2879.6	2342.77	2276.43	2479.28	1957.93	2385.88	3062.14	0.434163	0.0852247	5.09433	3.49972e-07	5.93551e-06	no	3062.14	0.565876	0.0958769	5.90211	3.58888e-09	3.97153e-07	no	3062.14	0.131713	0.115888	1.13655	0.255727	0.457373	no
Zfp316	42.2879	39.8938	43.2438	57.1147	60.1366	87.0389	43.7707	69.9956	36.4111	41.1755	25.2528	39.2598	64.6234	52.8556	62.8005	25.3023	24.1679	18.2791	38.0514	12.8617	12.8917	15.3597	41.4898	0.959615	0.25544	3.75671	0.000172163	0.0011738	no	41.4898	1.90861	0.323691	5.89639	3.71544e-09	4.08283e-07	yes	41.4898	0.948992	0.384143	2.47042	0.0134956	0.0574056	no
D130020L05Rik	9.9501	20.3096	27.7413	19.7705	17.3728	21.378	28.1383	18.7793	36.4111	19.9639	22.9571	34.472	24.1132	22.3965	20.6211	46.6095	64.0449	45.6977	26.636	63.5519	61.2356	61.4388	32.4359	-0.999373	0.230585	-4.33407	1.46379e-05	0.000146325	no	32.4359	-1.45274	0.247001	-5.88151	4.06531e-09	4.43627e-07	yes	32.4359	-0.453369	0.29638	-1.52969	0.126095	0.290522	no
Ssu72	825.859	800.053	842.031	862.212	783.78	745.939	776.93	780.194	625.057	714.957	801.204	830.201	855.536	756.105	812.657	1065.36	986.05	1021.6	932.26	1083.41	991.05	1122.11	864.298	-0.343563	0.0668901	-5.13622	2.80312e-07	4.92951e-06	no	864.298	-0.43793	0.0745123	-5.87728	4.17054e-09	4.51971e-07	no	864.298	-0.0943676	0.0900619	-1.04781	0.294727	0.499543	no
Lsm7	192.369	203.821	195.821	170.246	220.501	200.037	205.566	218.523	198.744	192.152	144.63	208.747	219.912	175.588	207.148	209.077	256.18	256.923	195.965	311.707	259.446	337.914	217.319	-0.209936	0.0993546	-2.11299	0.0346012	0.0974735	no	217.319	-0.623218	0.10697	-5.82608	5.67444e-09	6.1074e-07	no	217.319	-0.413282	0.130932	-3.15646	0.00159696	0.0112067	no
Igsf8	1821.7	2139.03	1672.64	1625.57	1947.09	2278.28	1606.23	1935.97	1153.02	1261.47	1118.01	1780.1	1730.36	1456.67	1379.74	729.772	790.29	485.411	590.748	765.649	725.159	909.636	1359.21	1.35763	0.161749	8.39341	4.72245e-17	8.11027e-15	yes	1359.21	1.05349	0.181137	5.81595	6.02899e-09	6.44487e-07	yes	1359.21	-0.304142	0.219553	-1.38528	0.165967	0.347316	no
Mettl13	87.0634	99.3719	103.622	95.5573	75.5048	104.599	85.9782	96.4573	63.7194	94.8285	80.35	123.525	120.566	104.815	89.0455	123.848	128.09	110.69	96.0798	186.873	157.923	160.424	108.588	-0.255728	0.133906	-1.90975	0.0561654	0.142662	no	108.588	-0.823625	0.141749	-5.81047	6.2299e-09	6.61464e-07	no	108.588	-0.567897	0.174307	-3.25803	0.00112188	0.00852926	no
Klhl23	242.119	270.553	215.403	251.524	245.224	236.685	253.245	274.861	206.329	238.319	213.501	207.79	214.125	241.882	212.772	182.443	157.091	271.14	250.188	129.374	122.471	153.597	217.756	0.122359	0.116724	1.04828	0.29451	0.481248	no	217.756	0.793487	0.137529	5.76961	7.94548e-09	8.37955e-07	no	217.756	0.671127	0.164355	4.08341	4.43799e-05	0.000715221	no
Trap1	349.912	293.038	269.254	235.049	272.619	246.61	339.223	303.883	263.98	289.476	293.851	337.06	307.684	292.05	250.265	142.492	217.511	132.016	163.621	194.439	128.917	159.57	249.206	0.824042	0.128602	6.40772	1.47715e-10	6.80168e-09	no	249.206	0.829444	0.143838	5.7665	8.09332e-09	8.42241e-07	no	249.206	0.00540146	0.176091	0.0306743	0.975529	0.986617	no
A930033H14Rik	18.2419	21.0349	20.398	19.7705	34.0774	28.2495	27.3567	11.9505	18.2055	18.7161	16.07	29.6842	28.9358	19.7089	43.1168	54.5997	45.919	34.5272	44.7104	54.4731	64.4585	78.5052	33.305	-0.893583	0.235738	-3.79057	0.0001503	0.00104645	no	33.305	-1.45062	0.251535	-5.76707	8.06633e-09	8.42241e-07	yes	33.305	-0.557033	0.303448	-1.83568	0.0664051	0.184315	no
Yipf3	280.261	327.129	281.493	287.77	236.537	267.225	261.843	257.789	247.292	279.494	213.501	259.498	268.139	309.071	327.125	231.716	232.012	276.217	238.773	175.524	156.312	188.583	254.696	0.165443	0.0973803	1.69893	0.0893316	0.2022	no	254.696	0.652487	0.113643	5.74157	9.38001e-09	9.69721e-07	no	254.696	0.487045	0.136449	3.56942	0.000357766	0.00354787	no
Jarid2	202.319	212.525	217.851	261.41	277.297	267.225	261.061	270.593	291.289	243.31	206.614	203.002	220.877	201.568	185.59	215.736	262.221	236.613	249.237	422.923	380.305	349.86	256.337	-0.0376691	0.114984	-0.327602	0.743212	0.851997	no	256.337	-0.711321	0.124051	-5.7341	9.80335e-09	1.00686e-06	no	256.337	-0.673652	0.152103	-4.42891	9.47084e-06	0.000218481	no
AW011738	9.9501	15.9575	23.6617	13.1803	11.3591	7.63499	10.1611	12.8041	27.3083	16.2207	11.4786	37.3447	15.4324	12.542	15.9345	27.9657	44.7106	7.10854	28.5386	105.163	43.5095	73.3853	25.9705	-0.753562	0.370124	-2.03598	0.0417529	0.113075	no	25.9705	-2.22558	0.39147	-5.68519	1.30664e-08	1.33328e-06	yes	25.9705	-1.47202	0.477651	-3.08179	0.00205758	0.0137098	yes
Trp53bp1	558.864	513.542	518.926	510.737	491.784	562.699	568.238	578.744	397.488	459.169	528.014	450.051	554.603	534.827	436.791	372.876	387.894	449.869	522.256	296.576	333.573	350.713	471.738	0.236041	0.0998747	2.36337	0.0181096	0.058295	no	471.738	0.648523	0.114256	5.67606	1.3783e-08	1.39733e-06	no	471.738	0.412482	0.137716	2.99516	0.00274305	0.0170165	no
Prepl	14.096	5.0774	21.214	13.1803	12.0273	13.743	16.414	18.7793	22.7569	18.7161	13.7743	16.2784	16.397	26.8758	20.6211	33.2925	31.4182	29.4496	39.954	43.8811	43.5095	46.0791	23.5243	-1.02732	0.239696	-4.28594	1.81972e-05	0.000174933	yes	23.5243	-1.43377	0.254254	-5.63911	1.70933e-08	1.71085e-06	yes	23.5243	-0.406446	0.304018	-1.33691	0.181251	0.366826	no
Bcl11a	1548.07	1975.11	1493.95	1644.24	1574.91	2230.18	1457.72	1810.49	1368.45	1516.01	1480.74	1227.59	1731.33	1913.55	1680.62	1422.26	899.045	1713.16	1645.72	740.682	770.28	1059.82	1495.63	0.210829	0.147594	1.42844	0.153166	0.301196	no	1495.63	0.939096	0.166846	5.62852	1.8176e-08	1.78898e-06	no	1495.63	0.728267	0.201214	3.61937	0.000295325	0.00305114	no
Gm45051	31.5087	30.4644	27.7413	26.3606	31.4047	16.0335	32.828	25.6081	25.7912	18.7161	11.4786	25.854	26.0422	26.8758	31.8689	43.9461	66.4617	37.5737	37.1001	55.9862	56.4012	66.5587	34.2093	-0.791718	0.1969	-4.02091	5.79729e-05	0.000467882	no	34.2093	-1.17467	0.208714	-5.62815	1.82154e-08	1.78898e-06	yes	34.2093	-0.382957	0.251775	-1.52103	0.128253	0.2938	no
Stk38	461.851	369.199	405.513	388.819	394.897	446.647	408.006	433.631	342.871	398.03	509.648	364.829	365.556	399.553	378.678	296.969	294.848	273.171	321.534	238.32	298.121	284.155	367.038	0.443381	0.0902007	4.9155	8.85577e-07	1.30866e-05	no	367.038	0.571642	0.10173	5.61921	1.91833e-08	1.86078e-06	no	367.038	0.128261	0.123884	1.03534	0.300512	0.506134	no
Pms2	121.06	116.055	116.677	109.836	96.8867	119.869	123.496	138.284	109.233	118.536	119.377	127.355	149.502	116.462	111.541	69.2485	61.6281	60.9303	71.3464	74.9005	51.5668	75.0919	102.676	0.861831	0.129231	6.6689	2.57735e-11	1.43661e-09	no	102.676	0.788773	0.140409	5.61769	1.93531e-08	1.86573e-06	no	102.676	-0.073058	0.17696	-0.412851	0.679716	0.820687	no
Uhrf2	529.014	530.225	565.434	471.196	437.661	453.519	544.008	508.748	505.204	486.62	463.734	493.141	529.526	415.678	433.042	464.764	575.196	391.985	468.032	693.775	704.21	773.959	519.94	0.0513169	0.0918014	0.558999	0.576163	0.737487	no	519.94	-0.559674	0.100137	-5.58906	2.28298e-08	2.18748e-06	no	519.94	-0.610991	0.12239	-4.99217	5.97039e-07	2.53364e-05	no
Sh3rf3	48.0922	52.2247	54.6667	38.4426	38.0865	67.9514	21.1037	48.6554	28.8254	16.2207	22.9571	28.7267	54.0135	59.1267	58.1139	22.6389	12.0839	56.8683	88.4695	1.51314	1.61146	10.2398	37.756	-0.0855502	0.392722	-0.217839	0.827555	0.903611	no	37.756	3.18748	0.571812	5.57434	2.48463e-08	2.36627e-06	yes	37.756	3.27303	0.645386	5.07143	3.94837e-07	1.89906e-05	yes
Sypl2	37.3129	27.563	36.7165	16.4754	41.4274	52.6815	23.4486	19.6329	12.137	19.9639	22.9571	16.2784	31.8294	35.8343	34.6809	1.3317	2.41679	4.06202	1.90257	3.02628	4.83439	4.26659	20.49	3.55028	0.555736	6.38842	1.67607e-10	7.57133e-09	yes	20.49	2.89589	0.520112	5.56782	2.57949e-08	2.44182e-06	yes	20.49	-0.654387	0.734826	-0.890533	0.37318	0.579083	no
Paqr3	40.6296	44.9712	31.8209	51.6229	36.082	43.5195	35.1729	48.6554	19.7227	19.9639	43.6186	28.7267	39.5456	26.8758	37.4928	6.65851	7.25036	24.3721	22.8309	8.32227	12.8917	5.97322	28.9418	1.21519	0.294262	4.12962	3.63366e-05	0.000316468	yes	28.9418	2.09987	0.377934	5.55618	2.75746e-08	2.59465e-06	yes	28.9418	0.884679	0.450054	1.96572	0.0493312	0.149501	no
Zfp280d	318.403	275.63	282.309	215.278	273.287	259.59	257.935	268.885	233.638	249.549	236.458	218.323	235.345	241.882	228.706	95.8825	143.799	117.799	172.183	132.4	170.815	152.744	217.311	0.928916	0.123787	7.50415	6.18263e-14	6.26912e-12	no	217.311	0.754009	0.135869	5.54951	2.86475e-08	2.66371e-06	no	217.311	-0.174907	0.168262	-1.0395	0.298574	0.503632	no
Bphl	165.835	174.082	141.154	148.279	153.682	156.517	143.818	153.649	135.024	121.031	94.1242	119.694	128.282	149.608	142.473	57.2631	73.712	63.9768	71.3464	95.3279	78.9617	69.1187	119.862	1.10268	0.138271	7.97476	1.52678e-15	2.07892e-13	yes	119.862	0.813595	0.146804	5.54205	2.98947e-08	2.76332e-06	no	119.862	-0.289087	0.186495	-1.55011	0.121116	0.282115	no
Psrc1	685.728	630.323	673.951	577.737	546.575	521.47	551.042	505.334	465.758	484.124	633.617	580.279	571.965	574.245	508.028	619.241	676.701	450.884	530.817	339.7	315.847	397.646	538.228	-0.00249011	0.108004	-0.0230557	0.981606	0.991039	no	538.228	0.68779	0.124267	5.53476	3.11659e-08	2.84733e-06	no	538.228	0.69028	0.14913	4.62872	3.67933e-06	0.000106463	no
Tmem138	299.332	236.462	299.443	282.278	287.319	242.793	283.728	258.642	267.015	320.67	298.443	268.116	299.004	278.612	266.199	300.964	366.143	243.721	218.796	477.396	415.758	401.912	300.579	-0.0122519	0.105983	-0.115603	0.907967	0.951334	no	300.579	-0.634153	0.114556	-5.53577	3.09861e-08	2.84733e-06	no	300.579	-0.621902	0.140424	-4.42875	9.47795e-06	0.000218481	no
BC003331	203.977	205.272	206.428	191.115	201.792	187.057	176.646	151.942	219.984	207.125	181.361	133.1	191.941	261.591	216.521	121.185	114.797	177.713	181.696	94.5713	122.471	95.5715	174.721	0.386412	0.144223	2.67926	0.00737841	0.0277261	no	174.721	0.927345	0.167767	5.52758	3.24683e-08	2.94917e-06	no	174.721	0.540933	0.20177	2.68095	0.00734144	0.0360344	no
Slc8a2	78.7716	97.1959	87.3036	84.5737	92.8776	152.7	64.8745	113.529	69.7879	47.4142	66.5757	83.3074	110.921	138.858	93.7321	65.2534	54.3777	113.737	112.252	28.7497	32.2293	31.5727	82.7542	0.0938502	0.233835	0.401353	0.68816	0.816188	no	82.7542	1.59374	0.28892	5.51618	3.46448e-08	3.1109e-06	yes	82.7542	1.49988	0.339987	4.4116	1.02609e-05	0.000230433	yes
Kmt2e	610.273	617.266	631.523	522.819	761.062	800.911	629.204	743.489	773.736	653.817	762.177	556.34	657.808	713.103	707.677	379.535	387.894	416.357	549.843	419.14	444.764	398.499	597.147	0.636811	0.110668	5.75423	8.70353e-09	2.38384e-07	no	597.147	0.685348	0.124335	5.51209	3.54594e-08	3.16596e-06	no	597.147	0.0485367	0.15096	0.321521	0.747816	0.862997	no
Gm23935	363.179	258.947	263.543	208.688	192.437	200.8	264.188	353.392	326.183	276.999	401.75	333.229	375.201	309.967	358.057	4880.68	2034.94	3338.98	2723.53	679.4	634.917	715.08	886.095	-3.4425	0.189814	-18.1362	1.65157e-73	3.1484e-69	yes	886.095	-1.18138	0.21507	-5.49299	3.95195e-08	3.48882e-06	yes	886.095	2.26112	0.25777	8.77184	1.75766e-18	4.15587e-15	yes
Gm10501	42.2879	41.3445	56.2986	27.459	34.0774	38.9385	38.2994	30.7298	40.9625	52.4052	32.14	51.708	52.0845	43.8971	52.49	99.8776	70.0869	99.5195	88.4695	100.624	66.07	87.8917	56.7119	-1.0749	0.167425	-6.42017	1.36121e-10	6.37562e-09	yes	56.7119	-1.02168	0.186194	-5.48721	4.08334e-08	3.58467e-06	yes	56.7119	0.0532147	0.220544	0.241288	0.809332	0.899312	no
Pianp	135.156	163.927	181.135	177.934	201.124	222.942	123.496	185.232	97.0962	104.81	144.63	141.718	174.58	172.901	183.715	141.16	102.713	229.504	306.314	34.0457	46.7324	84.4784	152.516	-0.279389	0.235269	-1.18753	0.235018	0.410158	no	152.516	1.54247	0.281158	5.48615	4.1078e-08	3.58611e-06	yes	152.516	1.82186	0.333136	5.46883	4.53015e-08	3.73027e-06	yes
E130307A14Rik	149.252	162.477	135.443	164.754	140.987	167.206	106.3	145.113	109.233	116.04	105.603	92.8829	142.75	145.129	148.097	103.873	91.8379	146.233	149.352	67.3348	66.07	69.1187	123.868	0.140837	0.153261	0.918938	0.358128	0.546247	no	123.868	1.01094	0.184338	5.48418	4.15396e-08	3.60637e-06	yes	123.868	0.870104	0.219018	3.97276	7.10447e-05	0.00102516	no
Gstm7	132.668	171.906	142.786	148.279	127.623	242.793	132.094	155.356	139.576	107.306	135.447	116.822	163.005	198.881	156.533	177.116	143.799	228.489	312.022	54.4731	67.6815	72.532	151.236	-0.509205	0.184489	-2.76008	0.00577869	0.0226479	no	151.236	1.23186	0.224703	5.48217	4.20136e-08	3.60766e-06	yes	151.236	1.74107	0.26436	6.58597	4.51929e-11	1.87573e-08	yes
Pts	129.351	140.716	129.732	123.016	114.26	122.16	107.082	131.455	71.305	113.545	128.56	97.6707	108.992	135.275	100.293	58.5948	84.5876	64.9923	68.4926	68.0913	70.9044	48.6391	100.805	0.762183	0.148761	5.12355	2.99842e-07	5.22953e-06	no	100.805	0.924379	0.168601	5.48263	4.19058e-08	3.60766e-06	no	100.805	0.162196	0.207219	0.782725	0.433789	0.636391	no
Psmg3	525.697	522.972	499.344	483.278	426.302	490.167	457.248	513.87	436.933	444.196	406.341	420.367	505.412	509.743	492.093	342.247	340.767	352.38	338.658	358.614	311.012	357.54	433.417	0.474911	0.0769618	6.17074	6.79713e-10	2.53281e-08	no	433.417	0.46939	0.0856608	5.47964	4.26187e-08	3.63973e-06	no	433.417	-0.00552096	0.105009	-0.0525758	0.95807	0.977857	no
Vit	19.9002	36.9925	24.4776	35.1475	30.7365	35.8845	21.8854	39.2658	19.7227	9.98194	22.9571	22.0238	25.0777	37.6261	42.1794	9.32191	14.5007	8.12404	25.6847	3.02628	6.44585	5.1199	22.5492	0.964455	0.325528	2.96274	0.00304911	0.0134084	no	22.5492	2.63758	0.481753	5.47496	4.37611e-08	3.71709e-06	yes	22.5492	1.67312	0.550076	3.04162	0.00235309	0.0151423	yes
Mapk8ip2	165.835	166.103	112.597	148.279	170.387	251.955	174.301	190.354	104.682	121.031	128.56	96.7131	125.389	127.212	135.912	91.8874	64.0449	158.419	196.916	49.1771	59.6242	49.4924	131.312	0.20854	0.231989	0.898921	0.368695	0.557369	no	131.312	1.50229	0.275357	5.45577	4.87613e-08	4.11954e-06	yes	131.312	1.29375	0.327728	3.94762	7.89328e-05	0.0011141	yes
Zfp330	194.856	190.04	177.871	182.328	183.751	196.219	213.382	206.572	135.024	189.657	167.587	203.959	177.473	237.402	183.715	141.16	114.797	134.047	113.203	94.5713	146.643	110.931	167.963	0.60139	0.119266	5.04244	4.59621e-07	7.4759e-06	no	167.963	0.733334	0.134595	5.44845	5.08094e-08	4.26962e-06	no	167.963	0.131944	0.164828	0.800497	0.423423	0.626244	no
Rpl15	470.142	517.169	539.324	475.59	439.665	505.437	483.823	531.796	499.135	486.62	539.493	451.966	462.009	610.08	505.216	627.231	567.945	650.939	524.158	701.341	689.706	680.947	543.624	-0.242053	0.0772701	-3.13256	0.00173292	0.00833786	no	543.624	-0.464476	0.0853135	-5.44434	5.19969e-08	4.34617e-06	no	543.624	-0.222423	0.103516	-2.14869	0.0316589	0.108779	no
Tmcc1	245.436	250.243	257.831	244.934	247.228	297.765	238.394	297.908	239.706	225.841	247.937	208.747	251.742	249.049	213.709	167.794	157.091	233.566	274.921	127.86	136.974	168.957	226.529	0.242249	0.123029	1.96904	0.0489484	0.128209	no	226.529	0.775621	0.142894	5.42794	5.70085e-08	4.7149e-06	no	226.529	0.533371	0.171676	3.10685	0.0018909	0.0127636	no
Knstrn	717.237	657.886	621.732	685.376	566.62	527.578	730.815	687.151	490.032	601.412	702.488	654.968	615.369	631.58	524.9	198.423	341.976	125.923	171.231	374.502	301.344	296.954	510.25	1.58893	0.159435	9.96601	2.14688e-23	9.09466e-21	yes	510.25	0.950031	0.175433	5.41535	6.11699e-08	5.03258e-06	no	510.25	-0.638897	0.215218	-2.96861	0.00299151	0.0182094	no
Prtn3	29.8503	35.5418	23.6617	25.2623	39.4229	44.283	19.5405	44.3874	34.894	29.9458	18.3657	29.6842	36.6521	32.2509	40.3048	9.32191	14.5007	9.13955	13.318	10.592	8.05732	8.53317	25.3414	1.49479	0.286452	5.2183	1.80576e-07	3.40824e-06	yes	25.3414	1.82234	0.337221	5.40399	6.51748e-08	5.27916e-06	yes	25.3414	0.32755	0.419178	0.78141	0.434561	0.637037	no
Atpaf2	110.28	140.716	154.209	123.016	127.623	112.998	123.496	124.626	119.853	118.536	146.926	157.997	149.502	152.296	123.726	202.419	193.343	190.915	175.037	205.787	178.872	219.303	152.34	-0.52332	0.104255	-5.0196	5.17797e-07	8.22563e-06	no	152.34	-0.618832	0.114509	-5.40422	6.50908e-08	5.27916e-06	no	152.34	-0.095512	0.138143	-0.691399	0.489315	0.681017	no
Rngtt	165.006	134.914	157.473	151.574	155.019	169.497	179.773	177.55	139.576	139.747	162.996	145.548	146.608	177.38	122.789	105.204	116.006	94.442	118.911	92.3016	80.5732	107.518	138.2	0.515296	0.116037	4.4408	8.96263e-06	9.64735e-05	no	138.2	0.712828	0.132031	5.39895	6.70338e-08	5.40189e-06	no	138.2	0.197532	0.161554	1.2227	0.221444	0.416302	no
Gdpd1	413.758	478.001	427.543	378.934	447.015	524.524	364.235	432.777	276.117	341.882	280.077	377.277	438.86	472.117	403.048	311.618	262.221	467.132	458.52	211.083	174.038	236.369	371.689	0.108668	0.154914	0.701477	0.483005	0.66037	no	371.689	0.960539	0.178253	5.38863	7.09961e-08	5.65185e-06	no	371.689	0.851871	0.213953	3.98158	6.84597e-05	0.000996406	no
Smim19	215.586	215.427	230.09	220.77	243.887	180.949	232.141	170.721	191.158	209.621	254.824	214.492	144.679	265.174	179.028	98.5459	154.674	127.954	119.862	118.025	127.306	110.078	182.954	0.750041	0.138442	5.41774	6.03572e-08	1.29135e-06	no	182.954	0.839172	0.155746	5.38808	7.12146e-08	5.65185e-06	no	182.954	0.0891305	0.190458	0.46798	0.639799	0.792791	no
Ctf1	45.6046	41.3445	50.5871	42.836	38.7547	29.7765	34.3913	38.4122	45.5139	47.4142	32.14	36.3871	57.8717	36.7302	40.3048	43.9461	47.1274	34.5272	19.977	80.1965	80.5732	84.4784	45.8588	0.20669	0.191598	1.07877	0.280692	0.465289	no	45.8588	-0.989117	0.183655	-5.38572	7.21533e-08	5.69757e-06	no	45.8588	-1.19581	0.238083	-5.02265	5.09636e-07	2.29212e-05	yes
Gm42693	19.071	18.8589	18.7662	17.5738	16.7046	14.5065	8.59782	11.9505	7.58564	18.7161	11.4786	22.9813	14.4679	21.5006	19.6837	25.3023	16.9175	17.2636	13.318	49.1771	25.7834	51.199	20.0638	-0.128724	0.273067	-0.471401	0.637354	0.781633	no	20.0638	-1.39995	0.260188	-5.38053	7.42674e-08	5.83519e-06	yes	20.0638	-1.27122	0.334129	-3.80459	0.00014204	0.00176627	yes
Nsdhl	154.227	192.216	163.184	177.934	155.019	183.24	161.795	204.011	172.953	98.5717	213.501	167.572	140.821	204.256	164.031	74.5753	120.839	92.411	118.911	102.894	88.6305	71.6787	146.512	0.735411	0.155647	4.72485	2.30283e-06	3.00883e-05	no	146.512	0.951905	0.177022	5.37732	7.56046e-08	5.9107e-06	no	146.512	0.216495	0.215595	1.00417	0.315295	0.521227	no
Hist1h1c	66.334	67.4569	129.732	85.6721	128.96	93.9104	74.2539	64.8739	101.648	97.3239	114.786	155.124	100.311	145.129	115.29	246.365	218.719	223.411	176.939	251.181	180.484	267.088	141.136	-1.07575	0.198916	-5.40808	6.37053e-08	1.35537e-06	yes	141.136	-1.18991	0.222161	-5.35604	8.50638e-08	6.58469e-06	yes	141.136	-0.114155	0.266951	-0.427626	0.668924	0.813563	no
Vps51	45.6046	47.1473	62.826	35.1475	52.7866	48.1005	46.1156	39.2658	36.4111	53.6529	59.6885	46.9202	56.9071	65.3977	45.9287	114.526	83.3792	86.3179	78.0054	80.1965	83.7961	116.051	62.9169	-0.864976	0.156962	-5.51075	3.57315e-08	8.13798e-07	no	62.9169	-0.925213	0.172802	-5.35419	8.59421e-08	6.62007e-06	no	62.9169	-0.0602368	0.206284	-0.292009	0.77028	0.877371	no
Fam206a	121.06	106.625	108.518	113.131	96.2186	106.126	116.461	122.065	112.268	76.1123	119.377	82.3498	82.9494	108.399	91.8574	61.2583	56.7945	51.7908	61.8336	48.4205	58.0127	65.7054	89.4242	0.847397	0.146145	5.79832	6.69821e-09	1.8973e-07	no	89.4242	0.866006	0.161865	5.35016	8.78774e-08	6.73612e-06	no	89.4242	0.0186089	0.201829	0.0922013	0.926538	0.961691	no
Hdhd2	317.574	305.369	263.543	321.819	266.606	321.433	276.694	275.714	242.741	244.558	254.824	261.413	285.5	328.78	304.629	215.736	229.595	214.272	234.016	189.143	183.707	209.063	261.215	0.355529	0.0917533	3.87483	0.000106698	0.000786843	no	261.215	0.554459	0.104233	5.31944	1.0409e-07	7.94012e-06	no	261.215	0.198931	0.12681	1.56873	0.11671	0.274853	no
3110040N11Rik	52.238	37.7178	48.1394	34.0491	55.4593	45.81	57.8399	52.9235	69.7879	77.3601	68.8714	65.1138	58.8362	71.6687	59.9885	119.853	90.6296	145.217	138.888	94.5713	112.802	133.971	76.8971	-1.1374	0.170937	-6.6539	2.85432e-11	1.56807e-09	yes	76.8971	-1.0115	0.19159	-5.27952	1.2952e-07	9.78496e-06	yes	76.8971	0.125893	0.22759	0.553157	0.580156	0.750521	no
Sltm	1188.21	1050.3	1025.61	908.343	909.399	955.901	956.703	1028.59	814.698	1160.4	1285.6	942.235	978.996	1333.93	941.07	613.914	613.864	658.047	711.561	559.106	699.375	713.373	911.329	0.666131	0.110135	6.04832	1.46361e-09	4.9734e-08	no	911.329	0.652097	0.123575	5.27691	1.31379e-07	9.87793e-06	no	911.329	-0.0140345	0.149856	-0.0936529	0.925385	0.960999	no
Pogk	107.793	145.794	125.652	121.918	128.291	180.949	126.622	126.333	115.302	123.527	126.264	84.2649	86.8075	129.899	104.98	101.209	84.5876	124.907	110.349	56.7428	67.6815	63.1455	111.046	0.215004	0.155578	1.38197	0.166982	0.320949	no	111.046	0.983221	0.186461	5.27307	1.34161e-07	1.00391e-05	no	111.046	0.768218	0.22211	3.45872	0.000542749	0.0048603	no
Nfia	912.922	1069.88	1087.62	827.065	1213.42	1358.27	659.687	932.136	737.324	803.546	920.581	1029.37	924.982	1184.32	972.939	773.718	425.355	770.768	668.754	397.199	528.56	570.869	853.15	0.565411	0.16322	3.4641	0.000532003	0.00307787	no	853.15	0.970152	0.184328	5.26318	1.41584e-07	1.05443e-05	no	853.15	0.40474	0.222588	1.81834	0.0690127	0.189352	no
Pecr	38.1421	53.6753	52.219	50.5245	50.1138	51.1545	38.2994	53.7771	37.9282	53.6529	34.4357	67.0289	53.049	43.8971	49.678	47.9412	38.6686	51.7908	41.8566	92.3016	91.8534	77.6519	53.1654	0.120734	0.162905	0.741135	0.458611	0.638562	no	53.1654	-0.826715	0.157173	-5.25991	1.44129e-07	1.06832e-05	no	53.1654	-0.947449	0.202944	-4.66854	3.03355e-06	9.17883e-05	no
Hist1h3c	93.6968	92.1185	49.7712	93.3606	86.864	94.6739	85.1966	93.8965	65.2365	49.9097	71.1671	86.18	46.2973	44.7929	84.3589	38.6193	35.0434	12.1861	16.1719	25.7234	20.949	29.8661	59.8218	1.60978	0.268085	6.00473	1.91647e-09	6.30979e-08	yes	59.8218	1.55688	0.297275	5.23719	1.63041e-07	1.20283e-05	yes	59.8218	-0.0528962	0.370037	-0.142948	0.886331	0.943419	no
Sfpq	2573.76	2442.23	2350.67	2352.69	1976.49	2288.97	2437.09	2839.94	1579.33	2330.78	2272.76	2017.57	2093.02	2433.15	2255.19	1407.61	1267.61	1142.44	1152.01	1344.43	1518	1623.86	1986.35	0.87914	0.10457	8.40719	4.19947e-17	7.34445e-15	no	1986.35	0.611264	0.11703	5.22316	1.75898e-07	1.27966e-05	no	1986.35	-0.267876	0.141871	-1.88816	0.0590046	0.169203	no
Asphd2	283.578	282.884	270.886	296.557	255.246	345.102	213.382	283.397	260.946	235.823	250.233	276.734	298.039	289.362	262.45	257.018	235.637	354.411	363.391	149.801	153.089	192.85	264.128	-0.14842	0.11783	-1.25961	0.207811	0.375234	no	264.128	0.725241	0.139005	5.21738	1.81475e-07	1.31317e-05	no	264.128	0.873661	0.165444	5.2807	1.28689e-07	8.2877e-06	no
Dpp8	248.753	229.934	211.324	261.41	229.855	231.34	240.739	262.057	245.775	243.31	296.147	229.813	216.054	231.131	218.396	163.799	186.093	132.016	150.303	162.663	141.809	177.49	214.1	0.598987	0.0960157	6.23842	4.42001e-10	1.75539e-08	no	214.1	0.55122	0.105665	5.21666	1.82176e-07	1.31317e-05	no	214.1	-0.0477669	0.130989	-0.364662	0.715364	0.843304	no
Utp15	77.1133	59.4781	87.3036	60.4098	80.8503	90.0929	63.3112	71.7028	84.9592	79.8555	105.603	86.18	76.1977	101.232	72.1737	129.175	134.132	113.737	116.057	126.347	117.637	154.45	94.909	-0.637983	0.133087	-4.79373	1.6371e-06	2.21527e-05	no	94.909	-0.759979	0.145933	-5.20773	1.91165e-07	1.36544e-05	no	94.909	-0.121996	0.175639	-0.694584	0.487316	0.679863	no
Trp53inp2	416.246	493.233	482.21	394.311	408.261	628.36	365.017	444.728	317.08	319.422	371.906	315.036	460.08	568.87	517.401	434.135	308.14	516.892	605.018	195.952	230.439	217.596	409.56	-0.103735	0.170516	-0.608358	0.54295	0.710723	no	409.56	1.01956	0.196184	5.19693	2.02605e-07	1.43411e-05	yes	409.56	1.12329	0.23524	4.77509	1.7963e-06	6.13001e-05	yes
Bin3	76.2841	100.097	79.1444	102.147	92.2095	95.4374	81.2885	81.946	63.7194	68.6259	75.7585	83.3074	89.7011	94.0651	79.6723	55.9314	58.0029	56.8683	54.2233	43.8811	54.7898	47.7858	74.313	0.59807	0.139359	4.29156	1.77419e-05	0.000171247	no	74.313	0.82819	0.159716	5.18538	2.15571e-07	1.51905e-05	no	74.313	0.23012	0.196492	1.17114	0.241543	0.440672	no
Hist2h2be	91.2093	90.6678	150.946	98.8524	68.1548	83.9849	85.1966	90.4821	91.0277	101.067	107.899	88.0951	109.956	144.233	103.105	155.809	136.549	110.69	107.495	169.472	186.93	216.743	117.662	-0.344124	0.165895	-2.07435	0.0380472	0.104948	no	117.662	-0.932636	0.18007	-5.17931	2.22711e-07	1.55541e-05	no	117.662	-0.588512	0.219368	-2.68276	0.00730166	0.0359031	no
Nanos3	26.5336	34.8164	41.612	25.2623	32.0729	41.9925	15.6324	29.8762	22.7569	54.9007	25.2528	37.3447	44.3683	37.6261	56.2392	79.9021	76.1288	67.0233	73.249	74.9005	78.9617	93.0116	48.612	-1.06871	0.214652	-4.97883	6.39707e-07	9.89832e-06	yes	48.612	-1.2244	0.236722	-5.17231	2.31221e-07	1.6077e-05	yes	48.612	-0.155685	0.282754	-0.5506	0.581908	0.751344	no
Gm45250	25.7044	16.6829	17.9503	13.1803	16.0364	23.6685	17.1956	9.38965	16.6884	12.4774	13.7743	7.66045	15.4324	8.95858	19.6837	21.3072	22.9595	35.5427	36.1488	28.7497	49.9554	55.4656	22.0278	-0.890913	0.272316	-3.27161	0.00106937	0.00557254	no	22.0278	-1.48648	0.287455	-5.17119	2.32605e-07	1.6102e-05	yes	22.0278	-0.595572	0.347151	-1.7156	0.0862353	0.222456	no
AC061963.1	20.7294	14.5068	10.607	17.5738	19.3773	16.0335	13.2875	16.2185	15.1713	8.7342	9.18285	10.5331	18.326	20.6047	15.9345	25.3023	30.2099	36.5582	43.7591	31.776	33.8407	43.5192	21.4448	-1.15551	0.221953	-5.20609	1.92857e-07	3.60435e-06	yes	21.4448	-1.24299	0.240746	-5.16309	2.42904e-07	1.67412e-05	yes	21.4448	-0.0874846	0.282935	-0.309204	0.757166	0.869444	no
Cep95	106.134	71.0836	83.224	64.8032	89.5367	74.8229	94.576	47.8018	65.2365	76.1123	78.0543	33.5145	96.4528	68.0852	65.6125	15.9804	33.835	20.3101	27.5873	24.2103	35.4522	27.3062	59.0787	1.60262	0.248902	6.43874	1.20472e-10	5.68892e-09	yes	59.0787	1.39263	0.269896	5.15989	2.47092e-07	1.69555e-05	yes	59.0787	-0.209982	0.340239	-0.61716	0.537129	0.718212	no
Prpf8	1436.13	1327.38	1255.7	1704.65	1004.28	1178.84	1286.55	1446.01	1319.9	1122.97	1248.87	1709.24	1144.89	1246.14	1058.24	1837.75	1748.55	1218.61	1228.11	2331.75	1932.14	2351.74	1460.84	-0.2142	0.132497	-1.61664	0.105956	0.230102	no	1460.84	-0.764061	0.148298	-5.1522	2.57449e-07	1.75894e-05	no	1460.84	-0.549862	0.179298	-3.06674	0.00216404	0.0142569	no
Vwa8	41.4588	49.3233	42.4279	48.3278	50.1138	38.175	57.8399	52.0699	31.8597	37.4323	18.3657	27.7691	32.7939	42.1053	48.7407	9.32191	25.3763	19.2946	15.2206	15.1314	14.5032	15.3597	33.3187	1.27542	0.251545	5.07034	3.97097e-07	6.59169e-06	yes	33.3187	1.483	0.288017	5.149	2.61884e-07	1.78149e-05	yes	33.3187	0.207575	0.358516	0.578983	0.562601	0.736503	no
Rnf157	228.852	243.715	196.637	221.869	233.865	296.238	221.98	278.275	151.713	159.711	156.109	158.954	238.238	219.485	224.02	113.195	91.8379	234.582	230.211	58.2559	101.522	110.078	189.516	0.360904	0.213801	1.68804	0.091404	0.205751	no	189.516	1.27335	0.247683	5.14104	2.73221e-07	1.84917e-05	yes	189.516	0.912446	0.297067	3.07152	0.00212974	0.0140828	no
Dpm3	568.814	527.324	602.966	588.721	555.261	552.01	544.789	519.845	535.546	606.403	528.014	622.411	610.546	541.994	613.945	745.753	743.162	779.908	588.846	706.637	744.496	830.278	620.803	-0.328252	0.0736349	-4.45782	8.27959e-06	8.97292e-05	no	620.803	-0.421036	0.0819076	-5.14038	2.74186e-07	1.84917e-05	no	620.803	-0.0927842	0.0990414	-0.936822	0.34885	0.555281	no
Ift27	844.1	850.827	830.608	835.852	664.175	571.097	529.938	736.661	509.755	571.466	482.1	600.387	747.509	629.788	705.802	479.412	457.981	444.791	413.809	369.206	443.152	339.62	593.547	0.589567	0.141258	4.17369	2.99706e-05	0.000268735	no	593.547	0.819208	0.159457	5.13747	2.78456e-07	1.86198e-05	no	593.547	0.229641	0.192869	1.19065	0.233789	0.43152	no
Pea15a	1917.05	2008.47	1608.18	1858.42	1397.84	1723.22	1499.93	1499.78	1424.58	1265.21	1515.17	1550.28	1830.67	1713.78	1575.64	1267.78	1361.86	937.311	1512.54	1105.35	934.649	1023.98	1478.71	0.357223	0.115593	3.09034	0.00199925	0.00938942	no	1478.71	0.669808	0.13037	5.13774	2.78068e-07	1.86198e-05	no	1478.71	0.312585	0.157446	1.98535	0.0471059	0.144299	no
Ier5l	147.593	125.484	138.707	139.492	154.351	170.26	154.761	200.597	94.062	132.261	144.63	154.166	158.183	136.17	157.47	50.6046	94.2547	37.5737	59.931	81.7096	75.7388	71.6787	121.804	1.29336	0.1719	7.52392	5.31596e-14	5.47774e-12	yes	121.804	0.949959	0.185057	5.13334	2.84651e-07	1.88734e-05	no	121.804	-0.343402	0.232252	-1.47857	0.139255	0.31027	no
Hnrnpu	673.29	714.462	358.19	613.983	567.289	666.535	739.413	703.37	483.964	427.976	445.368	422.282	400.279	426.429	451.789	194.428	356.476	195.992	325.34	202.761	273.949	260.262	450.174	1.01026	0.197726	5.10938	3.23219e-07	5.56597e-06	yes	450.174	1.14036	0.222642	5.12193	3.02423e-07	1.99676e-05	yes	450.174	0.1301	0.269648	0.482481	0.629464	0.785632	no
Pdcd5	1323.36	1305.62	1370.75	1408.1	1240.15	1092.57	1418.64	1339.31	1260.73	1422.43	1278.71	1364.52	1315.62	1342.89	1324.43	1703.25	1653.08	1515.13	1403.15	1683.37	1624.36	1775.75	1416.63	-0.246787	0.0632149	-3.90393	9.46431e-05	0.000709749	no	1416.63	-0.36121	0.0705816	-5.11763	3.09394e-07	2.02727e-05	no	1416.63	-0.114424	0.0853563	-1.34054	0.180069	0.365504	no
Dmtf1	216.415	205.272	206.428	173.541	213.151	213.78	226.67	201.451	242.741	179.675	197.431	142.676	188.083	192.61	187.464	203.75	259.805	266.062	253.042	257.99	344.853	317.434	222.287	-0.305466	0.109396	-2.79229	0.00523364	0.0209071	no	222.287	-0.612528	0.119693	-5.11749	3.09626e-07	2.02727e-05	no	222.287	-0.307062	0.145487	-2.11058	0.0348086	0.116305	no
Ttll5	87.0634	96.4706	93.831	102.147	84.1912	107.653	105.519	112.676	78.8907	104.81	82.6457	108.204	119.601	97.6486	77.7976	58.5948	67.6701	64.9923	70.3951	61.2822	45.121	58.8789	85.7311	0.57427	0.135773	4.22962	2.34083e-05	0.000217887	no	85.7311	0.792853	0.155173	5.10949	3.23034e-07	2.09758e-05	no	85.7311	0.218582	0.190518	1.14731	0.251255	0.451817	no
Vps50	175.785	145.068	147.682	137.295	124.282	136.666	114.117	110.115	100.13	109.801	84.9414	100.543	133.105	111.982	119.977	74.5753	60.4197	94.442	99.885	48.4205	59.6242	80.2118	107.685	0.586105	0.167094	3.50762	0.000452127	0.00267881	no	107.685	0.986123	0.193519	5.09575	3.47357e-07	2.24624e-05	no	107.685	0.400018	0.234146	1.70842	0.0875593	0.22453	no
Slf1	252.898	263.299	249.672	207.59	219.833	289.366	196.187	233.888	207.847	234.576	218.093	165.657	240.167	297.425	235.267	258.35	142.59	331.055	265.409	111.216	125.694	135.677	221.898	-0.0914481	0.153626	-0.595264	0.551667	0.718286	no	221.898	0.919084	0.180411	5.0944	3.49843e-07	2.25305e-05	no	221.898	1.01053	0.215076	4.6985	2.62084e-06	8.19992e-05	yes
Igfbpl1	888.876	1041.59	952.996	943.491	1056.4	1275.81	729.252	922.746	706.982	777.344	642.8	790.941	970.315	1104.59	992.623	691.153	596.947	793.11	869.475	449.403	575.293	546.976	832.687	0.319589	0.141812	2.25361	0.0242207	0.0736276	no	832.687	0.816969	0.16054	5.08888	3.60191e-07	2.30057e-05	no	832.687	0.49738	0.19367	2.56818	0.0102234	0.0464576	no
Foxg1	3378.89	3628.16	3222.89	2999.62	3437.81	4494.72	2691.12	3748.18	2700.49	2898.51	2966.06	2832.45	3273.61	4430.92	3184.08	2138.71	1620.46	2145.76	2289.74	1795.34	1769.39	2378.2	2910.23	0.699242	0.130669	5.35123	8.73578e-08	1.80423e-06	no	2910.23	0.747282	0.146868	5.08813	3.61615e-07	2.30057e-05	no	2910.23	0.0480405	0.177506	0.270641	0.786667	0.886244	no
Prrg2	111.109	84.8651	86.4877	82.377	96.2186	97.7279	102.392	59.7523	86.4763	74.8646	61.9843	105.331	102.24	110.191	98.4187	161.136	149.841	108.659	97.0311	142.235	167.592	188.583	107.978	-0.488274	0.154826	-3.15369	0.0016122	0.00786625	no	107.978	-0.859334	0.16889	-5.08813	3.61612e-07	2.30057e-05	no	107.978	-0.37106	0.204829	-1.81156	0.0700535	0.191223	no
Sox1	307.624	338.735	308.418	336.098	335.429	365.716	337.66	364.489	348.94	349.368	392.567	417.494	272.961	334.155	288.695	246.365	248.929	183.806	240.675	214.866	211.102	249.169	304.239	0.563256	0.103217	5.45701	4.84221e-08	1.05978e-06	no	304.239	0.586085	0.115435	5.0772	3.83037e-07	2.42703e-05	no	304.239	0.0228293	0.141137	0.161753	0.871501	0.935122	no
Magi1	249.582	265.475	212.14	228.459	274.624	274.86	256.371	268.032	213.915	239.567	275.486	277.691	271.032	291.154	233.393	141.16	180.051	119.83	153.157	183.847	145.032	174.93	224.081	0.787072	0.106874	7.3645	1.77816e-13	1.65352e-11	no	224.081	0.589608	0.116276	5.07076	3.96231e-07	2.49055e-05	no	224.081	-0.197464	0.144705	-1.3646	0.172379	0.355614	no
C130036L24Rik	29.8503	31.9151	29.3732	20.8688	18.041	27.486	28.9199	23.9009	21.2398	31.1936	36.7314	22.9813	31.8294	22.3965	36.5555	59.9266	45.919	59.9148	58.9797	56.7428	46.7324	53.759	36.148	-1.04444	0.170941	-6.10994	9.96705e-10	3.56476e-08	yes	36.148	-0.958864	0.189358	-5.06376	4.11076e-07	2.57356e-05	no	36.148	0.0855729	0.222383	0.3848	0.700386	0.833778	no
Ppp1r7	70.4799	62.3795	43.2438	85.6721	51.4502	63.3704	79.7253	72.5564	43.9967	46.1665	61.9843	64.1562	59.8007	75.2521	41.2421	18.6438	20.5427	36.5582	31.3924	31.776	14.5032	24.7462	49.9836	1.17876	0.229871	5.12789	2.93002e-07	5.11961e-06	yes	49.9836	1.31557	0.259987	5.06015	4.18936e-07	2.61236e-05	yes	49.9836	0.136816	0.321967	0.424938	0.670882	0.814931	no
Sertad4	82.0883	115.329	93.831	97.754	88.8685	157.281	85.1966	106.701	78.8907	69.8736	75.7585	73.7318	80.0558	96.7527	86.2335	45.2778	66.4617	78.1939	111.3	34.0457	40.2866	46.0791	82.2723	0.293012	0.199493	1.46878	0.141893	0.284757	no	82.2723	1.21796	0.240814	5.05769	4.24358e-07	2.63571e-05	yes	82.2723	0.924953	0.286215	3.23168	0.00123066	0.00917919	no
Srgap3	316.745	350.34	337.792	337.196	336.765	378.696	390.81	384.122	341.354	299.458	342.061	377.277	311.542	330.572	333.686	187.77	240.47	291.45	320.583	220.919	240.108	236.369	313.913	0.397422	0.100585	3.9511	7.7793e-05	0.000600635	no	313.913	0.573204	0.113858	5.0344	4.79349e-07	2.95392e-05	no	313.913	0.175782	0.138299	1.27104	0.203716	0.395461	no
Tmem222	290.211	411.269	293.732	322.918	326.742	315.325	284.51	286.811	263.98	390.544	197.431	359.083	406.066	258.007	336.498	198.423	218.719	266.062	283.483	202.004	180.484	149.331	283.711	0.388635	0.146012	2.66166	0.00777567	0.0289564	no	283.711	0.839484	0.166964	5.02794	4.95786e-07	3.04327e-05	no	283.711	0.450849	0.201344	2.2392	0.025143	0.0913394	no
Zbtb25	112.768	93.5692	94.6469	98.8524	81.5185	67.1879	102.392	92.1893	83.4421	79.8555	103.307	103.416	91.6301	95.8569	81.5469	67.9168	78.5456	72.1009	52.3207	51.4468	48.3439	55.4656	82.1963	0.449765	0.139476	3.22468	0.00126111	0.00639038	no	82.1963	0.818349	0.163217	5.01389	5.33417e-07	3.24888e-05	no	82.1963	0.368585	0.198035	1.86121	0.0627144	0.176704	no
Thsd4	60.5298	73.9849	72.617	60.4098	88.2003	106.89	46.1156	120.358	83.4421	56.1484	59.6885	63.1987	84.8784	111.086	72.1737	29.2974	53.1693	29.4496	70.3951	18.1577	29.0063	35.8393	64.7744	0.759033	0.252209	3.00953	0.00261648	0.0118082	no	64.7744	1.49953	0.299742	5.00272	5.65263e-07	3.41636e-05	yes	64.7744	0.740494	0.359445	2.06011	0.0393884	0.126994	no
1810043G02Rik	109.451	112.428	132.179	92.2622	96.2186	103.072	116.461	81.0924	115.302	104.81	66.5757	127.355	119.601	103.92	137.786	106.536	158.3	136.078	135.083	180.82	167.592	186.876	122.264	-0.304281	0.133454	-2.28005	0.0226045	0.0697376	no	122.264	-0.719422	0.143949	-4.99774	5.8005e-07	3.47897e-05	no	122.264	-0.415141	0.175735	-2.36232	0.0181612	0.0716361	no
Atmin	159.202	176.984	164	141.688	157.692	180.186	169.612	195.475	156.264	187.161	206.614	156.082	169.757	182.755	167.78	234.379	176.426	226.458	225.455	264.8	211.102	250.875	189.125	-0.338611	0.0954907	-3.54601	0.000391114	0.00235943	no	189.125	-0.519776	0.104044	-4.99573	5.86124e-07	3.50203e-05	no	189.125	-0.181166	0.12645	-1.43271	0.151942	0.328631	no
Eif4e3	62.1881	76.8863	65.2737	56.0163	56.7957	66.4244	46.1156	58.0451	42.4796	37.4323	41.3228	60.326	49.1909	53.7515	57.1766	22.6389	33.835	30.4652	31.3924	24.2103	20.949	31.5727	46.5677	0.91684	0.194518	4.71339	2.43629e-06	3.15082e-05	no	46.5677	1.1059	0.221594	4.99065	6.01769e-07	3.58189e-05	yes	46.5677	0.189059	0.274626	0.688425	0.491185	0.682815	no
Cx3cl1	30.6795	36.9925	25.2936	39.5409	34.7456	35.121	51.5869	42.6802	42.4796	38.68	16.07	48.8353	35.6875	26.8758	25.3077	35.9559	53.1693	67.0233	33.295	138.452	64.4585	60.5855	44.7053	-0.411815	0.249033	-1.65365	0.0981977	0.217112	no	44.7053	-1.31707	0.264617	-4.97727	6.44874e-07	3.80961e-05	yes	44.7053	-0.905255	0.32411	-2.79305	0.00522135	0.0279672	no
Jak1	166.664	160.301	161.552	153.77	179.742	169.497	200.095	176.696	162.333	138.499	197.431	144.591	141.786	160.359	183.715	194.428	196.968	250.83	215.942	264.043	209.49	251.729	185.475	-0.372257	0.101821	-3.65598	0.000256204	0.00164778	no	185.475	-0.553372	0.111385	-4.96811	6.76089e-07	3.97905e-05	no	185.475	-0.181115	0.13513	-1.3403	0.180148	0.365619	no
Suds3	607.785	612.914	585.832	685.376	535.884	622.252	544.008	553.136	515.824	480.381	516.536	621.454	679.027	523.181	554.894	391.52	470.065	571.729	530.817	433.515	365.802	371.193	535.142	0.228485	0.0991361	2.30476	0.02118	0.0661785	no	535.142	0.559457	0.112751	4.96186	6.98202e-07	4.09386e-05	no	535.142	0.330972	0.136091	2.432	0.0150158	0.0622093	no
Zfp335os	37.3129	46.4219	50.5871	46.1311	37.4183	32.8305	33.6097	38.4122	27.3083	67.3781	34.4357	59.3685	55.9426	63.6059	37.4928	98.5459	101.505	45.6977	83.7131	99.1107	95.0764	100.691	58.7544	-0.875745	0.209159	-4.18699	2.82675e-05	0.000255023	no	58.7544	-1.13988	0.229914	-4.95788	7.1268e-07	4.16322e-05	yes	58.7544	-0.264138	0.276333	-0.955871	0.339138	0.545288	no
Aoc2	43.9463	31.1897	40.7961	43.9344	23.3865	31.3035	34.3913	23.0473	28.8254	26.2026	18.3657	16.2784	35.6875	33.1468	24.3703	42.6144	43.5022	42.6512	48.5156	49.9336	75.7388	74.2386	37.8212	-0.533783	0.211352	-2.52556	0.0115514	0.0402569	no	37.8212	-1.10371	0.222771	-4.95447	7.25274e-07	4.22109e-05	yes	37.8212	-0.569929	0.272163	-2.09407	0.0362537	0.119672	no
Cpsf6	481.751	376.453	368.797	416.278	409.597	406.945	419.73	447.289	379.282	300.706	346.653	308.333	325.046	344.01	357.119	201.087	224.761	202.086	230.211	241.346	233.662	268.795	331.361	0.824042	0.112252	7.34097	2.12054e-13	1.91582e-11	no	331.361	0.612691	0.1237	4.95303	7.30677e-07	4.23685e-05	no	331.361	-0.21135	0.152196	-1.38867	0.164933	0.346159	no
Gm13889	834.15	803.679	771.862	967.655	766.408	747.466	683.918	842.507	1034.68	636.349	837.935	801.474	637.553	852.857	731.11	531.349	587.279	700.699	703.951	537.165	446.375	558.07	727.932	0.333082	0.111968	2.9748	0.00293183	0.0129767	no	727.932	0.626161	0.126669	4.94329	7.68142e-07	4.418e-05	no	727.932	0.293079	0.153017	1.91533	0.0554504	0.162206	no
Tamm41	409.613	299.566	319.841	386.623	308.033	297.001	320.464	367.05	283.703	264.521	273.19	340.89	303.826	365.51	275.572	179.78	211.469	183.806	201.673	205.787	215.936	214.183	283.093	0.729096	0.11079	6.5809	4.67605e-11	2.43551e-09	no	283.093	0.605459	0.122495	4.94273	7.70352e-07	4.418e-05	no	283.093	-0.123637	0.150653	-0.820675	0.411831	0.61546	no
Hnrnph1	1471.79	1509.44	1112.1	1252.13	1397.84	1596.48	1479.61	1426.37	986.133	980.726	964.2	930.744	1094.74	1049.95	924.198	544.666	594.53	536.187	729.636	609.039	691.318	749.213	1028.68	1.0118	0.149679	6.7598	1.38181e-11	8.15527e-10	yes	1028.68	0.828696	0.1677	4.94153	7.75105e-07	4.42909e-05	no	1028.68	-0.183102	0.203273	-0.900772	0.36771	0.574093	no
Gm15500	92.8676	111.703	110.149	109.836	118.269	142.011	148.508	138.284	139.576	168.445	130.856	129.27	107.063	137.066	128.413	115.858	160.716	115.768	131.277	188.386	182.095	262.822	139.511	-0.0421254	0.14045	-0.299932	0.764229	0.865062	no	139.511	-0.739727	0.149773	-4.93899	7.85291e-07	4.47104e-05	no	139.511	-0.697601	0.18446	-3.78187	0.000155657	0.00189293	no
2610524H06Rik	92.0384	142.167	130.547	143.885	117.6	82.4579	87.5415	128.894	92.5448	168.445	84.9414	131.185	111.885	158.567	131.225	223.726	186.093	161.465	160.767	232.267	180.484	277.328	146.639	-0.598131	0.172054	-3.47641	0.000508171	0.00296973	no	146.639	-0.939269	0.190322	-4.93517	8.0083e-07	4.54305e-05	no	146.639	-0.341138	0.22999	-1.48328	0.138001	0.308448	no
Tsen34	548.914	579.549	528.717	465.704	534.548	577.969	443.96	651.3	476.378	440.453	521.127	495.056	446.576	545.578	512.714	322.272	403.604	271.14	389.076	367.693	311.012	345.594	462.679	0.581731	0.108003	5.38623	7.19522e-08	1.51147e-06	no	462.679	0.597305	0.121079	4.93317	8.09063e-07	4.57324e-05	no	462.679	0.015574	0.147304	0.105727	0.915799	0.955338	no
Celf2	1691.52	1896.77	1701.2	1621.18	1694.52	2385.17	1283.42	1781.47	1611.19	1638.29	1629.96	1283.12	1643.56	2057.79	1642.19	2310.5	1303.86	2939.89	3304.77	655.947	886.305	1084.57	1729.42	-0.532648	0.172237	-3.09252	0.00198464	0.0093369	no	1729.42	0.961278	0.194932	4.93135	8.16624e-07	4.59944e-05	no	1729.42	1.49393	0.234824	6.3619	1.99267e-10	6.34244e-08	yes
Tmem44	145.935	203.821	137.891	143.885	150.342	262.644	102.392	114.383	69.7879	94.8285	96.42	110.119	177.473	149.608	164.968	73.2436	48.3358	128.969	227.357	37.8285	45.121	48.6391	124.272	0.243897	0.293598	0.830719	0.406132	0.59281	no	124.272	1.69894	0.345152	4.92232	8.55263e-07	4.7757e-05	yes	124.272	1.45505	0.411733	3.53396	0.000409382	0.0039053	yes
Rab33a	121.889	142.167	149.314	143.885	104.237	192.402	100.047	150.234	128.956	81.1033	146.926	104.374	120.566	228.444	136.849	161.136	102.713	198.024	200.721	59.7691	54.7898	63.9988	131.479	-0.279015	0.202028	-1.38107	0.167257	0.321446	no	131.479	1.19484	0.242758	4.92191	8.57036e-07	4.7757e-05	yes	131.479	1.47385	0.287113	5.13334	2.84644e-07	1.48149e-05	yes
Pcif1	330.012	334.383	358.19	352.573	314.715	417.634	289.199	345.71	304.943	334.395	321.4	389.725	392.563	403.136	401.173	483.408	464.023	413.311	426.176	481.935	518.891	495.777	389.694	-0.335926	0.0909255	-3.69452	0.0002203	0.00144763	no	389.694	-0.494936	0.100746	-4.91273	8.98183e-07	4.96974e-05	no	389.694	-0.15901	0.121949	-1.3039	0.192266	0.381742	no
Aldh7a1	243.778	196.568	269.254	208.688	235.201	222.178	307.958	229.62	232.121	218.355	229.571	251.837	217.019	251.736	230.581	121.185	165.55	154.357	132.229	193.682	103.134	125.438	206.365	0.721941	0.131659	5.48343	4.17167e-08	9.29732e-07	no	206.365	0.720907	0.147047	4.90256	9.45974e-07	5.2158e-05	no	206.365	-0.00103388	0.180127	-0.00573971	0.99542	0.99733	no
Syt7	40.6296	40.6192	31.005	31.8524	23.3865	33.594	27.3567	34.9978	18.2055	18.7161	18.3657	19.1511	28.9358	17.0213	22.4957	10.6536	3.62518	33.5117	20.9283	6.05256	3.22293	6.82654	22.3251	0.642156	0.330596	1.94242	0.0520866	0.134361	no	22.3251	2.27935	0.466292	4.88824	1.01739e-06	5.58997e-05	yes	22.3251	1.63719	0.535485	3.0574	0.00223264	0.0145942	yes
Enho	404.638	502.662	323.105	500.852	379.529	542.085	335.315	484.847	307.977	359.35	371.906	487.396	419.57	363.719	358.057	416.822	384.269	502.675	409.053	229.997	220.771	268.795	389.699	-0.0631336	0.136933	-0.461053	0.64476	0.786176	no	389.699	0.770231	0.157835	4.87996	1.06107e-06	5.80965e-05	no	389.699	0.833364	0.189217	4.40428	1.06136e-05	0.000237065	no
Mir9-3hg	1128.51	1227.28	1156.98	1300.46	1354.41	1349.1	1152.89	1102.86	884.486	996.947	913.694	1671.89	1317.54	905.713	1213.83	526.022	740.746	433.621	533.671	814.826	641.363	545.27	996.005	1.07933	0.1506	7.16689	7.67194e-13	6.06847e-11	yes	996.005	0.820956	0.168527	4.87137	1.10826e-06	6.04695e-05	no	996.005	-0.258379	0.204412	-1.26401	0.206227	0.398654	no
Cenpc1	219.731	199.469	211.324	207.59	189.764	203.091	185.244	214.255	169.918	154.72	202.023	162.784	188.083	214.11	168.718	106.536	116.006	97.4885	103.69	113.486	124.083	147.624	168.17	0.870687	0.113362	7.68062	1.58324e-14	1.78467e-12	no	168.17	0.587887	0.120823	4.86571	1.14046e-06	6.19542e-05	no	168.17	-0.282799	0.152448	-1.85505	0.0635891	0.178384	no
Nt5c3b	307.624	309.721	284.757	316.328	300.015	294.711	288.418	300.469	248.809	285.733	300.738	360.041	314.436	311.759	298.068	181.111	256.18	177.713	197.867	198.978	214.325	231.249	271.775	0.573826	0.0919311	6.24191	4.32266e-10	1.72391e-08	no	271.775	0.492158	0.101221	4.86221	1.16083e-06	6.24704e-05	no	271.775	-0.0816677	0.125027	-0.653203	0.513625	0.70152	no
Spg20	178.273	150.146	176.239	176.836	179.073	137.43	216.509	206.572	171.436	185.914	167.587	188.638	178.438	162.15	163.094	150.482	204.219	106.628	116.057	302.628	277.172	266.235	184.625	0.295571	0.1333	2.21734	0.0265999	0.079205	no	184.625	-0.681964	0.140308	-4.86047	1.17108e-06	6.28065e-05	no	184.625	-0.977536	0.1745	-5.60194	2.1197e-08	2.06372e-06	no
Arg2	33.167	41.3445	24.4776	40.6393	24.0546	32.067	26.5751	31.5834	28.8254	24.9549	22.9571	17.236	33.7585	23.2923	16.8718	9.32191	16.9175	28.4341	20.9283	9.07884	8.05732	7.67986	23.7374	0.551258	0.264865	2.08128	0.0374084	0.103606	no	23.7374	1.7642	0.363251	4.85669	1.19365e-06	6.37995e-05	yes	23.7374	1.21294	0.421525	2.8775	0.00400842	0.0229244	yes
Abracl	785.229	971.959	814.29	731.508	716.294	1149.83	690.952	928.722	738.842	743.655	927.468	712.421	1007.93	1471	966.378	1004.1	594.53	940.358	799.08	404.765	435.095	556.363	822.308	0.093951	0.170455	0.551178	0.581511	0.741297	no	822.308	0.935469	0.193292	4.83968	1.30048e-06	6.92737e-05	no	822.308	0.841518	0.232868	3.61371	0.000301851	0.00309987	no
Ift20	620.223	533.127	572.777	574.442	509.157	564.226	539.318	510.455	388.385	590.182	615.251	523.783	606.688	593.954	567.079	399.51	403.604	465.101	500.376	401.739	381.917	390.819	511.46	0.321499	0.0912542	3.52311	0.000426513	0.00254265	no	511.46	0.498679	0.10315	4.83451	1.33473e-06	7.0858e-05	no	511.46	0.17718	0.124978	1.41769	0.156281	0.333732	no
2010111I01Rik	82.0883	81.9637	87.3036	82.377	88.8685	61.0799	104.737	55.4843	100.13	63.6349	98.7157	103.416	88.7365	74.3563	90.9201	77.2387	113.589	99.5195	108.447	152.827	148.255	129.704	95.1542	-0.255307	0.150344	-1.69815	0.0894802	0.202459	no	95.1542	-0.774841	0.160648	-4.82321	1.41263e-06	7.39936e-05	no	95.1542	-0.519535	0.196936	-2.63809	0.00833739	0.0397787	no
2500004C02Rik	15.7543	21.0349	26.9254	16.4754	15.3682	15.27	17.1956	18.7793	24.2741	22.4594	34.4357	15.3209	21.2196	34.0426	19.6837	58.5948	37.4602	30.4652	33.295	34.0457	56.4012	57.1723	28.4397	-0.931158	0.236287	-3.9408	8.12107e-05	0.000622949	no	28.4397	-1.22969	0.254924	-4.82373	1.40895e-06	7.39936e-05	yes	28.4397	-0.298527	0.305426	-0.977413	0.328365	0.534466	no
Dync2h1	184.906	187.138	172.159	175.738	187.76	153.463	183.681	176.696	162.333	165.95	158.404	155.124	158.183	146.025	141.535	78.5704	95.4631	75.1474	91.3234	114.999	104.745	118.611	144.907	0.979424	0.11353	8.62701	6.29778e-18	1.30494e-15	no	144.907	0.562742	0.11673	4.82089	1.42919e-06	7.46124e-05	no	144.907	-0.416682	0.150616	-2.76653	0.00566569	0.029807	no
2510046G10Rik	54.7256	69.6329	63.6419	53.8196	78.8458	69.4784	53.1502	69.9956	65.2365	69.8736	52.8014	67.9865	72.3396	105.711	82.4842	139.829	111.172	132.016	96.0798	97.5976	128.917	147.624	85.589	-0.789775	0.159145	-4.96261	6.95526e-07	1.05986e-05	no	85.589	-0.847207	0.176426	-4.80206	1.57038e-06	8.17118e-05	no	85.589	-0.0574315	0.211509	-0.271532	0.785982	0.886149	no
Shb	332.499	384.432	376.14	375.639	376.188	539.031	238.394	360.221	303.426	281.99	303.034	254.71	382.917	502.577	423.669	605.924	320.224	627.582	680.169	144.505	183.707	201.383	372.653	-0.622917	0.187458	-3.32298	0.000890627	0.00477581	no	372.653	1.0418	0.2171	4.79873	1.59678e-06	8.28111e-05	yes	372.653	1.66472	0.259432	6.41678	1.39183e-10	4.60725e-08	yes
Maea	495.018	476.55	496.896	458.016	489.779	493.984	509.616	516.431	483.964	457.922	495.874	481.651	459.115	455.992	434.917	583.285	646.491	567.667	531.769	634.006	567.235	590.496	514.849	-0.273698	0.0604206	-4.52988	5.90183e-06	6.76935e-05	no	514.849	-0.319589	0.0668129	-4.78335	1.72401e-06	8.91154e-05	no	514.849	-0.0458917	0.0809556	-0.566875	0.570799	0.742653	no
Acat1	256.215	227.032	331.264	277.885	248.565	361.899	226.67	268.032	174.47	192.152	241.05	172.36	241.132	340.426	242.766	163.799	79.754	295.512	261.603	72.6308	106.357	135.677	223.511	0.3382	0.232295	1.4559	0.145419	0.289941	no	223.511	1.27698	0.267097	4.78097	1.74449e-06	8.95344e-05	yes	223.511	0.938784	0.320831	2.9261	0.00343239	0.0203327	no
Dctn3	781.083	926.262	825.713	772.147	912.072	1091.04	612.79	851.044	693.328	822.263	955.017	1108.85	873.862	1324.97	646.751	724.445	773.372	732.179	351.976	136.183	417.369	541.003	766.987	0.447575	0.235427	1.90112	0.0572866	0.144815	no	766.987	1.27259	0.266193	4.7807	1.7469e-06	8.95344e-05	yes	766.987	0.825012	0.321054	2.5697	0.0101786	0.0463202	no
Gm16286	733.82	615.09	588.28	664.508	583.325	577.205	637.02	648.739	479.413	586.439	649.687	650.18	640.446	756.105	626.13	507.378	511.151	520.954	404.296	480.422	385.14	453.111	577.22	0.375379	0.094721	3.96299	7.40167e-05	0.000574503	no	577.22	0.510485	0.106786	4.78043	1.74921e-06	8.95344e-05	no	577.22	0.135106	0.12944	1.04377	0.29659	0.501108	no
Cradd	101.159	126.21	98.7265	117.524	96.2186	131.322	93.0128	99.0181	94.062	106.058	78.0543	87.1376	86.8075	120.941	88.1081	59.9266	58.0029	64.9923	56.1258	76.4136	45.121	45.2258	87.7349	0.775515	0.157961	4.90954	9.12903e-07	1.34383e-05	no	87.7349	0.844559	0.176785	4.77732	1.77646e-06	9.06342e-05	no	87.7349	0.0690444	0.218377	0.31617	0.751874	0.865987	no
Synrg	207.294	175.533	181.951	182.328	170.387	225.232	171.956	183.525	168.401	180.923	197.431	150.336	168.792	225.756	164.031	147.819	107.547	143.186	178.842	93.0582	109.58	136.531	166.838	0.341114	0.127179	2.68216	0.00731483	0.0275319	no	166.838	0.699331	0.146521	4.77291	1.81587e-06	9.23448e-05	no	166.838	0.358217	0.17704	2.02337	0.0430353	0.135594	no
Foxk2	67.1632	71.0836	84.0399	83.4753	58.8002	67.9514	81.2885	86.214	91.0277	63.6349	87.2371	97.6707	95.4882	86.8983	78.7349	63.9217	55.5861	59.9148	57.0771	40.0982	43.5095	50.3457	71.4164	0.42937	0.14838	2.89371	0.00380715	0.0161029	no	71.4164	0.830889	0.174639	4.75775	1.95764e-06	9.89143e-05	no	71.4164	0.40152	0.211448	1.89891	0.0575769	0.166397	no
Cyp39a1	63.8465	50.0486	56.2986	66.9999	82.8549	71.7689	71.1274	67.4347	50.0652	72.3691	84.9414	63.1987	42.4392	91.3776	56.2392	9.32191	27.7931	16.2481	7.61028	30.2628	33.8407	25.5995	51.8948	2.12929	0.258865	8.22549	1.94388e-16	3.04766e-14	yes	51.8948	1.15837	0.243659	4.75407	1.99363e-06	0.00010041	yes	51.8948	-0.970917	0.333288	-2.91315	0.00357804	0.0210149	no
9630028B13Rik	48.9213	57.3021	47.3235	35.1475	49.4457	64.1339	28.9199	55.4843	13.6542	22.4594	50.5057	20.1087	50.1554	73.4604	51.5526	9.32191	9.66715	2.03101	15.2206	3.02628	14.5032	13.6531	33.4544	2.30178	0.416553	5.52578	3.28019e-08	7.57943e-07	yes	33.4544	2.17163	0.457086	4.75103	2.02388e-06	0.000101608	yes	33.4544	-0.130154	0.575698	-0.22608	0.821139	0.907152	no
Chmp4b	522.38	536.028	616.837	482.18	488.443	516.889	518.996	583.865	612.92	623.871	562.45	528.571	585.468	573.349	468.66	768.392	738.329	831.699	789.567	817.096	649.42	728.733	615.643	-0.516335	0.079911	-6.46138	1.0375e-10	5.04537e-09	no	615.643	-0.426068	0.0897245	-4.74863	2.048e-06	0.000102491	no	615.643	0.0902673	0.107993	0.835866	0.40323	0.607322	no
Sox4	923.701	1213.5	1001.14	934.704	799.817	1360.56	658.906	979.084	1011.92	877.163	1099.65	861.8	998.286	1365.29	1233.51	1141.27	828.958	1290.71	1610.53	481.179	586.573	604.149	993.745	-0.254872	0.16263	-1.56719	0.117071	0.247881	no	993.745	0.87482	0.184647	4.73779	2.16065e-06	0.000107786	no	993.745	1.12969	0.22224	5.0832	3.71125e-07	1.82509e-05	yes
Prpf3	252.898	227.758	183.582	204.295	175.064	181.713	229.796	205.719	194.192	180.923	149.221	165.657	202.551	201.568	147.159	227.721	262.221	166.543	167.426	276.148	336.796	336.207	212.507	-0.0782867	0.135847	-0.576287	0.564421	0.728766	no	212.507	-0.700113	0.147809	-4.7366	2.17334e-06	0.000108075	no	212.507	-0.621827	0.180571	-3.44368	0.000573862	0.00507914	no
Rcn2	1198.99	1191.74	1082.73	1143.39	1121.88	1049.05	1065.35	1177.97	1057.44	1010.67	957.312	907.763	987.676	1161.93	940.133	728.441	795.123	627.582	664.949	767.162	817.012	816.625	966.86	0.60833	0.0802774	7.57785	3.5133e-14	3.74157e-12	no	966.86	0.42264	0.0892832	4.7337	2.20461e-06	0.000109285	no	966.86	-0.18569	0.108841	-1.70606	0.0879967	0.22528	no
Iqcc	98.6718	81.2384	114.229	87.8688	85.5276	58.0259	69.5642	78.5316	69.7879	84.8465	87.2371	67.0289	116.708	91.3776	90.9201	174.453	155.883	221.38	121.765	147.531	145.032	167.25	109.766	-0.977297	0.159227	-6.13775	8.36962e-10	3.05651e-08	no	109.766	-0.845503	0.178769	-4.7296	2.24965e-06	0.000111167	no	109.766	0.131794	0.213465	0.617402	0.536969	0.718172	no
Eif3m	675.778	698.505	788.18	721.622	657.494	769.607	784.747	877.505	784.355	708.718	656.574	670.289	664.56	699.665	577.39	869.601	889.378	673.28	582.187	1094.76	921.757	1135.77	768.26	-0.0711485	0.105946	-0.671555	0.501867	0.676576	no	768.26	-0.556082	0.117669	-4.72581	2.29201e-06	0.000112905	no	768.26	-0.484934	0.142698	-3.39832	0.000678007	0.00579104	no
Bola1	768.645	730.42	644.578	733.704	650.812	655.082	669.848	787.877	514.307	630.11	684.123	780.408	740.757	752.521	703.928	581.953	572.779	513.846	506.084	475.883	488.273	546.976	642.405	0.361522	0.0881354	4.1019	4.09773e-05	0.000349977	no	642.405	0.468293	0.0992234	4.71959	2.36326e-06	0.000115689	no	642.405	0.106771	0.120333	0.887294	0.374921	0.580677	no
Acot8	83.7467	75.4356	98.7265	68.0983	64.8139	56.499	49.2421	65.7275	59.168	74.8646	64.28	74.6894	114.779	92.2734	75.923	103.873	109.964	107.644	97.9824	151.314	106.357	147.624	88.3193	-0.486927	0.168791	-2.88479	0.00391681	0.0164753	no	88.3193	-0.867794	0.183851	-4.72009	2.35737e-06	0.000115689	no	88.3193	-0.380867	0.223054	-1.70751	0.0877279	0.224835	no
Elavl4	299.332	300.292	286.388	297.655	209.81	292.42	176.646	220.23	374.731	346.873	286.964	153.209	268.139	297.425	261.512	391.52	293.64	464.086	470.886	114.999	153.089	149.331	277.69	-0.582219	0.175119	-3.32469	0.000885156	0.00474915	no	277.69	0.966871	0.20507	4.71483	2.4191e-06	0.000117362	no	277.69	1.54909	0.244127	6.34543	2.21805e-10	6.6747e-08	yes
A930005G22Rik	20.7294	17.4082	26.9254	17.5738	35.4138	32.067	18.7589	11.9505	25.7912	17.4684	18.3657	16.2784	25.0777	25.084	22.4957	17.3121	44.7106	11.1706	11.4154	72.6308	53.1783	54.6123	27.1099	0.0974492	0.306064	0.318395	0.750186	0.855681	no	27.1099	-1.4412	0.305691	-4.71456	2.42228e-06	0.000117362	yes	27.1099	-1.53865	0.387044	-3.97539	7.02643e-05	0.00101479	yes
Ctnnd2	177.443	252.419	176.239	158.164	193.105	342.811	172.738	231.327	144.127	160.959	231.867	142.676	238.238	231.131	189.339	169.126	135.34	287.388	331.047	71.8742	80.5732	113.491	192.337	-0.188651	0.216514	-0.871313	0.383584	0.57127	no	192.337	1.19241	0.253107	4.71109	2.46401e-06	0.000118771	yes	192.337	1.38106	0.301953	4.57376	4.79049e-06	0.000129555	yes
Elmod3	69.6507	75.4356	85.6718	70.295	60.8048	91.6199	68.7826	79.3852	51.5824	58.6439	66.5757	64.1562	73.3041	84.2107	68.4244	69.2485	60.4197	70.0699	61.8336	42.3679	33.8407	42.6659	65.8631	0.138615	0.142971	0.969536	0.332278	0.520147	no	65.8631	0.831264	0.17671	4.70411	2.54981e-06	0.000121667	no	65.8631	0.692649	0.209419	3.30748	0.000941386	0.00750524	no
Bag2	133.497	153.773	129.732	136.197	143.66	139.72	166.485	186.939	177.504	111.049	140.039	177.148	136.963	111.086	120.914	51.9363	85.796	48.7442	43.7591	74.1439	82.1846	87.8917	119.962	1.33796	0.167343	7.9953	1.29253e-15	1.79851e-13	yes	119.962	0.8288	0.176222	4.70317	2.56158e-06	0.000121667	no	119.962	-0.509158	0.223711	-2.27596	0.0228484	0.0850952	no
Fbxo18	339.133	336.559	332.896	333.901	346.788	355.027	321.246	379.854	304.943	264.521	282.373	392.598	366.521	309.071	297.131	177.116	270.68	203.101	305.363	245.885	198.21	193.703	298.028	0.468015	0.119572	3.91407	9.07529e-05	0.000685429	no	298.028	0.635773	0.135162	4.70379	2.55372e-06	0.000121667	no	298.028	0.167758	0.164041	1.02266	0.306468	0.512348	no
Pih1d1	465.167	499.761	489.553	493.163	362.824	414.58	472.88	512.163	439.967	393.039	440.777	461.542	439.825	540.203	485.532	351.569	375.811	402.14	419.517	342.726	307.79	337.06	429.436	0.248993	0.0899886	2.76694	0.0056586	0.022255	no	429.436	0.480639	0.102154	4.70506	2.53791e-06	0.000121667	no	429.436	0.231646	0.123625	1.87379	0.0609601	0.17327	no
Dbndd1	116.085	166.829	149.314	138.393	155.687	225.232	125.841	166.453	113.785	126.022	142.334	128.312	142.75	210.527	170.592	195.76	114.797	380.814	355.781	60.5256	64.4585	71.6787	160.09	-0.786389	0.215693	-3.64588	0.000266483	0.00170411	no	160.09	1.21505	0.258446	4.70136	2.58439e-06	0.000122322	yes	160.09	2.00144	0.30531	6.55541	5.54882e-11	2.02978e-08	yes
Msh3	194.856	194.392	193.373	159.262	193.773	220.651	186.026	227.912	179.021	183.418	213.501	179.063	184.225	184.547	170.592	94.5508	109.964	108.659	131.277	124.078	141.809	133.117	168.549	0.771394	0.106529	7.24119	4.44776e-13	3.83654e-11	no	168.549	0.534107	0.113691	4.69789	2.62868e-06	0.000124045	no	168.549	-0.237287	0.143388	-1.65486	0.0979531	0.243756	no
Idua	19.071	23.9363	37.5324	26.3606	25.391	36.648	32.0464	13.6577	36.4111	14.9729	13.7743	34.472	28.9358	22.3965	29.9943	27.9657	39.877	37.5737	39.954	61.2822	54.7898	55.4656	32.3867	-0.452828	0.225398	-2.00901	0.0445359	0.118989	no	32.3867	-1.10392	0.235072	-4.6961	2.65171e-06	0.000124757	yes	32.3867	-0.651094	0.28882	-2.25432	0.0241757	0.0887605	no
Ntrk3	321.72	367.023	336.976	300.951	348.124	473.37	352.511	367.903	304.943	319.422	348.948	337.06	344.336	369.094	286.82	254.355	169.175	516.892	484.204	136.183	172.427	208.209	323.666	-0.0479027	0.186247	-0.2572	0.797024	0.884793	no	323.666	1.00513	0.214257	4.69125	2.7154e-06	0.000127025	yes	323.666	1.05303	0.256973	4.09784	4.17025e-05	0.000679348	yes
Nap1l4	952.722	941.495	829.792	941.294	799.149	816.944	887.139	903.113	716.085	761.123	860.893	1034.16	842.033	940.651	811.72	712.46	721.411	631.644	660.192	674.104	602.687	660.468	804.604	0.35413	0.0808598	4.37956	1.18922e-05	0.000122607	no	804.604	0.426342	0.0908813	4.6912	2.71607e-06	0.000127025	no	804.604	0.0722123	0.110241	0.655042	0.512441	0.70065	no
Btbd17	252.069	300.292	225.194	271.295	249.901	267.988	268.877	233.888	215.432	247.053	204.318	237.474	258.493	292.05	219.333	119.853	187.301	112.721	111.3	186.116	135.363	151.89	215.827	0.922695	0.127573	7.23267	4.73596e-13	4.01251e-11	no	215.827	0.65241	0.139141	4.68885	2.74743e-06	0.00012811	no	215.827	-0.270285	0.17253	-1.5666	0.117209	0.275714	no
AC159649.3	14.9252	15.9575	22.8458	15.377	12.6955	9.16199	14.8508	11.9505	12.137	14.9729	29.8443	15.3209	17.3615	16.1255	20.6211	38.6193	18.1259	25.3876	35.1976	40.0982	22.5605	46.9325	21.4122	-0.885308	0.250011	-3.54107	0.000398508	0.00239459	no	21.4122	-1.24568	0.265793	-4.68664	2.77731e-06	0.000128739	yes	21.4122	-0.360368	0.319234	-1.12885	0.258961	0.46078	no
Adal	89.5509	68.1822	79.1444	62.6065	62.1412	71.7689	73.4723	69.9956	66.7537	51.1575	71.1671	64.1562	60.7652	91.3776	71.2364	35.9559	44.7106	39.6047	41.8566	37.8285	38.6751	41.8125	60.6327	0.796314	0.16142	4.93319	8.08981e-07	1.20954e-05	no	60.6327	0.837148	0.178666	4.68555	2.79214e-06	0.000129046	no	60.6327	0.0408333	0.223627	0.182595	0.855116	0.925457	no
Exoc5	125.205	110.252	110.965	97.754	96.2186	106.126	95.3577	118.651	87.9934	81.1033	64.28	88.0951	74.2686	86.0024	88.1081	82.5655	62.8365	78.1939	78.9567	46.9074	61.2356	58.8789	86.3616	0.350892	0.147689	2.37588	0.017507	0.0566904	no	86.3616	0.813404	0.173962	4.67576	2.92874e-06	0.000134568	no	86.3616	0.462512	0.20953	2.20738	0.0272874	0.097524	no
Tmem238	70.4799	85.5904	71.8011	87.8688	55.4593	58.0259	65.6561	60.6059	48.5481	84.8465	64.28	97.6707	86.8075	88.69	88.1081	51.9363	49.5442	42.6512	41.8566	29.5062	37.0637	46.0791	64.2307	0.687398	0.183649	3.743	0.000181834	0.00122657	no	64.2307	0.991572	0.212159	4.67372	2.95789e-06	0.000135169	no	64.2307	0.304174	0.258726	1.17566	0.239731	0.438721	no
Sgce	156.714	131.287	159.105	134	146.332	145.828	144.6	124.626	151.713	119.783	135.447	159.912	128.282	152.296	164.968	174.453	196.968	159.434	159.816	225.458	188.541	192.85	156.928	-0.256583	0.0993838	-2.58174	0.00983043	0.0351982	no	156.928	-0.500185	0.107023	-4.67364	2.95903e-06	0.000135169	no	156.928	-0.243602	0.130842	-1.8618	0.0626314	0.176535	no
Ppp2r3a	97.8427	125.484	102.806	108.738	108.246	141.247	101.611	110.969	98.6133	92.333	105.603	112.992	89.7011	124.524	92.7948	90.5557	71.2952	125.923	113.203	62.7953	54.7898	69.1187	100.054	0.0963238	0.138372	0.696121	0.486353	0.663159	no	100.054	0.778332	0.166601	4.67184	2.98507e-06	0.000135963	no	100.054	0.682008	0.198184	3.44129	0.000578956	0.00510784	no
H2afy	3593.65	3593.35	3228.6	3413.7	3217.98	3179.21	3734.58	4035.84	2929.58	3247.87	3468.82	3889.59	3900.55	3931.92	3624.62	2475.63	2495.33	2103.11	2457.17	2576.12	2660.53	2769.01	3205.76	0.568792	0.0773985	7.34888	1.99881e-13	1.83189e-11	no	3205.76	0.405101	0.0867382	4.67039	3.00627e-06	0.000136533	no	3205.76	-0.163691	0.105034	-1.55846	0.119124	0.279069	no
Rai14	211.44	205.997	200.717	203.197	193.773	257.299	204.003	202.304	209.364	188.409	227.276	145.548	177.473	240.986	177.154	135.834	160.716	62.9613	115.106	121.808	98.2993	121.171	175.492	0.782878	0.157216	4.97962	6.37103e-07	9.86603e-06	no	175.492	0.823131	0.176338	4.66792	3.04267e-06	0.000137788	no	175.492	0.0402536	0.215421	0.18686	0.851771	0.923866	no
Gtdc1	131.839	161.751	139.523	107.639	157.023	201.564	111.772	142.552	127.439	111.049	126.264	101.501	134.069	191.714	123.726	129.175	73.712	151.31	136.985	71.1176	72.5159	69.1187	126.062	0.169614	0.1763	0.962072	0.336013	0.523961	no	126.062	0.967862	0.207776	4.6582	3.18987e-06	0.000144039	no	126.062	0.798248	0.248152	3.21677	0.00129644	0.00955362	no
Rps3a1	2940.26	3205.29	3003.41	3364.28	3737.82	4016.01	4327.83	4187.78	3738.2	3630.93	3264.5	3404.11	3222.49	3196.42	3123.15	3519.69	4170.17	3205.95	2664.55	5774.9	4478.26	5421.12	3708.96	0.0427698	0.111598	0.383249	0.701535	0.824823	no	3708.96	-0.582247	0.125079	-4.65503	3.23926e-06	0.000145019	no	3708.96	-0.625017	0.151208	-4.1335	3.57283e-05	0.000604642	no
2300009A05Rik	262.849	277.081	275.782	214.18	235.869	295.474	263.406	212.547	263.98	248.301	277.781	243.219	271.032	392.386	287.757	573.963	391.52	473.225	476.594	382.068	430.261	436.045	326.606	-0.835492	0.120552	-6.93054	4.1924e-12	2.74638e-10	no	326.606	-0.632202	0.135805	-4.65523	3.23615e-06	0.000145019	no	326.606	0.20329	0.162954	1.24753	0.212202	0.405186	no
Scaf11	76.2841	79.7877	75.0648	73.5901	102.232	82.4579	83.6334	84.5068	84.9592	72.3691	82.6457	111.076	63.6588	80.6273	71.2364	126.512	108.755	78.1939	72.2977	141.479	124.083	136.531	91.4537	-0.221712	0.145504	-1.52376	0.127569	0.263487	no	91.4537	-0.720218	0.154714	-4.65517	3.23707e-06	0.000145019	no	91.4537	-0.498506	0.190123	-2.62203	0.00874088	0.0412401	no
Dmrta2os	93.6968	62.3795	88.1195	75.7868	85.5276	61.0799	82.0701	49.5091	112.268	58.6439	71.1671	72.7742	62.6943	65.3977	74.9857	50.6046	71.2952	38.5892	38.0514	149.044	117.637	139.944	78.2393	0.594049	0.190309	3.1215	0.00179931	0.00860949	no	78.2393	-0.877941	0.1888	-4.6501	3.31776e-06	0.000148112	no	78.2393	-1.47199	0.242251	-6.0763	1.22988e-09	2.54448e-07	yes
Mpg	208.952	245.166	182.766	225.164	223.174	214.543	182.118	141.698	207.847	195.896	192.84	225.983	202.551	221.277	214.646	150.482	159.508	200.055	246.383	142.235	106.357	128.851	191.75	0.113907	0.12815	0.888857	0.37408	0.562211	no	191.75	0.693849	0.149446	4.64281	3.43701e-06	0.000153	no	191.75	0.579942	0.179093	3.23822	0.00120276	0.00903722	no
Gm45902	33.9962	55.8514	35.0846	47.2295	29.4001	38.9385	32.828	46.9482	25.7912	34.9368	45.9143	37.3447	37.6166	35.8343	29.0569	50.6046	49.5442	35.5427	44.7104	66.5782	56.4012	84.4784	43.3923	-0.247744	0.186998	-1.32485	0.18522	0.346604	no	43.3923	-0.892224	0.192476	-4.63552	3.56042e-06	0.000158046	no	43.3923	-0.64448	0.239038	-2.69614	0.00701486	0.0349531	no
Tubb5	15108.4	15206.1	14916.7	18465.6	12318.6	13573.5	12813.1	15690.1	16972.1	15759	14364.3	16039.1	13952.9	14965.3	13811.4	14462.3	12558.8	14053.6	13044	11390.9	10912.8	11051.3	14155.9	0.142052	0.0816076	1.74067	0.0817412	0.189382	no	14155.9	0.425139	0.0917718	4.63257	3.61157e-06	0.000159865	no	14155.9	0.283087	0.11082	2.55449	0.0106344	0.0477899	no
Ulk2	121.889	108.801	115.861	97.754	110.25	154.99	104.737	120.358	83.4421	106.058	98.7157	82.3498	74.2686	114.67	89.9828	74.5753	45.919	104.597	117.008	48.4205	43.5095	62.2922	94.5659	0.298867	0.188333	1.58691	0.112534	0.240466	no	94.5659	1.03035	0.22292	4.62204	3.79992e-06	0.00016773	yes	94.5659	0.731479	0.266492	2.74485	0.00605393	0.031334	no
Flywch2	171.639	132.012	139.523	149.377	175.064	169.497	136.784	151.088	91.0277	103.563	137.743	180.02	139.857	156.775	160.282	165.131	184.884	232.551	134.131	257.99	243.331	232.956	165.692	-0.284313	0.145458	-1.95461	0.0506292	0.131509	no	165.692	-0.734877	0.159213	-4.61569	3.91786e-06	0.000172452	no	165.692	-0.450563	0.193621	-2.32703	0.0199634	0.0770197	no
Zfp950	199.831	158.125	137.891	118.623	156.355	132.085	110.99	94.7501	92.5448	97.3239	94.1242	99.5858	114.779	74.3563	124.664	49.2729	65.2533	66.0078	99.885	54.4731	59.6242	54.6123	102.507	0.778912	0.210566	3.69913	0.000216341	0.00142604	no	102.507	1.11231	0.241106	4.61334	3.96254e-06	0.000173769	yes	102.507	0.333393	0.292349	1.14039	0.254122	0.455378	no
Msra	152.568	179.16	186.846	149.377	159.696	181.713	135.22	176.696	141.093	167.198	123.969	177.148	204.48	154.984	188.401	105.204	78.5456	102.566	103.69	97.5976	74.1273	130.558	144.129	0.767185	0.136072	5.6381	1.71939e-08	4.32411e-07	no	144.129	0.693096	0.15025	4.61295	3.96991e-06	0.000173769	no	144.129	-0.0740891	0.18574	-0.398885	0.689978	0.826453	no
Rbbp6	614.419	566.492	539.324	550.278	585.998	540.558	540.1	526.674	441.484	471.647	541.788	568.788	523.739	536.619	569.891	395.515	433.813	344.256	371.001	350.292	468.936	401.912	494.706	0.493175	0.0836285	5.89721	3.69694e-09	1.1276e-07	no	494.706	0.42803	0.0929886	4.60304	4.16376e-06	0.000181748	no	494.706	-0.0651449	0.113712	-0.572892	0.566718	0.739961	no
Naa15	145.935	182.786	172.159	165.852	173.728	177.895	159.451	201.451	195.71	192.152	183.657	170.445	202.551	190.818	164.031	203.75	188.509	150.295	185.501	236.05	238.497	263.675	188.404	-0.0263942	0.0967058	-0.272933	0.784905	0.87714	no	188.404	-0.469822	0.102268	-4.59403	4.34768e-06	0.000188208	no	188.404	-0.443428	0.12659	-3.50286	0.000460285	0.00427267	no
Ppox	98.6718	87.0411	76.6966	75.7868	88.8685	87.0389	74.2539	63.1667	71.305	49.9097	27.5486	57.4533	80.0558	56.4391	62.8005	15.9804	33.835	21.3256	31.3924	25.7234	37.0637	34.986	57.152	1.46898	0.235558	6.23616	4.48438e-10	1.76989e-08	yes	57.152	1.15498	0.251486	4.59262	4.37726e-06	0.000188968	yes	57.152	-0.313998	0.319069	-0.984105	0.325064	0.530742	no
Nbas	126.864	122.583	120.756	115.328	115.596	103.836	138.347	143.406	94.062	93.5807	91.8285	133.1	122.495	99.4403	91.8574	61.2583	76.1288	64.9923	89.4208	81.7096	62.8471	56.3189	100.262	0.650621	0.148652	4.37679	1.2044e-05	0.000123837	no	100.262	0.768777	0.16746	4.59081	4.41523e-06	0.000190085	no	100.262	0.118156	0.205675	0.574479	0.565643	0.738966	no
Cabp1	211.44	273.454	241.513	237.246	213.819	267.988	119.588	217.669	154.747	159.711	119.377	218.323	302.862	226.652	311.19	251.692	112.381	250.83	298.704	44.6377	83.7961	130.558	202.19	-0.0623966	0.25287	-0.246754	0.805099	0.88921	no	202.19	1.34413	0.293046	4.58674	4.50219e-06	0.000193299	yes	202.19	1.40652	0.350653	4.01115	6.04229e-05	0.000909972	yes
Rad51c	116.914	118.231	94.6469	97.754	62.8093	86.2754	118.806	89.6285	59.168	73.6168	80.35	73.7318	91.6301	90.4817	86.2335	22.6389	37.4602	26.4031	19.977	47.6639	46.7324	44.3725	72.0693	1.76636	0.211875	8.3368	7.63307e-17	1.25439e-14	yes	72.0693	0.9602	0.209567	4.58183	4.60923e-06	0.000196819	no	72.0693	-0.806156	0.277016	-2.91014	0.00361263	0.0211956	no
Tomm34	208.123	235.736	202.349	222.967	154.351	187.057	197.75	214.255	162.333	160.959	188.248	149.379	184.225	199.776	194.025	126.512	116.006	131	145.547	121.808	117.637	133.971	170.637	0.55522	0.119775	4.63551	3.56051e-06	4.3677e-05	no	170.637	0.613903	0.134086	4.57845	4.68441e-06	0.00019939	no	170.637	0.0586831	0.164428	0.356893	0.721172	0.846713	no
Pias1	85.405	82.689	75.0648	75.7868	85.5276	97.7279	87.5415	81.946	86.4763	84.8465	59.6885	90.9678	83.9139	97.6486	65.6125	111.863	103.922	113.737	138.888	130.887	122.471	118.611	94.6009	-0.495296	0.114829	-4.31333	1.60815e-05	0.000158021	no	94.6009	-0.573187	0.125214	-4.57765	4.70231e-06	0.00019939	no	94.6009	-0.0778912	0.151217	-0.515097	0.606486	0.77042	no
5830454E08Rik	13.2668	15.9575	21.214	19.7705	13.3637	12.9795	13.2875	11.0969	24.2741	11.2297	11.4786	19.1511	14.4679	8.95858	26.245	42.6144	31.4182	28.4341	22.8309	37.8285	27.3949	41.8125	21.3216	-0.977848	0.245763	-3.97883	6.92556e-05	0.000543748	no	21.3216	-1.21035	0.264417	-4.57742	4.70749e-06	0.00019939	yes	21.3216	-0.2325	0.31528	-0.73744	0.460855	0.659771	no
Kcnn1	48.9213	73.2596	83.224	77.9835	73.5003	106.89	46.1156	81.946	31.8597	52.4052	41.3228	45.9627	79.0913	78.8355	74.0483	39.951	36.2518	63.9768	38.0514	24.2103	25.7834	29.8661	56.9753	0.584856	0.243662	2.40028	0.0163825	0.0536598	no	56.9753	1.33127	0.291035	4.57425	4.77931e-06	0.000201887	yes	56.9753	0.74641	0.348291	2.14307	0.0321079	0.109888	no
Hnrnph3	1271.95	1435.45	1543.72	1302.65	1037.02	1065.08	1047.37	1110.54	984.616	1267.71	1294.78	1272.59	1281.86	1646.59	1440.66	1788.47	1532.24	1373.98	1269.97	1807.45	1861.24	2173.4	1400.43	-0.234206	0.12139	-1.92937	0.053685	0.137646	no	1400.43	-0.620422	0.135899	-4.56531	4.98758e-06	0.00021012	no	1400.43	-0.386216	0.164284	-2.35091	0.0187277	0.0733466	no
Fra10ac1	169.152	169.005	171.344	141.688	128.96	167.97	146.945	147.674	135.024	148.481	110.194	148.421	156.253	176.484	156.533	134.502	102.713	104.597	129.375	105.92	82.1846	109.225	138.302	0.378213	0.115365	3.27839	0.001044	0.00547076	no	138.302	0.599788	0.131575	4.55853	5.15121e-06	0.000216433	no	138.302	0.221576	0.160301	1.38224	0.166897	0.348512	no
Tfip11	223.877	220.504	203.164	257.016	213.151	229.05	232.141	249.252	188.124	167.198	197.431	242.262	260.422	203.36	209.96	261.013	242.887	259.969	228.309	307.924	270.726	349.86	237.164	-0.166508	0.100449	-1.65763	0.0973913	0.21578	no	237.164	-0.497036	0.109229	-4.55039	5.35456e-06	0.000223781	no	237.164	-0.330528	0.133363	-2.47841	0.0131969	0.0564697	no
Rbm15b	519.064	555.612	520.558	559.065	511.161	710.818	564.33	643.618	482.447	474.142	518.831	523.783	507.342	532.14	478.971	434.135	409.646	433.621	480.399	420.653	302.955	401.912	499.327	0.298799	0.100195	2.98219	0.00286196	0.0127293	no	499.327	0.515952	0.113401	4.5498	5.36978e-06	0.000223822	no	499.327	0.217153	0.137202	1.58273	0.113484	0.269324	no
Neurod1	311.77	351.066	319.025	326.213	341.442	380.223	242.302	355.953	271.566	272.008	314.513	253.752	321.188	414.782	284.008	316.945	242.887	265.047	236.87	172.498	193.376	236.369	291.991	0.26289	0.127352	2.06429	0.0389903	0.107069	no	291.991	0.662038	0.145603	4.54687	5.44508e-06	0.00022636	no	291.991	0.399148	0.175575	2.27338	0.0230035	0.0854615	no
Tenm4	1127.68	1289.66	939.126	1000.61	1157.96	1155.94	1030.18	1236.02	996.753	1098.01	909.102	1323.34	1158.4	1091.16	1029.18	753.743	636.824	855.055	825.716	758.84	763.834	849.051	999.371	0.523073	0.0947634	5.51978	3.39426e-08	7.75837e-07	no	999.371	0.48153	0.106199	4.53421	5.78183e-06	0.000239094	no	999.371	-0.0415429	0.128829	-0.322466	0.7471	0.862691	no
Ncan	599.494	955.276	579.304	632.655	674.866	1133.03	585.434	899.699	508.238	677.524	585.407	548.679	926.911	831.357	778.914	687.158	413.271	1068.31	1288.04	218.649	322.293	424.099	697.21	-0.247931	0.229236	-1.08155	0.279452	0.463967	no	697.21	1.17943	0.260338	4.5304	5.88721e-06	0.000242579	yes	697.21	1.42737	0.313333	4.55543	5.2278e-06	0.000137999	yes
Mapk11	137.643	174.082	146.05	166.951	167.046	187.821	143.036	157.063	97.0962	101.067	87.2371	130.228	163.97	89.5858	175.279	81.2338	94.2547	89.3645	121.765	69.6045	64.4585	83.6251	124.021	0.557416	0.185744	3.00099	0.00269104	0.0120875	no	124.021	0.967419	0.213556	4.53005	5.89699e-06	0.000242579	no	124.021	0.410003	0.258023	1.58902	0.112057	0.267085	no
Sppl2a	103.647	100.097	108.518	105.443	115.596	134.376	91.4496	121.212	63.7194	81.1033	91.8285	83.3074	92.5947	111.982	100.293	62.59	61.6281	94.442	84.6644	34.0457	49.9554	74.2386	89.3968	0.404696	0.176894	2.28779	0.0221497	0.06859	no	89.3968	0.938806	0.207443	4.5256	6.02238e-06	0.000246501	no	89.3968	0.534109	0.249424	2.14137	0.0322439	0.110205	no
Gm37584	36.4837	23.9363	38.3483	28.5574	28.0637	34.3575	17.9773	25.6081	21.2398	27.4503	39.0271	18.1936	45.3328	17.0213	40.3048	19.9755	36.2518	29.4496	40.9053	44.6377	77.3503	83.6251	35.1862	-0.121547	0.260247	-0.467045	0.640468	0.783338	no	35.1862	-1.21398	0.268251	-4.52556	6.02369e-06	0.000246501	yes	35.1862	-1.09244	0.333958	-3.27118	0.00107099	0.00822853	yes
Polr1a	47.263	39.8938	46.5075	38.4426	38.0865	30.54	49.2421	29.8762	33.3768	34.9368	71.1671	58.4109	43.4037	28.6675	38.4301	42.6144	80.9624	34.5272	40.9053	86.249	77.3503	87.0384	48.9951	-0.258263	0.214355	-1.20484	0.228265	0.401794	no	48.9951	-1.02095	0.22568	-4.52389	6.07134e-06	0.000247805	yes	48.9951	-0.762689	0.278026	-2.74323	0.00608382	0.0314274	no
Cox16	127.693	126.21	181.135	139.492	145.664	135.139	150.071	157.917	175.987	239.567	156.109	256.625	190.012	195.297	220.27	278.326	314.182	270.124	195.014	329.108	277.172	329.38	208.659	-0.610858	0.169641	-3.6009	0.000317121	0.00197231	no	208.659	-0.85449	0.188939	-4.52256	6.10964e-06	0.00024809	no	208.659	-0.243632	0.228077	-1.0682	0.28543	0.489651	no
Shd	271.969	311.897	263.543	252.623	295.338	445.12	206.348	230.473	210.881	187.161	181.361	219.28	309.613	266.966	365.555	127.843	189.718	311.76	482.302	106.676	114.414	120.318	248.689	-0.0540072	0.23825	-0.226683	0.82067	0.899054	no	248.689	1.23872	0.27454	4.51196	6.42303e-06	0.000258799	yes	248.689	1.29272	0.329075	3.92835	8.55295e-05	0.00118758	yes
Ptov1	4800.1	4916.37	4858	5122.75	4556.35	5116.97	4770.23	4903.96	4643.93	4778.86	3856.8	4974.5	5432.22	4309.08	4858.13	3932.51	3909.15	4501.73	4509.09	4206.53	3153.63	3609.53	4532.75	0.186322	0.0766731	2.43009	0.0150953	0.0500889	no	4532.75	0.389371	0.0862847	4.51263	6.40293e-06	0.000258799	no	4532.75	0.203049	0.104214	1.94839	0.0513685	0.153771	no
Lmo1	491.701	667.315	606.23	490.967	471.07	748.993	319.683	473.75	409.625	582.696	429.298	474.948	660.701	810.752	505.216	575.295	279.139	699.683	536.525	224.701	277.172	294.394	501.357	0.0552904	0.201906	0.273843	0.784206	0.876741	no	501.357	1.03491	0.229776	4.504	6.66857e-06	0.000268005	yes	501.357	0.979623	0.276513	3.54277	0.000395946	0.0038234	no
Mpped2	1711.42	1721.96	1184.72	1275.2	1399.85	1389.57	1727.38	1619.29	1318.38	1805.48	1505.99	1634.55	1486.34	1246.14	1420.04	624.568	641.657	476.272	516.548	668.052	1050.67	1147.71	1253.26	1.4075	0.130202	10.8101	3.08377e-27	2.0271e-24	yes	1253.26	0.649402	0.144411	4.49692	6.89463e-06	0.000276383	no	1253.26	-0.758093	0.175946	-4.30868	1.64231e-05	0.000330278	no
Wdr62	92.0384	69.6329	69.3533	65.9016	74.1685	70.2419	78.162	89.6285	57.6509	57.3962	48.21	92.8829	89.7011	62.7101	67.4871	30.6291	36.2518	27.4186	29.4898	46.1508	45.121	28.1595	60.3812	1.24972	0.191272	6.53375	6.41432e-11	3.22062e-09	yes	60.3812	0.895845	0.19934	4.49406	6.98773e-06	0.000277988	no	60.3812	-0.353878	0.256743	-1.37834	0.168099	0.349654	no
Hist1h4i	496.676	475.099	414.488	462.409	348.792	343.575	424.42	431.07	494.584	445.444	569.337	487.396	424.392	541.994	394.612	849.625	709.327	437.683	410.004	694.532	696.152	924.143	521.625	-0.417886	0.155504	-2.6873	0.00720316	0.0271801	no	521.625	-0.780941	0.173754	-4.49453	6.97246e-06	0.000277988	no	521.625	-0.363055	0.210015	-1.72871	0.0838617	0.218169	no
2310068J16Rik	32.3378	31.9151	28.5573	27.459	28.0637	27.486	27.3567	34.1442	12.137	31.1936	22.9571	29.6842	33.7585	30.4592	32.8062	47.9412	43.5022	29.4496	19.0257	43.1245	58.0127	72.532	33.8138	-0.236059	0.215276	-1.09654	0.272842	0.455949	no	33.8138	-0.987477	0.219794	-4.49275	7.03109e-06	0.000279006	no	33.8138	-0.751418	0.273852	-2.74388	0.0060717	0.031388	no
Gatad2b	258.703	277.081	257.831	201	330.083	324.487	302.487	335.467	244.258	233.328	270.894	301.63	329.868	259.799	231.518	146.487	161.925	146.233	234.016	168.715	183.707	164.69	243.828	0.685064	0.13796	4.96565	6.84713e-07	1.04512e-05	no	243.828	0.693856	0.15449	4.49128	7.07976e-06	0.00028023	no	243.828	0.00879233	0.18846	0.0466536	0.962789	0.980296	no
Ryr1	34.8254	40.6192	28.5573	17.5738	35.4138	62.6069	24.2302	23.0473	10.6199	14.9729	22.9571	16.2784	47.2619	34.9385	47.8034	7.99021	14.5007	14.2171	19.977	3.02628	8.05732	10.2398	24.5325	1.12042	0.38218	2.93165	0.00337171	0.0145616	yes	24.5325	2.16908	0.48306	4.49028	7.11286e-06	0.000280833	yes	24.5325	1.04866	0.57271	1.83105	0.0670936	0.185604	no
Rab22a	100.33	88.4918	69.3533	92.2622	90.8731	77.8769	98.4841	87.9212	89.5106	61.1394	87.2371	88.0951	65.5879	77.9397	69.3617	35.9559	60.4197	53.8218	57.0771	46.9074	46.7324	51.199	72.5717	0.668948	0.154467	4.33068	1.48653e-05	0.000148276	no	72.5717	0.778763	0.173463	4.4895	7.13889e-06	0.000281154	no	72.5717	0.109815	0.214506	0.511943	0.608691	0.771751	no
E330013P04Rik	199.831	96.4706	104.438	159.262	126.955	52.6815	194.623	112.676	86.4763	106.058	57.3928	81.3922	65.5879	55.5432	90.9201	6.65851	24.1679	11.1706	8.56157	32.5325	46.7324	21.3329	79.1575	3.07981	0.375892	8.19334	2.54074e-16	3.84398e-14	yes	79.1575	1.68939	0.376493	4.48717	7.21755e-06	0.000283542	yes	79.1575	-1.39042	0.490864	-2.8326	0.00461706	0.0255319	yes
Rhbdl3	219.731	276.355	274.966	217.475	263.265	338.994	221.98	311.566	141.093	170.941	169.883	184.808	277.784	276.82	224.02	85.2289	85.796	63.9768	78.0054	72.6308	132.14	155.304	192.853	1.61402	0.205776	7.84355	4.3797e-15	5.42145e-13	yes	192.853	1.00121	0.223632	4.47704	7.56864e-06	0.000296592	yes	192.853	-0.61281	0.277033	-2.21204	0.0269637	0.0965966	no
Cog2	150.081	171.181	187.662	184.524	162.369	149.646	158.669	128.894	147.161	188.409	162.996	139.803	225.699	176.484	144.347	178.448	199.385	183.806	207.38	266.313	225.605	238.929	180.809	-0.221493	0.116629	-1.89912	0.0575481	0.145246	no	180.809	-0.567621	0.126875	-4.47386	7.68183e-06	0.000300279	no	180.809	-0.346127	0.154725	-2.23705	0.0252832	0.0917447	no
Gm22813	53.0672	47.1473	38.3483	27.459	31.4047	20.6145	38.2994	32.437	42.4796	36.1845	39.0271	48.8353	24.1132	24.1882	38.4301	7.99021	8.45876	9.13955	10.4641	5.29599	22.5605	13.6531	28.1635	1.98748	0.333256	5.96384	2.4638e-09	7.90698e-08	yes	28.1635	1.50878	0.337459	4.47101	7.78525e-06	0.000303567	yes	28.1635	-0.478705	0.446127	-1.07302	0.28326	0.486989	no
Xrn1	109.451	130.562	108.518	114.229	143.66	138.193	133.657	145.113	133.507	111.049	123.969	116.822	99.3463	138.858	103.105	62.59	68.8785	75.1474	106.544	56.7428	87.019	82.7718	108.624	0.643549	0.146525	4.39209	1.12267e-05	0.000117076	no	108.624	0.735612	0.164577	4.46971	7.83245e-06	0.000303899	no	108.624	0.0920632	0.20215	0.455419	0.648808	0.799167	no
Pus3	30.6795	29.739	33.4528	24.1639	36.082	51.918	35.9545	39.2658	80.4078	67.3781	48.21	32.5569	33.7585	40.3136	39.3675	82.5655	71.2952	50.7753	58.9797	81.7096	78.9617	100.691	52.1921	-0.683527	0.225384	-3.03273	0.00242355	0.0110739	no	52.1921	-1.09831	0.245721	-4.46974	7.83138e-06	0.000303899	yes	52.1921	-0.414782	0.297068	-1.39625	0.162638	0.342777	no
Dis3	120.23	114.604	79.9603	93.3606	76.8412	104.599	125.059	133.162	72.8222	97.3239	123.969	75.6469	64.6234	111.982	58.1139	57.2631	45.919	23.3566	26.636	44.6377	29.0063	52.0524	78.6895	1.35941	0.239912	5.6663	1.45917e-08	3.75386e-07	yes	78.6895	1.17878	0.263884	4.46706	7.93011e-06	0.000306176	yes	78.6895	-0.180625	0.327406	-0.551686	0.581163	0.751306	no
Kif26b	86.2342	104.449	102.806	99.9507	123.614	162.625	93.7944	148.527	84.9592	93.5807	103.307	103.416	99.3463	115.566	96.544	62.59	54.3777	21.3256	48.5156	55.2296	56.4012	55.4656	89.6648	1.23096	0.198766	6.19301	5.90263e-10	2.25495e-08	yes	89.6648	0.961666	0.215653	4.45933	8.22159e-06	0.000316652	no	89.6648	-0.269292	0.26958	-0.998932	0.317827	0.523993	no
Pnpla8	145.935	135.639	107.702	101.049	118.937	128.268	127.404	128.041	115.302	104.81	105.603	94.798	108.027	127.212	99.356	90.5557	66.4617	110.69	105.593	52.9599	77.3503	82.7718	106.112	0.319212	0.142374	2.24206	0.0249575	0.0752583	no	106.112	0.739886	0.165981	4.45767	8.2857e-06	0.000318236	no	106.112	0.420675	0.200137	2.10193	0.0355591	0.118275	no
Ftsj1	354.887	305.369	366.349	305.344	302.019	299.292	311.866	347.417	267.015	215.86	291.556	333.229	307.684	375.365	313.065	250.36	206.635	231.535	225.455	226.971	212.713	210.769	284.58	0.460843	0.106589	4.32355	1.53538e-05	0.000152226	no	284.58	0.533151	0.119685	4.45464	8.40359e-06	0.000321299	no	284.58	0.0723082	0.145888	0.495642	0.620147	0.779706	no
2900052L18Rik	19.071	30.4644	23.6617	13.1803	17.3728	27.486	21.1037	10.2433	24.2741	16.2207	11.4786	23.9389	29.9004	8.06273	21.5584	46.6095	55.5861	51.7908	73.249	46.1508	45.121	46.9325	30.1571	-1.50141	0.237343	-6.32592	2.51731e-10	1.06639e-08	yes	30.1571	-1.19458	0.268497	-4.44915	8.62094e-06	0.000328809	yes	30.1571	0.306832	0.313791	0.97782	0.328163	0.534274	no
Mex3a	1230.5	1213.5	1199.4	1154.38	1200.73	1399.49	1144.29	1321.38	922.414	1003.19	1095.06	1128.96	1162.26	1462.94	1147.28	865.606	805.999	915.986	998.85	770.945	886.305	912.196	1088.26	0.404139	0.0945689	4.27349	1.9244e-05	0.0001837	no	1088.26	0.472786	0.106313	4.44712	8.70301e-06	0.000330343	no	1088.26	0.0686469	0.128716	0.533322	0.593811	0.760756	no
Slc30a1	69.6507	71.8089	65.2737	69.1967	54.1229	58.0259	74.2539	75.9708	69.7879	71.1213	68.8714	52.6656	57.8717	76.148	70.2991	66.5851	70.0869	83.2714	76.1028	102.137	85.4076	113.491	72.825	-0.155972	0.132522	-1.17695	0.239217	0.415583	no	72.825	-0.608586	0.13685	-4.44711	8.7032e-06	0.000330343	no	72.825	-0.452615	0.170374	-2.6566	0.00789336	0.038144	no
Neurod6	1761.17	2656.93	2708.86	1654.13	1894.97	3996.92	1040.34	2008.53	828.352	1300.15	1244.28	971.919	2679.46	3143.57	2560.76	1660.63	593.321	2549.93	2692.14	214.109	504.388	778.225	1792.87	0.115446	0.404361	0.285503	0.775259	0.871338	no	1792.87	2.02513	0.455647	4.4445	8.80948e-06	0.000333571	yes	1792.87	1.90968	0.549816	3.4733	0.000514092	0.00465722	yes
4931440P22Rik	19.071	19.5842	14.6866	10.9836	10.691	12.9795	17.9773	23.0473	16.6884	14.9729	11.4786	12.4482	17.3615	15.2296	23.433	34.6242	37.4602	30.4652	27.5873	36.3154	24.172	38.3993	21.348	-0.995657	0.220738	-4.51058	6.46492e-06	7.27513e-05	no	21.348	-1.06425	0.239726	-4.43942	9.01999e-06	0.000340709	yes	21.348	-0.0685897	0.283456	-0.241977	0.808798	0.898921	no
Hist1h2ag	153.397	133.463	97.9106	126.311	165.71	144.301	163.359	186.939	78.8907	54.9007	119.377	147.464	70.4105	159.463	128.413	57.2631	55.5861	16.2481	17.1231	52.2034	43.5095	46.0791	100.833	1.84284	0.297488	6.19468	5.8403e-10	2.24011e-08	yes	100.833	1.4442	0.326157	4.42793	9.51425e-06	0.000355969	yes	100.833	-0.398644	0.403394	-0.988225	0.323042	0.529217	no
Arpp19	969.306	790.623	748.2	829.262	740.348	743.648	912.932	865.555	734.29	655.065	849.414	866.588	805.381	696.978	745.17	542.002	624.74	465.101	499.425	597.691	570.458	568.309	719.113	0.583016	0.0933133	6.24793	4.15919e-10	1.66568e-08	no	719.113	0.460488	0.10406	4.4252	9.63531e-06	0.000359642	no	719.113	-0.122528	0.126709	-0.967003	0.333542	0.539529	no
Atat1	1137.63	1127.91	1210.83	968.753	976.217	1397.2	833.207	827.996	732.773	678.772	741.515	734.445	1149.72	1024.86	1075.11	763.065	634.407	1159.71	1386.02	497.067	528.56	526.497	914.194	-0.0165651	0.18288	-0.0905789	0.927827	0.962096	no	914.194	0.91508	0.207101	4.41851	9.93836e-06	0.000370074	no	914.194	0.931645	0.249549	3.73331	0.000188981	0.00219189	no
Nit1	318.403	242.264	243.145	208.688	229.187	260.353	246.992	225.352	207.847	313.183	218.093	225.026	211.232	283.091	218.396	161.136	183.676	201.07	205.478	156.61	161.146	169.81	222.281	0.372341	0.116807	3.18766	0.00143429	0.00711102	no	222.281	0.585909	0.132646	4.41708	1.00045e-05	0.000371656	no	222.281	0.213568	0.160947	1.32694	0.184527	0.371637	no
Myef2	543.11	583.901	487.105	538.196	526.529	617.671	427.546	580.451	432.382	405.516	482.1	405.046	460.08	559.912	448.977	442.125	373.394	378.783	415.712	317.76	338.407	370.34	460.684	0.316215	0.109961	2.87572	0.00403113	0.0168875	no	460.684	0.54977	0.124487	4.41627	1.00417e-05	0.000372157	no	460.684	0.233555	0.150562	1.55122	0.120848	0.281792	no
Hdac8	116.085	101.548	93.0151	92.2622	101.564	103.072	86.7598	119.505	69.7879	71.1213	96.42	103.416	68.4815	117.357	100.293	43.9461	44.7106	49.7598	51.3694	49.9336	54.7898	64.8521	81.8204	1.02039	0.164039	6.22041	4.95869e-10	1.93308e-08	yes	81.8204	0.773317	0.175149	4.41519	1.00922e-05	0.00037315	no	81.8204	-0.24707	0.221724	-1.11431	0.265145	0.468247	no
Fam53a	289.382	247.342	274.15	215.278	253.242	208.435	279.038	233.034	238.189	228.337	270.894	249.922	263.316	223.069	242.766	243.701	271.889	213.256	178.842	371.476	331.962	332.794	257.287	0.133937	0.102603	1.30538	0.191762	0.354634	no	257.287	-0.483164	0.109477	-4.4134	1.0176e-05	0.000375367	no	257.287	-0.617101	0.135252	-4.56262	5.052e-06	0.000134647	no
Eif4a2	74.6258	77.6116	115.861	52.7213	102.232	74.8229	75.0355	58.0451	122.887	94.8285	87.2371	54.5807	86.8075	106.607	105.917	161.136	130.507	175.682	137.936	148.288	159.535	166.397	107.696	-0.819752	0.179453	-4.56807	4.92238e-06	5.7816e-05	no	107.696	-0.881919	0.200017	-4.40921	1.0375e-05	0.000380916	no	107.696	-0.0621665	0.24029	-0.258714	0.795856	0.891339	no
Ndfip1	98.6718	77.6116	83.224	68.0983	90.8731	80.1674	78.9436	83.6532	80.4078	62.3871	78.0543	69.9016	82.9494	78.8355	68.4244	58.5948	76.1288	84.2869	68.4926	52.9599	54.7898	38.3993	73.448	0.133986	0.134879	0.993378	0.320526	0.508039	no	73.448	0.721536	0.163695	4.40781	1.0442e-05	0.000380919	no	73.448	0.58755	0.195042	3.01243	0.00259164	0.016322	no
Aak1	205.635	176.258	177.871	159.262	177.737	214.543	158.669	191.207	160.816	160.959	208.91	160.869	184.225	187.234	187.464	183.775	151.049	258.954	240.675	116.512	107.968	127.144	177.17	-0.215643	0.116633	-1.84889	0.0644734	0.158414	no	177.17	0.615666	0.139689	4.4074	1.04619e-05	0.000380919	no	177.17	0.831309	0.165412	5.02569	5.01624e-07	2.26223e-05	no
Map2k2	1845.74	1903.3	1942.71	1805.7	1574.91	1685.04	1771.93	1924.88	1476.17	1761.81	1652.91	1985.97	1843.21	1986.12	2091.16	1598.04	1562.45	1678.63	1641.92	1494.23	1329.46	1390.05	1724.83	0.166123	0.0745875	2.22723	0.0259322	0.0777151	no	1724.83	0.37069	0.0841102	4.40719	1.0472e-05	0.000380919	no	1724.83	0.204566	0.101614	2.01318	0.0440962	0.137731	no
Pbrm1	1456.86	1554.41	1513.53	1389.42	1441.94	1539.21	1540.57	1714.89	1545.95	1496.04	1450.89	1517.73	1669.6	1694.96	1450.04	1392.96	1183.02	1335.39	1549.64	1149.23	1239.22	1274	1459.07	0.165601	0.066197	2.50164	0.0123619	0.0424311	no	1459.07	0.329042	0.0746406	4.40836	1.04158e-05	0.000380919	no	1459.07	0.163441	0.0902455	1.81107	0.0701298	0.191348	no
Gls	106.964	100.823	89.7514	99.9507	80.8503	93.9104	85.9782	96.4573	97.0962	107.306	84.9414	64.1562	65.5879	59.1267	60.9258	77.2387	80.9624	113.737	145.547	34.0457	48.3439	49.4924	83.7814	-0.287039	0.180764	-1.58792	0.112305	0.240128	no	83.7814	0.987308	0.224062	4.4064	1.05101e-05	0.000381421	no	83.7814	1.27435	0.262558	4.85358	1.2125e-06	4.46951e-05	yes
Gadd45a	128.522	97.1959	96.2788	126.311	110.25	71.0054	161.014	109.261	154.747	117.288	98.7157	130.228	90.6656	97.6486	98.4187	99.8776	180.051	91.3955	74.2003	258.747	199.821	188.583	126.374	0.0184211	0.198221	0.0929323	0.925957	0.96125	no	126.374	-0.944208	0.214609	-4.39967	1.08416e-05	0.000391643	no	126.374	-0.962629	0.262811	-3.66282	0.00024945	0.00269142	no
Scap	443.609	349.615	376.14	371.246	414.274	381.75	513.524	434.485	415.693	380.562	383.384	425.155	371.343	462.263	410.546	484.739	477.316	495.567	438.543	550.783	517.28	566.603	439.292	-0.21008	0.0854917	-2.45731	0.0139982	0.047063	no	439.292	-0.415046	0.0944467	-4.3945	1.11027e-05	0.000400156	no	439.292	-0.204966	0.114626	-1.78814	0.0737535	0.198455	no
Irf2bp2	133.497	151.597	139.523	162.557	157.692	142.774	149.289	147.674	130.473	133.508	87.2371	138.846	111.885	122.733	115.29	111.863	91.8379	115.768	122.716	99.1107	77.3503	84.4784	123.986	0.297762	0.124057	2.4002	0.0163863	0.0536628	no	123.986	0.629906	0.143373	4.39348	1.11551e-05	0.000401123	no	123.986	0.332143	0.173492	1.91446	0.0555611	0.162472	no
Slc6a1	79.6008	68.9075	64.4578	77.9835	65.4821	96.9644	53.9318	49.5091	74.3393	41.1755	68.8714	51.708	60.7652	51.9598	64.6751	59.9266	61.6281	198.024	247.334	16.6445	27.3949	24.7462	73.0013	-1.13921	0.27238	-4.18245	2.8839e-05	0.000259565	yes	73.0013	1.52005	0.346056	4.3925	1.12056e-05	0.000401919	yes	73.0013	2.65926	0.401292	6.62676	3.43136e-11	1.53937e-08	yes
Dgcr2	417.904	368.474	443.045	394.311	387.547	456.573	450.213	531.796	391.419	376.818	401.75	477.82	409.924	390.594	367.43	416.822	424.146	410.264	394.783	683.94	493.108	550.39	438.14	0.024372	0.0974744	0.250035	0.802561	0.888213	no	438.14	-0.468642	0.106702	-4.39206	1.12284e-05	0.000401919	no	438.14	-0.493014	0.130233	-3.78563	0.000153317	0.00186722	no
Mpnd	764.5	900.15	680.479	861.114	678.875	964.3	648.745	798.974	564.372	615.137	580.815	755.512	851.678	774.022	747.982	551.324	592.113	571.729	703	519.007	470.547	494.071	685.838	0.304718	0.119634	2.54709	0.0108627	0.0382058	no	685.838	0.593835	0.135253	4.39055	1.13063e-05	0.000403788	no	685.838	0.289116	0.163369	1.76971	0.0767754	0.204522	no
Mpst	70.4799	113.879	97.9106	109.836	114.928	135.903	102.392	104.14	91.0277	84.8465	82.6457	111.076	105.134	143.337	124.664	61.2583	65.2533	88.3489	79.908	68.0913	54.7898	58.8789	94.0331	0.527406	0.160004	3.29621	0.000980005	0.0051894	no	94.0331	0.805036	0.18352	4.38664	1.15116e-05	0.000409261	no	94.0331	0.27763	0.223119	1.24431	0.213385	0.406665	no
Srrm1	1356.53	1369.45	1353.61	1318.03	1360.42	1251.38	1405.35	1309.43	1430.65	1285.18	1379.72	1663.27	1507.56	1092.95	1363.8	837.64	1131.06	862.164	1169.13	921.503	1045.84	1021.42	1247.09	0.445655	0.0922572	4.83057	1.36143e-06	1.887e-05	no	1247.09	0.453741	0.103567	4.38115	1.18054e-05	0.000418757	no	1247.09	0.00808639	0.125447	0.0644607	0.948603	0.973483	no
Zdhhc21	271.14	226.307	239.065	231.754	231.192	217.597	246.21	277.421	236.672	257.035	280.077	234.601	222.806	301.904	239.017	155.809	149.841	185.837	186.452	166.445	207.879	159.57	223.847	0.535284	0.10178	5.25922	1.44668e-07	2.81697e-06	no	223.847	0.493111	0.112606	4.37908	1.19183e-05	0.000421811	no	223.847	-0.0421727	0.138714	-0.304025	0.761109	0.872074	no
Draxin	237.144	398.938	321.473	244.934	420.956	610.036	256.371	365.343	151.713	278.247	179.066	208.747	322.152	420.158	438.666	255.687	100.297	388.938	453.763	56.7428	117.637	153.597	290.028	0.111597	0.314702	0.354611	0.722881	0.839117	no	290.028	1.57096	0.359572	4.36896	1.2484e-05	0.000438867	yes	290.028	1.45936	0.43216	3.3769	0.00073309	0.00615907	yes
Wdr4	222.219	200.92	223.563	207.59	167.714	197.746	253.245	244.131	209.364	225.841	222.684	261.413	221.841	218.589	232.456	254.355	228.386	224.427	158.865	342.726	272.337	340.474	233.222	0.0327287	0.114768	0.285173	0.775512	0.871401	no	233.222	-0.540292	0.123794	-4.36443	1.27452e-05	0.000446055	no	233.222	-0.573021	0.152003	-3.76981	0.000163373	0.00196654	no
Kctd15	632.661	583.901	615.205	776.54	528.534	550.483	563.548	594.962	646.297	723.691	794.317	676.992	611.511	688.915	544.583	478.081	540.152	426.512	507.986	463.021	344.853	491.511	581.103	0.376519	0.109793	3.42936	0.000605017	0.00341529	no	581.103	0.539478	0.123838	4.35634	1.32257e-05	0.000461843	no	581.103	0.162959	0.1499	1.08712	0.276986	0.481324	no
Ctnnbip1	305.966	374.277	299.443	383.328	306.697	385.567	298.579	362.782	245.775	284.485	342.061	290.139	364.591	294.737	354.307	274.33	308.14	348.318	411.907	222.432	209.49	224.422	313.262	-0.0444666	0.11397	-0.390162	0.696417	0.821662	no	313.262	0.574588	0.131935	4.35509	1.33012e-05	0.000463263	no	313.262	0.619054	0.158069	3.91636	8.98969e-05	0.00122966	no
Xrn2	763.67	756.532	718.827	750.18	770.417	776.479	711.274	810.924	605.334	738.664	798.908	804.347	702.176	913.776	654.25	601.929	547.402	641.799	634.507	559.106	570.458	591.349	701.014	0.309218	0.0798203	3.87392	0.000107098	0.000789483	no	701.014	0.390735	0.0897327	4.35443	1.33413e-05	0.000463263	no	701.014	0.0815173	0.108875	0.748725	0.454023	0.653608	no
Faf2	271.969	293.764	235.801	235.049	276.628	266.461	296.234	284.25	230.604	298.211	284.668	267.158	291.287	277.716	284.945	294.306	300.89	275.202	301.557	394.173	331.962	334.5	287.606	-0.099702	0.0806807	-1.23576	0.216547	0.386123	no	287.606	-0.379455	0.0871468	-4.35421	1.33549e-05	0.000463263	no	287.606	-0.279753	0.106849	-2.61821	0.00883916	0.0416326	no
Tagln3	917.897	1187.39	1205.12	1176.34	692.239	1257.48	598.721	981.645	719.119	605.155	739.22	665.501	1006.97	1183.43	895.141	1030.74	623.531	1341.48	1522.06	437.298	431.872	484.684	895.592	-0.292494	0.209027	-1.39931	0.161719	0.313075	no	895.592	1.03122	0.236933	4.35235	1.34689e-05	0.000466189	yes	895.592	1.32371	0.285322	4.63935	3.4951e-06	0.000102024	yes
Txnl4a	142.618	97.1959	118.309	116.426	107.578	106.89	102.392	104.14	195.71	84.8465	123.969	135.973	129.247	134.379	139.661	225.057	205.427	172.636	144.595	210.327	193.376	203.943	145.213	-0.610505	0.151911	-4.01882	5.849e-05	0.000471457	no	145.213	-0.734353	0.168789	-4.35073	1.35688e-05	0.000468614	no	145.213	-0.123848	0.203438	-0.608775	0.542674	0.722404	no
Birc2	171.639	185.688	174.607	177.934	178.405	174.078	166.485	150.234	166.884	152.225	137.743	147.464	180.367	185.443	173.404	98.5459	116.006	104.597	141.742	99.1107	122.471	133.971	151.775	0.54479	0.109287	4.98494	6.19809e-07	9.65312e-06	no	151.775	0.52313	0.120506	4.34111	1.41762e-05	0.00048852	no	151.775	-0.0216602	0.149269	-0.145108	0.884625	0.94269	no
Ciao1	237.144	223.405	216.219	196.606	169.719	189.348	178.209	252.667	188.124	210.869	188.248	206.832	207.373	241.882	246.515	162.468	165.55	140.14	136.034	160.393	120.86	141.651	190.012	0.485684	0.115364	4.21	2.55372e-05	0.000234158	no	190.012	0.561497	0.129416	4.33871	1.43322e-05	0.000492813	no	190.012	0.0758135	0.158289	0.478957	0.631969	0.787274	no
Gm11940	25.7044	24.6616	18.7662	23.0656	36.082	32.067	20.3221	14.5113	21.2398	18.7161	34.4357	18.1936	23.1487	22.3965	32.8062	26.634	21.7511	32.4962	28.5386	27.2365	82.1846	60.5855	29.3429	-0.174829	0.265772	-0.657817	0.510656	0.684015	no	29.3429	-1.1808	0.272251	-4.33716	1.44336e-05	0.000495219	yes	29.3429	-1.00597	0.339332	-2.96456	0.00303119	0.0183905	yes
Garnl3	33.9962	39.8938	31.005	34.0491	52.7866	53.445	31.2648	33.2906	33.3768	34.9368	22.9571	36.3871	34.723	35.8343	44.0541	29.2974	21.7511	74.1319	47.5643	14.3748	14.5032	14.5064	34.915	-0.232033	0.234105	-0.991149	0.321613	0.509253	no	34.915	1.36692	0.315805	4.32838	1.50213e-05	0.000514259	yes	34.915	1.59895	0.362341	4.41284	1.02025e-05	0.000229432	yes
Rfwd2	120.23	133.463	108.518	118.623	122.278	134.376	89.1047	110.969	113.785	114.792	84.9414	83.3074	81.9848	90.4817	89.0455	77.2387	96.6715	73.1164	88.4695	54.4731	72.5159	65.7054	96.5495	0.351241	0.150491	2.33397	0.0195971	0.0621182	no	96.5495	0.756541	0.175145	4.31952	1.56368e-05	0.000534166	no	96.5495	0.405299	0.211408	1.91714	0.0552204	0.161648	no
Snora73b	84.5759	87.0411	63.6419	68.0983	68.1548	54.972	143.818	60.6059	78.8907	136.004	96.42	90.0102	76.1977	69.877	101.231	31.9608	36.2518	21.3256	21.8796	33.2891	43.5095	40.1059	68.5391	1.62515	0.248736	6.53362	6.41995e-11	3.22062e-09	yes	68.5391	1.13906	0.263854	4.31702	1.58152e-05	0.000537924	yes	68.5391	-0.486084	0.334295	-1.45406	0.145931	0.320247	no
Idnk	163.348	206.723	180.319	153.77	175.064	206.908	156.324	157.063	153.23	165.95	117.081	180.02	204.48	159.463	220.27	154.477	136.549	213.256	196.916	125.591	99.9107	98.1315	164.766	-0.0128193	0.134873	-0.0950471	0.924277	0.960452	no	164.766	0.684266	0.158697	4.31177	1.6195e-05	0.000549652	no	164.766	0.697086	0.189377	3.68094	0.000232379	0.00255046	no
Foxo6	597.006	1000.97	782.469	643.639	432.315	817.708	357.2	563.379	681.191	697.488	466.03	743.063	936.556	722.062	671.122	607.256	256.18	835.761	606.92	207.3	249.777	429.219	604.755	0.225583	0.243567	0.926166	0.35436	0.54254	no	604.755	1.18927	0.27587	4.31099	1.62528e-05	0.000550423	yes	604.755	0.963689	0.332485	2.89844	0.00375022	0.0218248	no
Ppm1l	252.898	287.236	240.697	241.639	229.855	292.42	244.647	317.541	169.918	220.85	202.023	249.922	261.387	246.361	225.894	165.131	147.424	222.396	220.698	162.663	164.369	152.744	223.578	0.379233	0.128251	2.95696	0.00310688	0.0136153	no	223.578	0.628542	0.145828	4.31016	1.63135e-05	0.000551292	no	223.578	0.24931	0.176626	1.41151	0.158093	0.335978	no
Rab6b	341.62	303.193	336.976	262.508	250.569	342.048	294.671	297.054	251.843	234.576	275.486	202.044	313.471	334.155	237.142	262.345	184.884	636.722	468.984	123.321	154.701	150.184	284.477	-0.447054	0.201199	-2.22195	0.0262868	0.078483	no	284.477	1.00367	0.232942	4.30869	1.64227e-05	0.000553789	yes	284.477	1.45073	0.278484	5.20938	1.89475e-07	1.0965e-05	yes
Nrn1	389.712	491.782	475.682	354.77	478.42	633.704	390.028	468.629	482.447	371.827	369.61	342.805	540.135	526.765	547.395	275.662	303.307	437.683	446.153	273.122	246.554	297.808	415.636	0.322192	0.152728	2.10958	0.0348946	0.0980859	no	415.636	0.746689	0.173371	4.30688	1.65575e-05	0.000557142	no	415.636	0.424497	0.209164	2.02949	0.0424086	0.134054	no
Slc25a29	70.4799	80.513	75.0648	60.4098	40.7593	97.7279	47.6788	64.0203	54.6166	56.1484	50.5057	48.8353	70.4105	49.2722	62.8005	79.9021	60.4197	116.783	81.8105	24.9668	35.4522	29.0128	61.7087	-0.447936	0.198086	-2.26132	0.0237395	0.0724537	no	61.7087	1.09353	0.253992	4.30539	1.66689e-05	0.000558497	yes	61.7087	1.54147	0.294352	5.23683	1.6336e-07	9.86775e-06	yes
Cep70	83.7467	94.2945	120.756	80.1803	90.8731	84.7484	76.5988	93.0429	91.0277	101.067	103.307	86.18	99.3463	111.086	110.604	155.809	135.34	187.868	174.085	140.722	122.471	159.57	113.76	-0.788567	0.120272	-6.55651	5.50801e-11	2.82256e-09	no	113.76	-0.584532	0.135759	-4.30567	1.66481e-05	0.000558497	no	113.76	0.204035	0.161419	1.26401	0.206228	0.398654	no
Eif2s2	459.363	601.309	371.244	415.18	485.102	537.504	623.733	621.424	606.851	1056.84	741.515	584.109	630.801	825.981	544.583	832.313	651.324	776.861	615.482	1009.26	1157.03	1203.18	697.772	-0.245634	0.184733	-1.32967	0.183628	0.344503	no	697.772	-0.889263	0.206586	-4.30457	1.67313e-05	0.000559393	no	697.772	-0.643629	0.249821	-2.57637	0.00998446	0.0456248	no
U2surp	702.311	651.358	633.155	621.672	732.998	729.142	762.08	728.125	764.633	737.416	863.188	629.114	663.595	772.23	702.053	479.412	534.11	403.156	517.499	491.771	535.006	579.402	646.974	0.557246	0.0859226	6.48544	8.84713e-11	4.35795e-09	no	646.974	0.410111	0.0954391	4.29709	1.73053e-05	0.000577357	no	646.974	-0.147136	0.116543	-1.2625	0.20677	0.399257	no
Zfp637	573.789	544.732	567.066	555.77	473.743	544.375	515.869	664.958	529.478	411.755	557.858	464.415	532.419	756.105	584.888	448.783	325.058	489.473	456.617	334.404	354.522	407.032	504.232	0.359127	0.122496	2.93174	0.00337064	0.0145603	no	504.232	0.594893	0.13848	4.29589	1.73996e-05	0.000579273	no	504.232	0.235765	0.167436	1.40809	0.159104	0.337715	no
Eldr	92.0384	85.5904	106.886	72.4917	66.1503	51.1545	60.1848	61.4595	37.9282	89.8375	107.899	61.2836	105.134	99.4403	94.6694	86.5606	118.423	70.0699	78.0054	126.347	157.923	191.143	91.8463	-0.15134	0.214798	-0.70457	0.481078	0.658786	no	91.8463	-0.998777	0.232543	-4.29502	1.74675e-05	0.000580304	no	91.8463	-0.847437	0.284294	-2.98085	0.00287452	0.0176143	no
Ostc	1008.28	897.974	1018.27	946.786	949.49	918.49	957.485	966.28	972.479	1044.36	842.527	970.004	947.166	1073.24	941.07	1145.26	951.006	1114.01	1027.39	1278.6	1134.47	1122.11	1010.31	-0.134553	0.0611612	-2.19998	0.0278085	0.0820307	no	1010.31	-0.291191	0.0678882	-4.28927	1.79258e-05	0.000594276	no	1010.31	-0.156638	0.0823415	-1.90229	0.0571326	0.165489	no
Mrps24	1252.05	1482.6	977.474	1237.85	942.14	1149.83	1140.38	1288.09	1124.19	1232.77	989.452	1243.86	1277.03	1088.47	1218.52	1016.09	1013.84	1161.74	1053.07	849.629	797.674	922.436	1111.78	0.149176	0.0943275	1.58147	0.11377	0.242506	no	1111.78	0.456695	0.106629	4.28302	1.84371e-05	0.000608516	no	1111.78	0.307519	0.128703	2.38936	0.0168778	0.067827	no
2810013P06Rik	63.0173	87.7664	88.1195	64.8032	66.8184	60.3164	56.2767	75.1172	62.2023	94.8285	64.28	67.9865	92.5947	101.232	88.1081	103.873	90.6296	162.481	142.693	112.729	128.917	155.304	92.2769	-0.729615	0.169277	-4.31019	1.63115e-05	0.000159885	no	92.2769	-0.80511	0.187995	-4.28261	1.84716e-05	0.000608516	no	92.2769	-0.0754951	0.22591	-0.334183	0.738242	0.857941	no
Sestd1	143.447	141.442	123.204	119.721	108.914	155.754	128.967	124.626	100.13	109.801	110.194	116.822	141.786	159.463	179.966	101.209	80.9624	190.915	187.403	63.5519	64.4585	80.2118	124.225	-0.101845	0.180439	-0.564428	0.572463	0.734576	no	124.225	0.91659	0.214397	4.27521	1.90961e-05	0.000626464	no	124.225	1.01844	0.254737	3.99798	6.38843e-05	0.000948687	yes
Apip	295.186	288.686	265.175	231.754	226.515	250.428	234.486	282.543	233.638	300.706	213.501	286.309	284.536	326.092	299.943	194.428	209.052	223.411	214.039	181.577	170.815	210.769	246.527	0.352696	0.105754	3.33506	0.000852801	0.0045995	no	246.527	0.510213	0.119547	4.26788	1.97336e-05	0.00064603	no	246.527	0.157517	0.145341	1.08377	0.278465	0.482453	no
Tbc1d31	150.081	129.111	121.572	113.131	112.255	109.944	135.22	105.847	122.887	121.031	146.926	117.779	162.041	107.503	108.729	37.2876	64.0449	36.5582	58.0284	77.1702	74.1273	81.9185	104.236	1.33285	0.155392	8.57736	9.70789e-18	1.90785e-15	yes	104.236	0.665117	0.156045	4.26233	2.02309e-05	0.000658195	no	104.236	-0.667735	0.203869	-3.27531	0.00105544	0.00814388	no
Tomm5	190.71	174.082	135.443	231.754	185.087	197.746	186.807	208.279	182.055	165.95	156.109	203.002	185.189	147.817	190.276	186.438	215.094	193.961	176.939	270.852	264.28	244.902	195.126	-0.0749466	0.110112	-0.680639	0.4961	0.671404	no	195.126	-0.505085	0.118674	-4.25608	2.08045e-05	0.000674064	no	195.126	-0.430139	0.145593	-2.95439	0.00313289	0.0188623	no
Heatr3	128.522	129.836	99.5424	129.606	114.26	119.106	103.955	115.237	69.7879	99.8194	96.42	141.718	98.3818	160.359	141.535	49.2729	67.6701	79.2094	64.6874	73.3873	59.6242	69.1187	100.503	0.839235	0.166866	5.0294	4.92016e-07	7.93528e-06	no	100.503	0.785805	0.184732	4.25376	2.10208e-05	0.000679673	no	100.503	-0.0534302	0.228326	-0.234009	0.814978	0.902851	no
Ckap2	451.071	390.234	382.667	373.442	398.238	362.662	404.098	402.048	345.905	318.174	394.863	329.399	328.904	400.449	325.25	342.247	378.227	226.458	256.847	244.372	248.165	278.181	344.632	0.320609	0.112456	2.85097	0.00435865	0.0179963	no	344.632	0.540716	0.127421	4.24354	2.20023e-05	0.000709947	no	344.632	0.220108	0.154245	1.427	0.153581	0.330579	no
Ciapin1	615.248	479.451	501.792	475.59	382.87	442.066	441.615	492.53	370.179	426.728	573.928	505.589	500.59	525.869	452.726	367.55	337.142	278.248	253.042	303.385	372.248	302.928	427.332	0.636424	0.11843	5.37382	7.70871e-08	1.60602e-06	no	427.332	0.561146	0.132268	4.24248	2.21059e-05	0.000711829	no	427.332	-0.0752776	0.161099	-0.467276	0.640303	0.793049	no
Cwf19l1	28.192	23.9363	28.5573	17.5738	20.7137	24.432	24.2302	29.8762	33.3768	34.9368	39.0271	20.1087	28.9358	25.084	27.1823	42.6144	33.835	42.6512	44.7104	47.6639	41.8981	47.7858	32.151	-0.639588	0.179003	-3.57306	0.00035284	0.00216179	no	32.151	-0.809658	0.190928	-4.24064	2.22887e-05	0.000716248	no	32.151	-0.17007	0.23029	-0.738504	0.460208	0.659073	no
Prdm16	105.305	106.625	69.3533	80.1803	73.5003	100.782	87.5415	115.237	69.7879	74.8646	84.9414	76.6045	72.3396	75.2521	81.5469	38.6193	55.5861	19.2946	55.1746	40.0982	48.3439	47.7858	71.762	1.01747	0.197197	5.15967	2.47383e-07	4.47001e-06	yes	71.762	0.919045	0.216801	4.23912	2.24401e-05	0.000718248	no	71.762	-0.0984281	0.269791	-0.364831	0.715238	0.843215	no
Ppp4r1	313.428	330.756	308.418	309.737	271.951	291.657	303.269	320.955	314.046	301.954	261.711	336.102	318.294	312.655	263.387	213.072	263.43	224.427	219.747	247.399	230.439	222.716	280.889	0.405766	0.0812736	4.99259	5.9574e-07	9.33053e-06	no	280.889	0.380358	0.0897264	4.23909	2.24424e-05	0.000718248	no	280.889	-0.0254073	0.110618	-0.229684	0.818337	0.905065	no
Tmem178	267.824	345.263	292.1	259.213	275.292	380.986	203.221	280.836	204.812	164.702	181.361	222.153	270.068	314.446	278.384	280.989	166.758	346.287	286.337	113.486	143.42	164.69	247.392	-0.0361648	0.186174	-0.194253	0.845978	0.915145	no	247.392	0.910174	0.214772	4.23786	2.25657e-05	0.000720295	no	247.392	0.946338	0.257418	3.67627	0.000236667	0.00258724	no
Mtch1	1755.36	1930.86	1852.14	1937.51	1665.12	2026.33	1587.47	1863.42	1413.96	1419.93	1384.32	1838.51	1968.6	1935.95	2049.92	1438.24	1528.62	1976.17	1934.91	1313.41	1192.48	1204.03	1691.69	0.0465535	0.109144	0.426534	0.669719	0.803576	no	1691.69	0.522347	0.123267	4.23754	2.2598e-05	0.000720295	no	1691.69	0.475794	0.148691	3.19988	0.00137485	0.00998847	no
Chn2	127.693	113.153	113.413	123.016	104.237	126.741	126.622	121.212	109.233	102.315	119.377	98.6282	103.204	142.441	101.231	62.59	94.2547	87.3334	101.788	67.3348	90.242	74.2386	105.014	0.406436	0.127084	3.19817	0.00138304	0.00690543	no	105.014	0.611827	0.144706	4.22807	2.35702e-05	0.000745719	no	105.014	0.205391	0.17677	1.16191	0.245272	0.445169	no
Phtf1	288.553	272.729	229.274	239.442	259.924	264.171	258.716	274.007	306.46	309.44	312.217	231.728	251.742	260.695	220.27	191.765	221.136	115.768	195.014	167.202	186.93	180.05	238.056	0.551457	0.121425	4.54156	5.58403e-06	6.45533e-05	no	238.056	0.574499	0.135882	4.22793	2.35855e-05	0.000745719	no	238.056	0.0230422	0.165937	0.138862	0.889559	0.944818	no
Enah	380.591	358.319	398.986	333.901	349.46	429.087	356.419	374.732	330.734	298.211	369.61	405.046	360.733	364.614	365.555	202.419	223.553	288.403	366.245	230.754	261.057	265.382	332.446	0.427191	0.112897	3.78389	0.000154393	0.00107025	no	332.446	0.537653	0.127152	4.22844	2.35322e-05	0.000745719	no	332.446	0.110461	0.154436	0.715255	0.474452	0.671281	no
Hsd17b7	43.1171	37.7178	45.6916	46.1311	41.4274	33.594	36.7361	40.1194	19.7227	38.68	73.4628	36.3871	47.2619	45.6888	48.7407	69.2485	48.3358	49.7598	59.931	76.4136	75.7388	61.4388	48.8793	-0.442395	0.170754	-2.59083	0.00957449	0.03447	no	48.8793	-0.766701	0.181784	-4.21765	2.46861e-05	0.00077739	no	48.8793	-0.324307	0.221748	-1.4625	0.143604	0.316947	no
Nop2	381.421	354.692	339.423	383.328	334.76	329.068	373.614	374.732	344.388	354.359	300.738	389.725	372.308	307.279	334.623	378.203	364.935	297.543	253.993	478.152	438.318	485.538	362.325	0.130773	0.0906122	1.44322	0.14896	0.295271	no	362.325	-0.411545	0.0976207	-4.21576	2.48944e-05	0.00078238	no	362.325	-0.542318	0.120124	-4.51464	6.34258e-06	0.000160514	no
Clint1	368.983	346.714	345.951	372.344	402.247	400.837	433.018	457.532	355.008	348.12	369.61	402.173	319.259	361.031	291.507	415.491	416.896	372.69	340.56	510.685	502.777	502.604	392.547	-0.0510706	0.0956151	-0.534127	0.593254	0.749643	no	392.547	-0.441726	0.104793	-4.21522	2.49535e-05	0.000782673	no	392.547	-0.390656	0.127772	-3.05744	0.00223233	0.0145942	no
Nanos1	43.1171	45.6966	46.5075	53.8196	50.782	42.756	54.7134	53.7771	36.4111	34.9368	55.0971	40.2173	34.723	48.3764	41.2421	31.9608	33.835	76.1629	67.5413	21.184	27.3949	17.9197	43.5533	-0.227145	0.194571	-1.16741	0.243043	0.420163	no	43.5533	1.07906	0.256085	4.21367	2.5125e-05	0.000786483	yes	43.5533	1.3062	0.295629	4.41839	9.94393e-06	0.000225455	yes
Zfp60	81.2592	91.3932	75.0648	98.8524	76.173	89.3294	87.5415	91.3357	86.4763	73.6168	68.8714	67.9865	68.4815	81.5231	80.6096	57.2631	54.3777	72.1009	101.788	44.6377	64.4585	40.1059	75.1475	0.173018	0.151222	1.14414	0.252567	0.431607	no	75.1475	0.762942	0.181302	4.20813	2.57495e-05	0.000802832	no	75.1475	0.589924	0.216498	2.72485	0.00643312	0.0327816	no
1500009C09Rik	67.1632	81.9637	94.6469	75.7868	92.8776	110.707	46.8972	75.1172	47.031	41.1755	64.28	80.4347	97.4173	86.0024	104.98	114.526	54.3777	185.837	167.426	25.7234	24.172	42.6659	80.9641	-0.744231	0.25539	-2.9141	0.00356717	0.0152366	no	80.9641	1.32507	0.315209	4.20378	2.62491e-05	0.00081679	yes	80.9641	2.0693	0.36903	5.60742	2.0537e-08	2.04004e-06	yes
Kcnk10	130.181	135.639	113.413	93.3606	112.923	161.862	93.7944	137.43	113.785	111.049	117.081	73.7318	155.289	151.4	123.726	79.9021	79.754	93.4265	145.547	35.5588	59.6242	87.8917	109.38	0.282729	0.20419	1.38463	0.166164	0.319765	no	109.38	1.001	0.238461	4.19775	2.69582e-05	0.000835545	yes	109.38	0.718272	0.285751	2.51363	0.0119495	0.05217	no
AC131709.1	33.167	49.3233	47.3235	20.8688	40.0911	100.018	37.5178	40.973	21.2398	51.1575	27.5486	27.7691	48.2264	63.6059	63.7378	35.9559	18.1259	61.9458	52.3207	9.07884	8.05732	21.3329	39.9721	0.0949916	0.338991	0.280219	0.77931	0.873881	no	39.9721	1.78331	0.425751	4.18863	2.80644e-05	0.000868118	yes	39.9721	1.68832	0.498739	3.38518	0.000711305	0.00601574	yes
Homer3	830.834	697.779	742.489	820.475	704.935	767.317	783.183	717.881	452.104	660.056	752.994	740.191	662.63	700.561	759.23	400.842	604.197	374.721	429.981	514.468	457.656	487.244	639.171	0.671663	0.120362	5.58037	2.40002e-08	5.73328e-07	no	639.171	0.563676	0.134622	4.1871	2.82541e-05	0.000872269	no	639.171	-0.107987	0.163545	-0.66029	0.509068	0.697944	no
AC140477.3	36.4837	35.5418	22.8458	18.6721	37.4183	36.648	32.828	22.1937	27.3083	32.4413	32.14	29.6842	39.5456	21.5006	30.9316	46.6095	54.3777	41.6357	59.931	41.6114	66.07	63.9988	37.7462	-0.730975	0.193935	-3.76918	0.000163784	0.00112593	no	37.7462	-0.88185	0.211008	-4.17923	2.92499e-05	0.00090124	no	37.7462	-0.150875	0.253387	-0.595434	0.551554	0.728436	no
Bmi1	263.678	234.286	229.274	206.492	193.105	227.523	203.221	204.011	191.158	202.134	165.291	155.124	155.289	175.588	153.721	149.151	122.048	153.341	130.326	92.3016	99.9107	164.69	175.985	0.513476	0.15303	3.3554	0.000792498	0.00431886	no	175.985	0.725157	0.173545	4.17849	2.93446e-05	0.00090239	no	175.985	0.211681	0.21057	1.00527	0.314765	0.520795	no
Rpl37rt	503.309	499.761	506.687	515.131	574.639	548.193	619.043	576.183	761.598	545.264	583.111	550.595	507.342	593.954	620.506	644.543	576.404	682.419	562.21	855.681	662.312	787.612	603.477	-0.122897	0.0964271	-1.27451	0.202482	0.368664	no	603.477	-0.446618	0.106935	-4.17655	2.95965e-05	0.000908357	no	603.477	-0.323721	0.129725	-2.49543	0.0125804	0.0543507	no
Lamtor5	310.112	312.623	291.284	297.655	262.596	285.549	245.429	306.444	250.326	263.274	321.4	284.394	313.471	382.532	290.569	238.375	258.596	297.543	253.993	214.109	201.433	221.009	277.396	0.164965	0.097908	1.6849	0.0920081	0.206761	no	277.396	0.467329	0.112004	4.17243	3.01368e-05	0.000921341	no	277.396	0.302364	0.13525	2.2356	0.0253779	0.092031	no
Gm32031	33.9962	15.2322	25.2936	18.6721	31.4047	35.121	22.667	17.9257	31.8597	27.4503	22.9571	17.236	27.9713	34.9385	27.1823	43.9461	33.835	50.7753	44.7104	43.8811	53.1783	53.759	32.4542	-0.739221	0.208167	-3.55109	0.000383635	0.00232092	no	32.4542	-0.939969	0.225281	-4.17243	3.01363e-05	0.000921341	no	32.4542	-0.200748	0.270839	-0.741209	0.458567	0.657633	no
Polr3e	153.397	145.068	169.712	137.295	161.701	145.065	182.899	139.991	112.268	140.995	156.109	166.615	170.721	124.524	154.658	159.804	166.758	139.124	127.472	216.379	214.325	204.796	158.622	0.0372075	0.110118	0.337888	0.735448	0.846813	no	158.622	-0.484103	0.116129	-4.16867	3.06376e-05	0.000933021	no	158.622	-0.52131	0.144058	-3.61876	0.000296016	0.00305497	no
Meis2	914.58	1062.63	930.967	939.098	978.89	1194.11	988.75	1356.38	843.523	932.064	1177.7	835.946	1109.21	1204.03	986.999	628.563	563.112	476.272	816.203	470.587	731.604	761.159	904.653	0.729639	0.140762	5.1835	2.17759e-07	4.00302e-06	no	904.653	0.657542	0.157905	4.16415	3.12512e-05	0.000949868	no	904.653	-0.0720968	0.191274	-0.37693	0.706226	0.838323	no
Pak2	134.326	109.527	112.597	98.8524	130.296	114.525	110.99	157.063	109.233	87.342	119.377	91.9254	100.311	89.5858	78.7349	75.907	50.7525	75.1474	79.908	62.0388	67.6815	65.7054	96.4467	0.636678	0.161855	3.93363	8.36713e-05	0.000638266	no	96.4467	0.75986	0.182515	4.16328	3.1371e-05	0.000951669	no	96.4467	0.123182	0.223552	0.551021	0.58162	0.751344	no
Atp2b2	134.326	170.455	150.13	142.787	171.055	277.15	136.784	195.475	95.5791	158.463	169.883	101.501	216.054	197.089	190.276	205.082	76.1288	376.752	429.03	37.0719	41.8981	102.398	171.608	-0.702285	0.300161	-2.33969	0.0192995	0.0612973	no	171.608	1.45876	0.35061	4.16063	3.1737e-05	0.000957227	yes	171.608	2.16104	0.417927	5.17086	2.33022e-07	1.26867e-05	yes
Pou3f1	121.889	215.427	146.866	157.065	135.641	318.379	82.0701	186.086	156.264	114.792	176.77	65.1138	207.373	326.092	185.59	151.814	163.133	266.062	345.317	58.2559	70.9044	63.1455	168.82	-0.42197	0.296892	-1.42129	0.155233	0.304257	no	168.82	1.43792	0.345584	4.16085	3.17065e-05	0.000957227	yes	168.82	1.85989	0.412597	4.50777	6.55129e-06	0.000164538	yes
BC030336	160.86	172.632	159.105	158.164	153.014	176.368	179.773	170.721	156.264	133.508	151.517	123.525	143.715	174.692	162.156	169.126	165.55	185.837	181.696	190.656	241.72	223.569	169.735	-0.1449	0.0994573	-1.45691	0.145141	0.289568	no	169.735	-0.444077	0.106724	-4.16098	3.16879e-05	0.000957227	no	169.735	-0.299176	0.131032	-2.28323	0.0224165	0.0838076	no
Eln	77.9425	79.0623	93.0151	74.6885	102.232	86.2754	89.1047	90.4821	53.0995	49.9097	41.3228	60.326	83.9139	73.4604	92.7948	22.6389	35.0434	34.5272	26.636	42.3679	41.8981	40.9592	63.2591	1.3843	0.208403	6.64244	3.08532e-11	1.67089e-09	yes	63.2591	0.89895	0.216227	4.15743	3.21847e-05	0.000964016	no	63.2591	-0.485355	0.278066	-1.74547	0.0809039	0.21231	no
Galnt11	94.526	94.2945	70.1693	103.246	112.255	93.9104	98.4841	110.115	86.4763	91.0852	123.969	101.501	100.311	121.837	78.7349	74.5753	85.796	74.1319	66.59	52.2034	35.4522	81.9185	88.7082	0.390247	0.156223	2.498	0.0124895	0.0427891	no	88.7082	0.75266	0.181047	4.15727	3.22075e-05	0.000964016	no	88.7082	0.362413	0.219045	1.65451	0.0980235	0.243821	no
Lsm3	53.8964	44.9712	45.6916	50.5245	60.1366	50.391	56.2767	53.7771	51.5824	62.3871	55.0971	35.4296	55.9426	57.3349	56.2392	59.9266	56.7945	35.5427	67.5413	70.361	98.2993	88.745	57.5858	-0.0621345	0.161402	-0.384967	0.700262	0.823967	no	57.5858	-0.686587	0.165119	-4.15814	3.20856e-05	0.000964016	no	57.5858	-0.624452	0.206821	-3.01929	0.00253367	0.0160916	no
Gatc	255.386	258.222	247.224	249.328	203.796	255.009	249.337	286.811	230.604	286.981	275.486	252.795	258.493	368.198	274.635	214.404	222.344	210.21	215.942	174.768	164.369	207.356	243.713	0.287382	0.110668	2.59679	0.00940996	0.0340206	no	243.713	0.5225	0.125846	4.15189	3.29747e-05	0.000983234	no	243.713	0.235118	0.152445	1.54231	0.122998	0.285437	no
Snap25	64.6757	109.527	86.4877	74.6885	78.8458	168.733	43.7707	88.7749	51.5824	54.9007	61.9843	43.09	90.6656	94.961	105.917	118.521	48.3358	283.326	270.165	17.4011	17.7261	38.3993	91.4763	-1.14638	0.340877	-3.36303	0.000770909	0.00421447	yes	91.4763	1.71897	0.414194	4.15016	3.32241e-05	0.000988794	yes	91.4763	2.86535	0.487312	5.87991	4.1048e-09	5.9077e-07	yes
Eif4b	521.551	638.301	558.09	559.065	767.744	632.941	657.343	709.345	687.259	696.241	656.574	699.973	622.12	641.435	586.763	595.27	636.824	572.745	541.281	935.121	709.044	941.209	662.102	0.131774	0.0943679	1.39639	0.162597	0.314337	no	662.102	-0.430538	0.103835	-4.14636	3.37804e-05	0.00100345	no	662.102	-0.562312	0.126547	-4.44349	8.85093e-06	0.00020779	no
Sirt2	442.78	466.395	603.782	453.623	564.616	564.99	480.696	479.726	462.724	380.562	413.228	478.778	477.441	524.077	535.21	358.228	416.896	488.458	494.668	344.996	356.133	345.594	460.618	0.153277	0.104279	1.46987	0.141596	0.28431	no	460.618	0.491541	0.11864	4.14312	3.42617e-05	0.00101391	no	460.618	0.338264	0.14311	2.36367	0.0180949	0.07146	no
Nob1	417.075	375.002	341.055	345.983	344.115	360.372	398.626	375.586	377.765	399.278	346.653	348.55	355.911	396.865	320.564	380.867	385.478	369.644	390.027	506.146	427.038	443.725	382.106	-0.0552663	0.0735715	-0.751192	0.452537	0.6332	no	382.106	-0.330074	0.0797934	-4.13661	3.5247e-05	0.00104111	no	382.106	-0.274808	0.0977662	-2.81087	0.0049408	0.0268838	no
R3hdm2	328.353	376.453	328	339.393	400.242	478.714	350.166	450.703	292.806	349.368	275.486	351.423	399.314	391.49	335.561	259.682	219.928	305.667	396.686	241.346	214.325	247.462	333.299	0.297708	0.134624	2.21141	0.0270076	0.0801942	no	333.299	0.632152	0.152992	4.13193	3.59725e-05	0.00106055	no	333.299	0.334444	0.184725	1.81049	0.0702192	0.191466	no
Icmt	97.8427	108.076	95.4628	101.049	98.8913	112.998	105.519	98.1645	104.682	76.1123	110.194	91.9254	97.4173	101.232	92.7948	101.209	106.339	136.078	147.449	163.419	120.86	135.677	109.245	-0.316959	0.115104	-2.75367	0.00589316	0.0229972	no	109.245	-0.513011	0.12431	-4.12688	3.67726e-05	0.00108008	no	109.245	-0.196052	0.151551	-1.29364	0.195791	0.386009	no
Smarcd3	943.601	1161.27	885.275	1024.77	696.916	872.68	708.929	748.611	612.92	709.966	599.181	918.296	994.428	794.626	1047.92	526.022	523.235	674.295	747.71	525.06	480.216	562.336	761.74	0.457193	0.15024	3.04309	0.0023416	0.0107535	no	761.74	0.698747	0.169368	4.12562	3.69736e-05	0.00108396	no	761.74	0.241554	0.204669	1.18022	0.237914	0.436436	no
Nfib	5460.12	6410.58	6068.01	4227.59	4911.82	6821.1	3915.92	5364.05	3701.79	4823.77	4139.17	4736.07	6346.59	6198.44	5918.24	4806.11	2355.16	5897.04	4962.86	2036.69	3087.56	3544.68	4806.06	0.226145	0.187231	1.20784	0.22711	0.400203	no	4806.06	0.867241	0.210634	4.11728	3.83365e-05	0.00112173	no	4806.06	0.641096	0.254312	2.52091	0.0117052	0.0513064	no
2410015M20Rik	792.691	710.11	720.459	661.213	672.194	765.026	705.021	791.291	685.742	701.232	720.854	825.413	836.245	903.921	746.107	573.963	669.45	695.621	578.382	641.572	531.783	532.47	702.762	0.252039	0.0849793	2.96588	0.00301814	0.0132906	no	702.762	0.394431	0.0958084	4.11687	3.84045e-05	0.00112173	no	702.762	0.142392	0.116006	1.22746	0.21965	0.414057	no
Dusp14	262.849	325.679	255.383	251.524	314.047	429.85	232.923	355.099	197.227	213.364	227.276	240.347	297.075	367.302	279.322	163.799	159.508	105.613	126.521	137.696	154.701	194.556	240.53	1.03854	0.176691	5.87774	4.15908e-09	1.25252e-07	yes	240.53	0.807295	0.196156	4.11558	3.86204e-05	0.00112594	no	240.53	-0.23125	0.239897	-0.963954	0.335069	0.541352	no
Clec16a	112.768	128.386	97.9106	97.754	115.596	144.301	104.737	157.917	71.305	92.333	130.856	93.8405	103.204	117.357	85.2962	93.2191	53.1693	151.31	154.108	55.9862	45.121	62.2922	103.126	-0.0415913	0.205873	-0.202024	0.839898	0.910594	no	103.126	1.00507	0.244588	4.10923	3.96974e-05	0.00115519	yes	103.126	1.04666	0.290752	3.59983	0.00031842	0.0032194	yes
Fmc1	505.797	514.993	534.429	527.213	485.77	540.558	512.743	571.915	565.889	520.309	665.757	565.915	549.781	602.017	551.145	846.962	674.284	821.544	691.584	665.025	694.541	709.107	605.331	-0.475094	0.0731163	-6.49779	8.15088e-11	4.03585e-09	no	605.331	-0.337892	0.0822695	-4.10713	4.00598e-05	0.00116359	no	605.331	0.137202	0.0989374	1.38676	0.165515	0.346808	no
Cmc4	92.0384	80.513	103.622	101.049	86.1958	109.944	93.0128	89.6285	98.6133	96.0762	119.377	98.6282	108.027	115.566	105.917	125.18	118.423	124.907	122.716	136.183	114.414	162.984	109.228	-0.310005	0.112698	-2.75076	0.00594574	0.023155	no	109.228	-0.498302	0.121521	-4.10053	4.12201e-05	0.00119309	no	109.228	-0.188297	0.148248	-1.27015	0.20403	0.395932	no
Clk2	382.25	365.573	343.503	327.311	332.756	341.284	332.189	282.543	320.114	276.999	296.147	313.121	362.662	304.592	338.373	179.78	221.136	170.605	212.137	259.504	248.165	233.809	292.934	0.747846	0.0938509	7.96845	1.60677e-15	2.15703e-13	no	292.934	0.412969	0.100784	4.09755	4.1754e-05	0.00120306	no	292.934	-0.334877	0.125894	-2.66	0.00781399	0.037871	no
Coro1b	683.24	715.913	696.797	674.393	716.294	710.054	708.148	723.856	606.851	661.304	589.998	725.827	688.673	679.957	710.489	480.744	630.782	525.016	558.405	630.98	468.936	511.99	640.848	0.326166	0.0755214	4.31886	1.56837e-05	0.000154749	no	640.848	0.346266	0.0845372	4.09602	4.20314e-05	0.00120306	no	640.848	0.0200996	0.102851	0.195424	0.845061	0.920257	no
Spcs2	746.258	681.097	807.762	798.507	707.607	710.818	823.046	903.967	744.91	746.15	824.161	794.771	708.928	886.9	807.97	933.522	790.29	770.768	703.951	1015.32	942.706	1041.9	813.241	-0.0349881	0.0799231	-0.437772	0.661551	0.798023	no	813.241	-0.36247	0.0884846	-4.09641	4.19599e-05	0.00120306	no	813.241	-0.327482	0.107488	-3.04667	0.00231389	0.0149482	no
Zfp64	97.0135	86.3158	88.9355	103.246	106.241	106.126	89.8863	99.8717	100.13	103.563	68.8714	112.034	99.3463	98.5444	95.6067	135.834	134.132	113.737	101.788	144.505	112.802	147.624	106.643	-0.302038	0.111211	-2.7159	0.00660964	0.0252707	no	106.643	-0.490098	0.119647	-4.09619	4.20001e-05	0.00120306	no	106.643	-0.18806	0.146099	-1.2872	0.198023	0.38857	no
Syne4	23.2169	26.1123	20.398	32.9508	18.7092	22.905	25.0118	11.0969	30.3426	18.7161	4.59143	20.1087	23.1487	10.7503	21.5584	15.9804	36.2518	10.1551	10.4641	60.5256	56.4012	38.3993	24.4452	0.219345	0.321459	0.682341	0.495023	0.670596	no	24.4452	-1.30774	0.319204	-4.09688	4.18762e-05	0.00120306	yes	24.4452	-1.52708	0.406306	-3.75846	0.000170965	0.00203718	yes
Dcaf17	54.7256	48.5979	49.7712	46.1311	40.0911	51.918	56.2767	58.0451	40.9625	51.1575	75.7585	58.4109	51.12	67.1894	44.0541	30.6291	41.0854	29.4496	31.3924	24.9668	33.8407	31.5727	46.2339	0.667058	0.179082	3.72488	0.000195409	0.00130384	no	46.2339	0.828846	0.202647	4.09009	4.31201e-05	0.00123198	no	46.2339	0.161788	0.250981	0.644622	0.519172	0.705197	no
Zdhhc4	169.981	203.096	216.219	226.262	190.433	215.307	171.175	183.525	147.161	152.225	151.517	180.978	196.764	177.38	201.524	102.541	122.048	175.682	156.011	133.156	130.529	105.811	168.606	0.413302	0.130292	3.17212	0.00151331	0.00744853	no	168.606	0.604184	0.147753	4.08916	4.32942e-05	0.00123471	no	168.606	0.190882	0.179569	1.063	0.287783	0.492361	no
1810044D09Rik	22.3877	27.563	33.4528	29.6557	28.0637	36.648	21.1037	21.3401	28.8254	26.2026	25.2528	27.7691	31.8294	36.7302	36.5555	49.2729	53.1693	22.3411	32.3437	60.5256	45.121	52.9057	34.0482	-0.415467	0.207121	-2.00591	0.044866	0.119679	no	34.0482	-0.88558	0.217468	-4.07224	4.6563e-05	0.00132003	no	34.0482	-0.470114	0.266754	-1.76235	0.0780096	0.207013	no
Srpk2	430.342	489.606	385.115	351.475	475.079	461.154	461.156	478.018	405.073	475.39	406.341	364.829	502.519	500.785	473.347	347.574	316.599	474.241	603.115	301.115	291.675	290.981	422.07	0.0254895	0.127521	0.199886	0.84157	0.911577	no	422.07	0.593173	0.145773	4.06915	4.71841e-05	0.00133115	no	422.07	0.567683	0.175302	3.23832	0.00120238	0.00903722	no
AC163032.1	39.8004	41.3445	39.9802	40.6393	45.4365	44.283	33.6097	32.437	19.7227	19.9639	20.6614	29.6842	31.8294	33.1468	38.4301	13.317	10.8755	18.2791	14.2693	15.1314	11.2802	19.6263	27.8976	1.28676	0.262858	4.89527	9.81722e-07	1.42968e-05	yes	27.8976	1.14034	0.2808	4.06106	4.88498e-05	0.00137076	yes	27.8976	-0.146416	0.360255	-0.406422	0.684433	0.823498	no
Rogdi	257.044	247.342	233.354	251.524	233.196	240.502	231.36	227.059	165.367	189.657	146.926	238.431	238.238	282.195	208.085	195.76	163.133	271.14	275.873	136.183	154.701	145.917	215.136	0.000646994	0.137814	0.0046947	0.996254	0.998034	no	215.136	0.649494	0.15992	4.06138	4.87845e-05	0.00137076	no	215.136	0.648847	0.19154	3.38752	0.000705272	0.00598306	no
Acad11	31.5087	43.5205	35.0846	31.8524	42.7638	45.81	39.8626	43.5338	27.3083	37.4323	41.3228	40.2173	43.4037	43.8971	35.6182	50.6046	41.0854	45.6977	47.5643	62.0388	53.1783	67.4121	43.2144	-0.236512	0.157784	-1.49896	0.133885	0.272853	no	43.2144	-0.655165	0.161311	-4.0615	4.87583e-05	0.00137076	no	43.2144	-0.418653	0.200969	-2.08317	0.0372357	0.121941	no
Rdm1	305.136	309.721	282.309	300.951	219.833	234.394	211.037	276.568	192.675	254.54	247.937	277.691	299.004	250.84	284.008	87.8923	130.507	50.7753	61.8336	157.367	120.86	189.436	215.696	1.68413	0.173893	9.68488	3.49608e-22	1.30678e-19	yes	215.696	0.744699	0.183606	4.05595	4.99309e-05	0.00139702	no	215.696	-0.939431	0.23103	-4.06627	4.77716e-05	0.000758071	no
Rnf5	1228.84	1259.19	1161.87	1246.64	791.799	924.598	828.517	980.791	892.072	874.668	943.538	1050.44	1343.59	1369.77	1176.34	719.119	802.374	985.04	1028.34	685.453	641.363	738.119	985.112	0.277442	0.139385	1.99047	0.0465396	0.123374	no	985.112	0.637986	0.157302	4.0558	4.99634e-05	0.00139702	no	985.112	0.360544	0.189902	1.89858	0.0576193	0.166461	no
Snhg8	352.399	364.847	454.468	332.803	407.593	400.074	381.431	355.953	379.282	555.246	612.955	387.81	405.102	487.347	407.735	547.329	596.947	548.373	442.348	599.96	597.853	669.001	467.584	-0.354027	0.127596	-2.7746	0.00552693	0.0218001	no	467.584	-0.577379	0.142395	-4.05478	5.01809e-05	0.00140061	no	467.584	-0.223352	0.172146	-1.29746	0.194473	0.384259	no
Prkra	488.384	422.149	518.926	433.852	464.388	457.336	393.937	442.167	447.553	358.102	438.481	390.683	376.166	490.93	409.609	428.808	389.103	383.861	331.999	331.378	330.35	317.434	411.163	0.188927	0.0910161	2.07576	0.0379163	0.104693	no	411.163	0.418514	0.103282	4.05214	5.07509e-05	0.00141401	no	411.163	0.229586	0.124919	1.83788	0.0660799	0.183601	no
Ccng2	357.375	368.474	365.533	333.901	353.47	422.215	249.337	367.903	306.46	273.256	275.486	203.959	310.578	392.386	275.572	241.038	194.551	280.279	299.655	163.419	204.656	227.836	293.97	0.351042	0.154322	2.27473	0.022922	0.070489	no	293.97	0.710524	0.17537	4.05157	5.08756e-05	0.00141497	no	293.97	0.359482	0.211728	1.69785	0.089536	0.228056	no
Haus7	397.175	384.432	319.841	369.049	283.978	305.4	225.107	251.813	163.85	249.549	344.357	405.046	253.671	385.219	323.376	222.394	268.263	234.582	212.137	164.176	194.987	181.757	279.098	0.409136	0.171893	2.38019	0.0173039	0.0561377	no	279.098	0.790659	0.195258	4.0493	5.13709e-05	0.00142622	no	279.098	0.381523	0.235734	1.61844	0.105567	0.257136	no
Rbl1	231.34	227.032	188.478	185.623	166.378	146.592	168.83	173.282	166.884	137.252	165.291	211.62	167.828	145.129	144.347	70.5802	107.547	30.4652	54.2233	109.703	88.6305	93.0116	144.548	1.43084	0.194375	7.36123	1.82221e-13	1.68625e-11	yes	144.548	0.845341	0.20888	4.04701	5.18757e-05	0.0014377	no	144.548	-0.5855	0.260813	-2.2449	0.0247742	0.0904364	no
Gm14964	29.8503	41.3445	68.5374	31.8524	43.432	67.1879	21.8854	27.3153	30.3426	21.2116	29.8443	34.472	83.9139	64.5018	62.8005	193.097	91.8379	253.876	248.285	93.8147	119.248	139.091	81.7156	-2.1557	0.307537	-7.00955	2.39094e-12	1.66345e-10	yes	81.7156	-1.40784	0.348114	-4.0442	5.25031e-05	0.00145253	yes	81.7156	0.747854	0.414997	1.80207	0.0715339	0.194274	no
Prdm11	101.989	91.3932	115.045	94.4589	95.5504	63.3704	85.9782	75.9708	74.3393	103.563	107.899	89.0527	85.843	97.6486	89.9828	87.8923	129.298	109.675	112.252	132.4	128.917	142.504	100.683	-0.272037	0.130309	-2.08763	0.0368314	0.102339	no	100.683	-0.566745	0.140274	-4.04027	5.33887e-05	0.00147443	no	100.683	-0.294708	0.171447	-1.71894	0.0856249	0.221365	no
Zfp532	294.357	301.742	315.762	289.967	328.747	376.405	336.097	327.784	332.251	374.323	289.26	289.182	318.294	328.78	331.812	214.404	244.096	238.644	272.068	270.852	223.993	238.929	297.17	0.408564	0.0867885	4.70759	2.50668e-06	3.22434e-05	no	297.17	0.388579	0.0962684	4.03642	5.42735e-05	0.00149623	no	297.17	-0.019985	0.118186	-0.169098	0.86572	0.931694	no
Fam53b	152.568	192.941	158.289	187.82	171.055	239.739	169.612	221.084	168.401	124.774	174.474	187.681	188.083	173.797	200.587	163.799	148.632	145.217	223.552	100.624	96.6878	141.651	169.594	0.0852409	0.142921	0.596419	0.550896	0.717746	no	169.594	0.670089	0.166158	4.03284	5.51068e-05	0.0015139	no	169.594	0.584848	0.199167	2.93647	0.00331966	0.0197609	no
Ankrd13c	141.789	126.935	115.045	127.41	103.569	106.126	118.025	128.894	74.3393	97.3239	87.2371	79.4771	75.2332	124.524	84.3589	61.2583	73.712	72.1009	86.567	57.4993	58.0127	69.972	94.064	0.534509	0.170167	3.14108	0.00168325	0.00815446	no	94.064	0.783407	0.194291	4.03214	5.52711e-05	0.00151576	no	94.064	0.248898	0.236234	1.05361	0.292061	0.496702	no
Dbi	2279.4	3119.7	2224.2	2212.1	3005.49	3734.28	2029.09	3515.14	1746.21	1442.39	2144.2	2171.74	2944.7	3832.48	3546.82	1685.93	1463.37	1030.74	1911.13	1249.85	1405.2	1495.01	2281.33	0.806884	0.208664	3.8669	0.000110228	0.000808497	no	2281.33	0.945509	0.234599	4.03033	5.56989e-05	0.00152218	no	2281.33	0.138625	0.283412	0.48913	0.62475	0.782699	no
Snx6	633.49	612.189	660.081	637.049	530.538	511.545	638.584	631.667	644.78	685.011	700.193	574.533	625.978	647.706	524.9	548.661	526.86	497.598	458.52	500.85	433.484	482.978	577.6	0.279641	0.082806	3.37707	0.000732633	0.0040353	no	577.6	0.375238	0.0931468	4.02846	5.6143e-05	0.00153165	no	577.6	0.0955968	0.113026	0.845792	0.397669	0.602541	no
D430041D05Rik	53.0672	69.6329	65.2737	71.3934	60.8048	96.9644	55.495	81.0924	50.0652	49.9097	75.7585	64.1562	61.7298	68.9811	59.9885	63.9217	29.0015	148.264	131.277	25.7234	25.7834	31.5727	65.448	-0.514548	0.247715	-2.07718	0.0377848	0.104405	no	65.448	1.23993	0.307977	4.02604	5.67236e-05	0.00154214	yes	65.448	1.75448	0.360085	4.8724	1.10252e-06	4.12936e-05	yes
Pard6b	90.3801	92.1185	96.2788	76.8852	87.5322	88.5659	106.3	121.212	112.268	101.067	128.56	139.803	89.7011	103.92	84.3589	93.2191	123.256	68.0388	102.739	178.551	146.643	145.917	108.06	0.0583505	0.152573	0.382442	0.702133	0.825085	no	108.06	-0.649475	0.161307	-4.02632	5.66558e-05	0.00154214	no	108.06	-0.707825	0.199727	-3.54397	0.000394148	0.00381532	no
Tmem201	173.298	149.421	163.184	170.246	161.032	176.368	189.934	195.475	151.713	168.445	176.77	192.469	152.395	157.671	167.78	197.092	198.177	218.334	242.578	224.701	204.656	238.076	184.992	-0.340752	0.090435	-3.76792	0.000164611	0.0011308	no	184.992	-0.399902	0.0993713	-4.02433	5.71388e-05	0.00155074	no	184.992	-0.05915	0.120404	-0.491262	0.623241	0.781637	no
Gm5124	65.5048	63.1048	77.5126	69.1967	48.1093	76.3499	45.334	66.5811	51.5824	83.5988	57.3928	52.6656	60.7652	92.2734	104.98	55.9314	37.4602	104.597	117.959	21.9405	29.0063	38.3993	64.5566	-0.232735	0.240524	-0.967616	0.333236	0.521122	no	64.5566	1.18782	0.295532	4.01926	5.83808e-05	0.00157754	yes	64.5566	1.42056	0.347405	4.08905	4.3315e-05	0.00069962	yes
Eomes	1080.42	1280.23	1205.12	963.261	1151.95	1552.96	859.001	1096.03	887.52	822.263	893.032	737.318	1277.03	1417.25	1347.87	652.534	659.783	373.706	581.235	466.804	678.426	750.066	942.445	0.964816	0.179367	5.37899	7.4903e-08	1.56737e-06	no	942.445	0.808563	0.201181	4.01907	5.84275e-05	0.00157754	no	942.445	-0.156253	0.243585	-0.641472	0.521216	0.706453	no
Mydgf	405.467	390.234	434.886	394.311	338.77	329.832	375.959	398.633	383.833	454.178	394.863	477.82	442.718	397.761	448.039	536.676	559.486	514.861	463.276	555.323	502.777	526.497	442.1	-0.358047	0.0869536	-4.11768	3.82701e-05	0.000329662	no	442.1	-0.389836	0.0970157	-4.01827	5.86261e-05	0.00158019	no	442.1	-0.0317884	0.117154	-0.271339	0.786131	0.886149	no
Panx2	32.3378	34.0911	27.7413	36.2459	37.4183	35.121	28.1383	46.9482	28.8254	19.9639	27.5486	25.854	28.9358	30.4592	40.3048	21.3072	22.9595	53.8218	36.1488	15.1314	14.5032	12.7998	29.8457	-0.0792455	0.221501	-0.357767	0.720518	0.837565	no	29.8457	1.19399	0.297259	4.01668	5.9023e-05	0.00158545	yes	29.8457	1.27324	0.342557	3.71687	0.00020171	0.00228664	yes
Efhd2	559.693	546.183	473.235	514.032	462.384	564.99	483.041	655.568	365.628	429.224	491.283	504.632	533.384	594.85	436.791	507.378	369.769	412.295	462.325	329.108	331.962	393.379	473.688	0.216365	0.116502	1.85717	0.0632864	0.156247	no	473.688	0.530846	0.132148	4.01705	5.89325e-05	0.00158545	no	473.688	0.314481	0.159528	1.97132	0.0486868	0.14804	no
0610010F05Rik	90.3801	106.625	86.4877	76.8852	63.4775	99.2549	61.748	75.1172	95.5791	71.1213	126.264	47.8778	58.8362	89.5858	73.111	107.868	91.8379	158.419	158.865	37.8285	37.0637	48.6391	84.676	-0.683758	0.192056	-3.5602	0.000370574	0.00225335	no	84.676	0.963229	0.240161	4.01077	6.0522e-05	0.00162017	no	84.676	1.64699	0.279698	5.88844	3.8985e-09	5.76107e-07	yes
Dcun1d5	816.738	764.511	698.429	722.721	414.943	534.45	476.007	507.895	411.142	456.674	505.057	469.202	455.257	559.912	464.911	320.94	333.517	295.512	326.291	330.621	341.63	324.261	478.664	0.788692	0.162587	4.8509	1.22901e-06	1.73546e-05	no	478.664	0.73114	0.182283	4.01101	6.04602e-05	0.00162017	no	478.664	-0.0575521	0.221133	-0.26026	0.794664	0.890305	no
Tnfsf9	43.9463	43.5205	54.6667	45.0327	53.4548	49.6275	45.334	41.8266	42.4796	46.1665	55.0971	41.1749	54.0135	51.9598	52.49	22.6389	31.4182	26.4031	27.5873	23.4537	35.4522	28.1595	41.632	0.824897	0.180441	4.57156	4.84097e-06	5.69651e-05	no	41.632	0.781205	0.19483	4.00968	6.08005e-05	0.00162129	no	41.632	-0.0436916	0.247852	-0.176281	0.860073	0.928597	no
Brms1l	172.468	171.181	163.184	144.983	130.296	161.098	128.186	132.309	104.682	106.058	126.264	135.973	135.034	146.025	134.974	106.536	88.2128	123.892	146.498	87.0056	85.4076	98.1315	128.564	0.263093	0.136939	1.92124	0.0547016	0.139745	no	128.564	0.634053	0.158142	4.0094	6.08733e-05	0.00162129	no	128.564	0.37096	0.190841	1.94382	0.0519173	0.154826	no
Gm20033	75.4549	66.0062	84.0399	72.4917	112.923	116.815	65.6561	34.1442	50.0652	52.4052	50.5057	72.7742	57.8717	52.8556	89.9828	77.2387	125.673	102.566	105.593	164.932	104.745	161.277	86.1826	-0.537346	0.233027	-2.30594	0.0211141	0.0659941	no	86.1826	-1.02808	0.256882	-4.00214	6.27708e-05	0.00166618	yes	86.1826	-0.490731	0.311012	-1.57785	0.1146	0.27135	no
Faf1	35.6545	34.8164	42.4279	34.0491	22.7183	30.54	38.2994	29.0225	37.9282	44.9187	27.5486	27.7691	32.7939	34.9385	34.6809	63.9217	45.919	56.8683	51.3694	52.2034	54.7898	58.8789	40.548	-0.686308	0.162823	-4.21506	2.4971e-05	0.000229852	no	40.548	-0.710737	0.177897	-3.99521	6.46358e-05	0.00171279	no	40.548	-0.0244287	0.212822	-0.114785	0.908616	0.952322	no
Nsmce2	412.929	340.911	402.249	354.77	298.01	324.487	374.396	409.73	392.936	346.873	427.003	422.282	362.662	421.053	429.293	407.501	392.728	373.706	371.001	638.545	423.815	497.484	401.108	-0.0203892	0.10477	-0.194608	0.8457	0.914907	no	401.108	-0.459729	0.115141	-3.99275	6.53101e-05	0.00172775	no	401.108	-0.43934	0.140263	-3.13225	0.0017347	0.0119473	no
Otub1	135.156	161.751	165.632	174.639	136.978	164.916	149.289	170.721	110.75	157.216	137.743	199.172	227.629	157.671	217.458	262.345	270.68	298.559	250.188	264.043	244.942	235.516	195.136	-0.712684	0.131518	-5.41889	5.99709e-08	1.28597e-06	no	195.136	-0.589654	0.147776	-3.99018	6.60226e-05	0.00174366	no	195.136	0.12303	0.17732	0.693829	0.48779	0.679865	no
2700049A03Rik	173.298	160.301	159.105	103.246	173.06	165.679	171.956	156.21	156.264	138.499	179.066	118.737	148.537	189.026	133.1	87.8923	91.8379	89.3645	126.521	105.163	83.7961	108.371	137.229	0.641657	0.14174	4.52701	5.98246e-06	6.85067e-05	no	137.229	0.629017	0.157702	3.98864	6.64541e-05	0.00175211	no	137.229	-0.0126404	0.193824	-0.065216	0.948002	0.973168	no
Alkbh2	97.0135	112.428	102.806	120.82	86.1958	95.4374	127.404	95.6037	86.4763	76.1123	91.8285	114.907	124.424	73.4604	103.105	69.2485	93.0463	73.1164	68.4926	63.5519	72.5159	54.6123	91.0275	0.413111	0.150094	2.75235	0.005917	0.0230666	no	91.0275	0.686569	0.172237	3.98618	6.71449e-05	0.00176736	no	91.0275	0.273458	0.209304	1.30651	0.191379	0.380711	no
Smyd5	161.689	151.597	158.289	159.262	137.646	128.268	137.565	111.822	135.024	167.198	117.081	179.063	167.828	121.837	160.282	177.116	199.385	165.527	149.352	220.919	190.153	211.623	159.478	-0.232149	0.117251	-1.97994	0.0477105	0.125726	no	159.478	-0.508737	0.127686	-3.98427	6.76876e-05	0.00177867	no	159.478	-0.276588	0.155628	-1.77724	0.075529	0.201952	no
4931406C07Rik	76.2841	86.3158	88.1195	81.2786	96.2186	111.471	73.4723	110.969	86.4763	73.6168	101.011	88.0951	70.4105	95.8569	93.7321	55.9314	61.6281	66.0078	102.739	54.4731	51.5668	55.4656	80.9609	0.295755	0.15401	1.92036	0.0548126	0.139953	no	80.9609	0.717118	0.180091	3.98198	6.83439e-05	0.00179291	no	80.9609	0.421363	0.217098	1.94089	0.0522722	0.155492	no
Rmdn1	45.6046	44.2459	35.9006	32.9508	53.4548	51.918	33.6097	34.9978	47.031	37.4323	57.3928	40.2173	48.2264	45.6888	54.3646	22.6389	31.4182	24.3721	38.0514	26.48	11.2802	26.4528	38.3513	0.580288	0.203146	2.8565	0.00428339	0.0177471	no	38.3513	0.948141	0.238386	3.97734	6.96919e-05	0.0018222	no	38.3513	0.367853	0.29016	1.26776	0.204884	0.39689	no
Upf3a	454.388	420.699	392.458	412.983	350.129	391.675	346.258	367.903	238.189	348.12	312.217	329.399	373.272	408.511	379.615	279.657	287.598	253.876	273.019	261.773	241.72	279.888	336.516	0.436862	0.111428	3.92057	8.8341e-05	0.000670667	no	336.516	0.497578	0.125121	3.97678	6.98534e-05	0.00182338	no	336.516	0.0607162	0.152151	0.399052	0.689855	0.826453	no
Dus2	63.0173	50.774	54.6667	53.8196	55.4593	60.3164	58.6215	58.0451	50.0652	49.9097	66.5757	53.6231	56.9071	49.2722	49.678	25.3023	37.4602	34.5272	51.3694	31.776	40.2866	30.7194	49.1906	0.544735	0.161482	3.37335	0.000742588	0.00408541	no	49.1906	0.728014	0.183286	3.97201	7.127e-05	0.00185728	no	49.1906	0.183279	0.226551	0.808998	0.418516	0.621807	no
B3gat2	52.238	75.4356	56.2986	45.0327	80.1821	106.126	54.7134	87.9212	37.9282	76.1123	50.5057	44.0476	86.8075	68.0852	74.0483	30.6291	10.8755	46.7132	56.1258	9.07884	24.172	40.1059	55.1447	0.872049	0.314997	2.76843	0.00563263	0.0221666	no	55.1447	1.45484	0.366319	3.9715	7.14218e-05	0.00185815	yes	55.1447	0.582787	0.441673	1.3195	0.187002	0.374933	no
Ngrn	251.24	238.638	241.513	224.065	230.524	224.469	225.888	239.009	183.573	255.787	197.431	195.341	224.735	233.819	214.646	186.438	212.677	217.318	214.039	289.01	253	334.5	231.257	0.122531	0.0908185	1.34919	0.177276	0.335592	no	231.257	-0.379905	0.0957009	-3.96971	7.19596e-05	0.00186905	no	231.257	-0.502437	0.11902	-4.22145	2.42736e-05	0.000445897	no
Utp4	193.198	190.765	183.582	199.901	179.073	154.227	198.532	230.473	216.949	184.666	144.63	194.384	172.65	165.734	150.909	237.043	253.763	172.636	162.67	261.773	251.388	280.741	199.077	-0.155669	0.121199	-1.2844	0.199001	0.364064	no	199.077	-0.5246	0.132331	-3.9643	7.36116e-05	0.00190566	no	199.077	-0.368931	0.161353	-2.28648	0.0222262	0.0833406	no
B230377A18Rik	20.7294	23.211	22.0299	18.6721	12.6955	25.1955	17.1956	17.0721	21.2398	26.2026	29.8443	27.7691	24.1132	18.813	22.4957	37.2876	27.7931	22.3411	19.977	35.5588	40.2866	42.6659	25.1449	-0.300367	0.219256	-1.36994	0.170707	0.32643	no	25.1449	-0.879202	0.221775	-3.96438	7.35864e-05	0.00190566	no	25.1449	-0.578835	0.276563	-2.09296	0.0363529	0.119904	no
Als2	203.148	190.04	183.582	175.738	179.742	212.253	214.164	226.205	147.161	170.941	167.587	181.936	171.686	178.276	157.47	123.848	169.175	173.651	168.378	149.044	109.58	122.878	171.658	0.21483	0.114859	1.87038	0.0614311	0.152828	no	171.658	0.522047	0.131822	3.96026	7.48692e-05	0.00193502	no	171.658	0.307218	0.159329	1.9282	0.0538303	0.158785	no
Stmn1	4414.53	2617.76	4283.59	4806.42	4281.06	2050	1835.24	2632.52	2532.09	2693.88	2812.25	1311.85	4077.06	2481.53	4429.78	2157.36	2792.6	5638.08	1898.77	940.417	1095.8	1844.02	2892.12	0.0132794	0.288207	0.0460759	0.96325	0.981791	no	2892.12	1.28425	0.32442	3.95862	7.53848e-05	0.00194515	yes	2892.12	1.27098	0.391594	3.24565	0.00117183	0.00884404	yes
C1ql1	26.5336	29.739	45.6916	40.6393	28.0637	17.5605	25.7935	29.8762	22.7569	41.1755	16.07	32.5569	27.0068	12.542	25.3077	25.3023	53.1693	23.3566	16.1719	91.545	46.7324	57.1723	33.3983	-0.049532	0.296197	-0.167227	0.867192	0.927577	no	33.3983	-1.22188	0.308942	-3.95507	7.65131e-05	0.00197103	yes	33.3983	-1.17235	0.383373	-3.058	0.00222821	0.0145786	yes
Zkscan7	31.5087	33.3658	25.2936	36.2459	32.0729	32.067	35.9545	21.3401	30.3426	28.6981	32.14	18.1936	15.4324	27.7716	22.4957	18.6438	19.3343	18.2791	14.2693	15.1314	14.5032	7.67986	24.1256	0.685607	0.250543	2.73648	0.00620999	0.0240172	no	24.1256	1.2021	0.304057	3.95354	7.70047e-05	0.00197721	yes	24.1256	0.516493	0.367706	1.40464	0.160129	0.33887	no
Dtnb	179.931	158.85	169.712	184.524	170.387	161.862	157.106	176.696	112.268	163.454	126.264	183.851	171.686	150.504	139.661	61.2583	109.964	88.3489	98.9337	124.078	95.0764	104.958	140.426	0.841894	0.132706	6.34404	2.23823e-10	9.65327e-09	no	140.426	0.563887	0.14277	3.94961	7.82772e-05	0.00200539	no	140.426	-0.278006	0.178767	-1.55513	0.119915	0.280213	no
Kdm5c	338.303	434.48	326.369	352.573	282.642	295.474	471.317	341.442	421.762	445.444	440.777	456.754	379.059	352.968	420.857	526.022	319.016	304.652	342.463	566.671	525.337	695.454	410.902	0.042097	0.146209	0.287924	0.773405	0.869972	no	410.902	-0.638766	0.161739	-3.94937	7.83575e-05	0.00200539	no	410.902	-0.680863	0.196519	-3.46463	0.000530971	0.00477355	no
Ngly1	48.0922	52.2247	35.9006	36.2459	46.7729	41.229	34.3913	45.241	39.4453	31.1936	36.7314	41.1749	31.8294	37.6261	24.3703	34.6242	19.3343	26.4031	26.636	22.6971	16.1146	19.6263	33.9956	0.557738	0.207369	2.68959	0.00715404	0.0270161	no	33.9956	0.970216	0.24583	3.9467	7.92362e-05	0.00202458	no	33.9956	0.412478	0.298483	1.38192	0.166997	0.348635	no
Ntn4	44.7755	63.1048	39.9802	52.7213	38.7547	68.7149	56.2767	59.7523	72.8222	34.9368	52.8014	46.9202	68.4815	46.5846	60.9258	49.2729	51.9609	23.3566	50.4181	22.6971	14.5032	37.546	48.0594	0.303855	0.221457	1.37207	0.170041	0.325537	no	48.0594	1.05592	0.267764	3.94346	8.03154e-05	0.00204369	yes	48.0594	0.75206	0.318902	2.35828	0.0183598	0.0722474	no
Det1	72.1382	84.1397	81.5922	86.7704	57.4639	65.6609	91.4496	69.142	77.3736	76.1123	78.0543	72.7742	78.1267	68.0852	74.0483	38.6193	47.1274	36.5582	35.1976	49.9336	41.8981	50.3457	65.1187	0.94341	0.15782	5.97775	2.26245e-09	7.31001e-08	no	65.1187	0.644175	0.16336	3.94328	8.03741e-05	0.00204369	no	65.1187	-0.299234	0.211016	-1.41806	0.156172	0.333654	no
Gm5617	118.572	116.055	89.7514	137.295	122.946	129.795	147.726	101.579	138.059	132.261	96.42	134.058	147.573	161.255	157.47	195.76	206.635	198.024	156.962	201.248	182.095	187.73	148.149	-0.550221	0.128621	-4.27783	1.88722e-05	0.000180966	no	148.149	-0.5648	0.143216	-3.94369	8.02361e-05	0.00204369	no	148.149	-0.0145785	0.172382	-0.0845707	0.932603	0.965406	no
Nt5c	349.912	317.7	340.239	342.688	275.96	325.251	311.085	287.665	307.977	293.22	328.287	381.107	341.443	331.468	351.495	342.247	291.223	354.411	315.827	270.096	230.439	244.902	315.211	-0.00187562	0.0835847	-0.0224398	0.982097	0.991301	no	315.211	0.379996	0.0964609	3.93938	8.16915e-05	0.00207048	no	315.211	0.381872	0.115928	3.29404	0.000987588	0.00779102	no
Gatsl2	82.0883	108.076	84.8559	92.2622	84.8594	135.903	86.7598	98.1645	56.1338	54.9007	89.5328	84.2649	115.743	111.086	126.538	93.2191	50.7525	151.31	177.89	40.0982	38.6751	52.0524	91.5985	-0.332516	0.234298	-1.4192	0.15584	0.30507	no	91.5985	1.1069	0.281462	3.93269	8.39992e-05	0.00212213	yes	91.5985	1.43942	0.332779	4.32545	1.52219e-05	0.000312966	yes
Ubald2	888.876	656.435	1038.67	691.967	911.404	755.864	752.7	802.388	703.948	764.866	1046.85	857.012	719.538	1276.6	852.025	870.933	559.486	612.35	589.797	500.85	499.554	610.975	771.049	0.366324	0.148098	2.47353	0.0133785	0.0453477	no	771.049	0.656947	0.167066	3.93225	8.41551e-05	0.00212265	no	771.049	0.290623	0.201795	1.44019	0.149814	0.325788	no
Sptbn2	478.434	638.301	533.613	488.77	472.406	787.168	375.178	509.602	300.391	360.598	424.707	422.282	526.632	617.246	480.846	494.061	258.596	1015.51	929.406	207.3	188.541	300.368	491.361	-0.447865	0.24339	-1.84011	0.0657515	0.160613	no	491.361	1.08963	0.277199	3.93087	8.46395e-05	0.00213145	yes	491.361	1.5375	0.333241	4.61378	3.95419e-06	0.000111682	yes
Tial1	709.774	586.802	567.881	514.032	604.707	539.794	661.251	553.136	550.718	496.602	550.971	443.348	422.463	485.555	452.726	374.208	372.185	287.388	336.755	363.154	409.312	372.046	484.309	0.666922	0.117199	5.69049	1.26675e-08	3.31248e-07	no	484.309	0.513121	0.13057	3.92986	8.49959e-05	0.002137	no	484.309	-0.153801	0.159101	-0.966692	0.333698	0.539622	no
Urod	272.799	307.545	301.891	273.492	291.328	315.325	263.406	280.836	247.292	274.503	259.416	333.229	271.032	362.823	306.504	178.448	239.262	154.357	176.939	250.425	172.427	187.73	260.046	0.64319	0.116103	5.5398	3.02814e-08	7.04829e-07	no	260.046	0.503697	0.128325	3.92518	8.66643e-05	0.002172	no	260.046	-0.139492	0.157598	-0.885117	0.376094	0.581696	no
Prkcb	105.305	139.266	140.339	103.246	115.596	163.389	94.576	145.113	113.785	77.3601	130.856	87.1376	127.318	193.505	138.723	97.2142	91.8379	181.775	153.157	41.6114	66.07	83.6251	117.764	-0.070945	0.212159	-0.334396	0.738081	0.848318	no	117.764	0.979884	0.249735	3.92369	8.7202e-05	0.00217618	no	117.764	1.05083	0.297554	3.53155	0.000413128	0.00392519	yes
Krcc1	127.693	108.076	98.7265	106.541	96.2186	70.2419	100.047	106.701	92.5448	126.022	140.039	103.416	98.3818	130.795	113.416	59.9266	89.4212	76.1629	58.9797	65.8216	69.2929	68.2654	95.7604	0.592809	0.151051	3.92456	8.68872e-05	0.000660156	no	95.7604	0.663551	0.169119	3.92357	8.72465e-05	0.00217618	no	95.7604	0.070742	0.207961	0.340169	0.733729	0.855027	no
Stamos	27.3628	13.0562	18.7662	16.4754	28.0637	12.216	26.5751	17.0721	34.894	37.4323	29.8443	15.3209	27.9713	18.813	12.1852	38.6193	51.9609	22.3411	21.8796	55.2296	43.5095	52.0524	28.2564	-0.601622	0.286068	-2.10308	0.0354592	0.0993365	no	28.2564	-1.20318	0.306624	-3.92397	8.71024e-05	0.00217618	yes	28.2564	-0.601561	0.372805	-1.61361	0.106613	0.258618	no
Sgip1	66.334	68.9075	72.617	52.7213	71.4957	93.9104	46.1156	57.1915	54.6166	52.4052	50.5057	54.5807	82.9494	75.2521	74.0483	81.2338	42.2938	182.791	217.844	18.9143	20.949	37.546	71.6011	-1.01423	0.270706	-3.7466	0.000179246	0.00121298	yes	71.6011	1.32439	0.337665	3.92221	8.77404e-05	0.00217812	yes	71.6011	2.33862	0.393625	5.94124	2.8287e-09	4.5975e-07	yes
Sorl1	116.085	100.097	119.125	109.836	116.264	89.3294	60.1848	120.358	118.336	62.3871	68.8714	56.4958	123.46	106.607	92.7948	81.2338	76.1288	97.4885	181.696	34.0457	59.6242	47.7858	92.6469	-0.167791	0.229613	-0.730754	0.464929	0.644512	no	92.6469	1.07487	0.274	3.92287	8.75016e-05	0.00217812	yes	92.6469	1.24266	0.324946	3.82419	0.0001312	0.00166398	yes
C230096K16Rik	12.4376	18.1336	14.6866	7.68852	23.3865	19.851	24.2302	13.6577	13.6542	14.9729	25.2528	22.9813	16.397	29.5633	17.8091	15.9804	20.5427	15.2326	22.8309	25.7234	48.3439	44.3725	21.2604	-0.0307176	0.278851	-0.110158	0.912284	0.953238	no	21.2604	-1.07865	0.275004	-3.92229	8.77099e-05	0.00217812	yes	21.2604	-1.04793	0.349486	-2.99849	0.0027132	0.016882	yes
Mia3	417.904	409.093	438.966	365.754	452.361	471.079	488.513	488.262	376.248	461.665	470.621	420.367	492.874	435.387	433.979	330.262	320.224	427.528	469.935	282.201	338.407	355.833	415.794	0.185149	0.0998576	1.85413	0.0637206	0.157081	no	415.794	0.444567	0.113358	3.92179	8.7892e-05	0.00217845	no	415.794	0.259418	0.136965	1.89404	0.0582196	0.167756	no
1700001O22Rik	26.5336	35.5418	57.1145	39.5409	38.7547	34.3575	34.3913	22.1937	21.2398	24.9549	18.3657	50.7505	39.5456	39.4178	66.5498	11.9853	15.7091	13.2016	23.7821	18.1577	11.2802	12.7998	29.8258	1.18113	0.305645	3.8644	0.000111365	0.000815575	yes	29.8258	1.36297	0.347832	3.91846	8.91149e-05	0.00220528	yes	29.8258	0.181834	0.429168	0.423691	0.671792	0.815394	no
Ncln	451.9	472.198	429.175	518.426	408.929	474.133	476.788	460.946	429.347	476.638	431.594	511.335	527.597	430.908	480.846	563.31	456.773	520.954	569.82	624.171	588.184	541.003	492.953	-0.18116	0.0757676	-2.39099	0.016803	0.0547641	no	492.953	-0.327927	0.0837756	-3.91435	9.0647e-05	0.00223265	no	492.953	-0.146768	0.101692	-1.44325	0.148949	0.324632	no
Slc29a4	250.411	138.54	234.985	266.901	255.246	322.197	184.462	236.448	131.99	172.189	151.517	228.856	247.884	212.318	242.766	163.799	146.216	315.822	309.168	114.242	120.86	108.371	207.054	-0.0974583	0.207883	-0.468813	0.639203	0.782453	no	207.054	0.939116	0.240157	3.91042	9.21349e-05	0.00226574	no	207.054	1.03657	0.287635	3.60379	0.000313613	0.00318443	yes
Ddx24	800.983	786.271	757.991	706.245	716.294	826.106	843.368	893.724	814.698	844.722	1012.41	943.192	975.137	927.213	897.953	1046.72	868.835	972.854	1090.17	1076.6	1076.46	1160.51	910.839	-0.230167	0.0873665	-2.6345	0.00842616	0.0309674	no	910.839	-0.381506	0.0975818	-3.90961	9.24471e-05	0.00226986	no	910.839	-0.151339	0.118019	-1.28233	0.199726	0.390556	no
Ubxn6	485.067	527.324	509.951	444.836	496.461	614.617	473.662	483.14	429.347	494.106	498.17	470.16	546.887	615.455	559.58	436.798	360.101	660.078	701.097	363.91	299.732	356.687	492.144	-0.0838683	0.130206	-0.644118	0.519499	0.691516	no	492.144	0.580582	0.148752	3.90303	9.49963e-05	0.00232157	no	492.144	0.664451	0.178784	3.7165	0.000202	0.00228837	no
Gnb1l	82.9175	81.2384	80.7762	84.5737	61.473	60.3164	78.162	77.678	74.3393	81.1033	89.5328	98.6282	90.6656	85.1066	78.7349	109.199	112.381	95.4575	85.6157	123.321	91.8534	128.851	88.7238	-0.326042	0.130034	-2.50737	0.0121635	0.0419299	no	88.7238	-0.547417	0.140246	-3.90326	9.49037e-05	0.00232157	no	88.7238	-0.221375	0.171016	-1.29446	0.195505	0.385653	no
Nmral1	887.217	994.445	776.757	801.803	676.871	670.352	868.38	968.841	760.081	702.479	576.224	1023.63	864.217	790.147	787.349	434.135	541.361	259.969	333.901	484.205	517.28	552.096	694.17	1.05049	0.14889	7.05545	1.72041e-12	1.24228e-10	yes	694.17	0.647027	0.165816	3.90208	9.53707e-05	0.00232396	no	694.17	-0.403461	0.201703	-2.00028	0.0454702	0.1408	no
Hnrnpll	401.321	363.397	300.259	396.508	279.969	284.785	301.705	351.685	355.008	269.512	362.723	246.092	251.742	301.904	253.077	227.721	205.427	162.481	175.037	203.517	214.325	211.623	278.173	0.709967	0.134467	5.27985	1.29293e-07	2.54881e-06	no	278.173	0.583396	0.149511	3.90203	9.53899e-05	0.00232396	no	278.173	-0.126571	0.18276	-0.692554	0.488589	0.680465	no
C530008M17Rik	254.557	247.342	235.801	203.197	247.228	280.968	255.59	291.933	233.638	262.026	300.738	195.341	272.961	277.716	245.578	155.809	140.174	184.822	268.262	150.558	141.809	203.09	229.506	0.427401	0.137972	3.09774	0.00195003	0.00920363	no	229.506	0.608362	0.156046	3.8986	9.67511e-05	0.00234474	no	229.506	0.180962	0.189235	0.956281	0.33893	0.545172	no
Rpl5	2587.86	2457.46	2857.36	2391.13	3342.26	3236.47	3539.18	3378.57	3381.68	3267.84	3666.25	3316.02	2566.61	3583.43	3016.3	3146.81	2872.35	2372.22	2204.13	4913.17	3904.58	4496.13	3204.44	0.229777	0.118127	1.94516	0.0517552	0.133651	no	3204.44	-0.515815	0.132296	-3.89896	9.66083e-05	0.00234474	no	3204.44	-0.745592	0.160006	-4.65977	3.1656e-06	9.47449e-05	no
Kcnip3	121.889	196.568	167.264	110.934	138.314	248.901	114.117	157.917	63.7194	101.067	103.307	117.779	172.65	178.276	171.53	62.59	41.0854	151.31	119.862	39.3417	56.4012	83.6251	123.566	0.620977	0.285743	2.1732	0.0297654	0.0867744	no	123.566	1.27603	0.327532	3.89589	9.7838e-05	0.00236527	yes	123.566	0.655051	0.394499	1.66046	0.0968211	0.241536	no
Snta1	24.0461	25.387	27.7413	21.9672	23.3865	30.54	25.7935	19.6329	19.7227	31.1936	20.6614	37.3447	25.0777	35.8343	33.7435	30.6291	36.2518	35.5427	27.5873	15.888	11.2802	9.38649	25.8472	-0.262792	0.202152	-1.29997	0.193612	0.356718	no	25.8472	1.12033	0.287633	3.89499	9.82024e-05	0.00237043	yes	25.8472	1.38312	0.325804	4.24524	2.18356e-05	0.00041273	yes
E130114P18Rik	506.626	472.198	484.657	387.721	489.779	535.977	544.789	582.158	365.628	456.674	532.605	408.876	550.745	578.725	463.974	227.721	221.136	144.202	162.67	280.688	322.293	393.379	414.237	1.38549	0.134322	10.3147	6.04461e-25	2.95457e-22	yes	414.237	0.564094	0.144908	3.89277	9.91054e-05	0.00238856	no	414.237	-0.8214	0.179725	-4.57031	4.86992e-06	0.00013106	no
Mir692-1	9.9501	12.3308	12.2388	15.377	8.01821	12.9795	1287.33	1.70721	1.51713	1605.85	569.337	10.5331	1629.09	4.47929	1652.5	10.6536	9.66715	3.04652	18.0744	8.32227	4.83439	5.97322	313.354	5.45774	1.39436	3.91415	9.07245e-05	0.000685429	yes	313.354	6.15335	1.58114	3.89172	9.95377e-05	0.00239531	yes	313.354	0.69561	1.91022	0.364152	0.715744	0.843414	no
Rcor2	1571.29	1324.48	1712.62	1430.06	1793.41	1813.31	1535.1	1510.88	1488.3	1181.61	1689.65	1543.58	1217.23	1893.84	1444.41	920.205	1031.97	709.838	721.074	1077.36	1073.23	1108.46	1354.18	0.869503	0.116588	7.45791	8.79057e-14	8.68262e-12	no	1354.18	0.506534	0.130198	3.89047	0.000100049	0.00240025	no	1354.18	-0.362969	0.158014	-2.29707	0.0216149	0.0815474	no
Tcta	63.0173	68.9075	73.4329	66.9999	53.4548	50.391	53.1502	56.3379	63.7194	62.3871	68.8714	65.1138	96.4528	81.5231	68.4244	181.111	96.6715	199.039	204.526	102.137	96.6878	135.677	91.2743	-1.3725	0.171351	-8.00986	1.14842e-15	1.60972e-13	yes	91.2743	-0.765356	0.19671	-3.89079	9.99196e-05	0.00240025	no	91.2743	0.607141	0.232081	2.61607	0.00889484	0.0418447	no
Pou2f2	71.3091	84.1397	68.5374	45.0327	73.5003	107.653	68.001	34.9978	53.0995	51.1575	39.0271	44.0476	73.3041	65.3977	97.4814	75.907	54.3777	124.907	170.28	21.9405	32.2293	28.1595	67.4767	-0.703437	0.265185	-2.65263	0.00798672	0.0296156	no	67.4767	1.2773	0.328488	3.88843	0.000100895	0.00240453	yes	67.4767	1.98074	0.384152	5.15613	2.52106e-07	1.34167e-05	yes
Necab3	87.0634	129.836	101.174	95.5573	82.8549	133.612	74.2539	80.2388	50.0652	76.1123	41.3228	91.9254	124.424	94.961	124.664	97.2142	62.8365	160.45	122.716	36.3154	40.2866	53.759	89.1656	-0.252233	0.236022	-1.06869	0.28521	0.470855	no	89.1656	1.09946	0.282695	3.88921	0.000100572	0.00240453	yes	89.1656	1.35169	0.334699	4.03853	5.3787e-05	0.000828119	yes
Lrpprc	252.898	203.096	212.956	204.295	140.987	131.322	163.359	169.014	166.884	195.896	231.867	227.898	203.515	221.277	198.712	154.477	159.508	148.264	158.865	123.321	120.86	133.971	178.329	0.323597	0.139965	2.31199	0.0207782	0.0651044	no	178.329	0.621088	0.159737	3.8882	0.000100992	0.00240453	no	178.329	0.297491	0.193171	1.54004	0.123551	0.286359	no
Rbm4b	399.662	364.847	403.065	318.524	341.442	484.822	352.511	408.876	285.22	304.449	358.131	282.479	347.23	397.761	342.122	314.281	271.889	397.063	369.099	181.577	285.229	255.995	339.376	0.0884922	0.133015	0.665281	0.505871	0.679976	no	339.376	0.591241	0.152056	3.88832	0.000100941	0.00240453	no	339.376	0.502749	0.18297	2.7477	0.0060014	0.0311084	no
Golgb1	361.52	305.369	317.394	229.557	283.31	279.441	332.97	340.588	239.706	289.476	342.061	349.508	345.301	360.135	303.692	201.087	176.426	239.659	273.019	215.623	225.605	210.769	282.828	0.482337	0.120454	4.00432	6.21969e-05	0.000497132	no	282.828	0.525467	0.135104	3.88937	0.000100506	0.00240453	no	282.828	0.0431304	0.16447	0.262238	0.793138	0.889546	no
Cenpm	398.833	409.819	372.876	428.36	333.424	355.027	352.511	367.903	301.909	310.688	353.54	556.34	379.059	366.406	393.675	195.76	271.889	123.892	143.644	202.761	259.446	252.582	324.106	1.05088	0.156975	6.69454	2.16344e-11	1.21657e-09	yes	324.106	0.674275	0.173438	3.88769	0.000101202	0.00240589	no	324.106	-0.376604	0.212385	-1.77321	0.0761933	0.203366	no
Tsr1	278.603	232.11	234.985	272.393	285.983	236.685	320.464	251.813	276.117	250.796	296.147	303.545	248.848	261.591	225.894	331.594	261.013	224.427	195.014	320.786	380.305	422.392	277.796	0.0725131	0.118263	0.613151	0.539777	0.708027	no	277.796	-0.499468	0.128659	-3.88211	0.000103555	0.0024544	no	277.796	-0.571981	0.157484	-3.63199	0.000281244	0.00293868	no
Ppp6r3	883.901	887.819	761.255	905.048	828.549	856.646	779.275	824.582	711.533	792.317	739.22	894.357	827.565	760.584	779.851	627.231	633.198	546.342	612.628	678.644	607.522	698.014	756.185	0.43588	0.069645	6.2586	3.88457e-10	1.56227e-08	no	756.185	0.299338	0.0771596	3.87946	0.000104688	0.00247751	no	756.185	-0.136542	0.094344	-1.44728	0.147818	0.323059	no
Mzt2	392.2	338.01	347.583	361.36	314.715	258.063	300.142	341.442	291.289	340.634	312.217	390.683	318.294	450.617	376.803	287.647	291.223	343.241	268.262	266.313	215.936	238.076	320.216	0.20298	0.114427	1.77389	0.0760814	0.179453	no	320.216	0.505119	0.130226	3.87879	0.000104976	0.0024806	no	320.216	0.302139	0.157242	1.92149	0.0546698	0.160434	no
Colgalt1	263.678	316.249	319.841	261.41	334.76	326.014	299.361	326.077	344.388	394.287	296.147	336.102	303.826	275.029	356.182	312.95	377.019	346.287	425.225	438.054	401.254	424.099	339.92	-0.209435	0.0967073	-2.16566	0.0303375	0.0880116	no	339.92	-0.41411	0.106817	-3.87681	0.000105833	0.00249709	no	339.92	-0.204675	0.129648	-1.5787	0.114404	0.271043	no
Ypel3	321.72	575.197	419.384	337.196	314.047	558.118	278.257	378.147	260.946	360.598	241.05	338.017	538.206	533.932	497.717	267.672	288.806	449.869	575.528	221.675	153.089	223.569	369.67	0.00538189	0.224108	0.0240148	0.980841	0.99082	no	369.67	0.989552	0.255281	3.87633	0.000106046	0.00249835	no	369.67	0.98417	0.307095	3.20478	0.00135168	0.00986087	no
Hhipl1	77.9425	91.3932	94.6469	72.4917	71.4957	69.4784	82.0701	81.946	60.6851	86.0943	71.1671	61.2836	92.5947	77.0438	76.8603	14.6487	33.835	8.12404	7.61028	43.1245	37.0637	54.6123	62.1005	2.33819	0.239426	9.76582	1.5783e-22	6.26817e-20	yes	62.1005	0.775849	0.200301	3.87341	0.000107324	0.00252092	no	62.1005	-1.56234	0.293797	-5.31777	1.05047e-07	7.27461e-06	yes
Wdr26	1188.21	1119.2	882.827	970.95	1125.89	1171.97	1195.88	1215.53	960.342	950.78	1147.86	912.551	906.656	1122.51	1109.79	713.792	704.494	911.924	943.675	735.386	844.407	783.345	982.635	0.378692	0.100875	3.75409	0.000173973	0.00118402	no	982.635	0.438498	0.113374	3.86771	0.000109863	0.00257286	no	982.635	0.0598061	0.137248	0.435751	0.663018	0.810014	no
Atf4	1086.22	1508.71	1046.01	1157.67	867.972	911.618	1123.19	998.717	842.006	1549.7	1104.24	1210.35	1501.77	1334.83	1065.73	1500.83	1352.19	1604.5	1201.47	1577.45	1543.78	2341.5	1292.29	-0.293786	0.151999	-1.93282	0.0532587	0.13685	no	1292.29	-0.658821	0.170399	-3.86633	0.000110484	0.00258354	no	1292.29	-0.365035	0.205895	-1.77292	0.0762414	0.203441	no
Ptp4a1	40.6296	40.6192	39.9802	43.9344	45.4365	40.4655	28.9199	46.9482	31.8597	56.1484	59.6885	23.9389	26.0422	37.6261	33.7435	47.9412	37.4602	53.8218	60.8823	15.888	20.949	22.1862	38.8686	-0.359837	0.196238	-1.83367	0.0667028	0.162375	no	38.8686	1.01412	0.262475	3.86367	0.000111695	0.00260798	yes	38.8686	1.37396	0.301034	4.56411	5.01611e-06	0.000134339	yes
Cep83	199.831	178.434	220.299	162.557	183.751	186.294	189.934	199.743	180.538	165.95	174.474	182.893	186.154	195.297	180.903	201.087	183.676	176.698	173.134	231.511	251.388	232.956	192.614	0.0297701	0.0855313	0.34806	0.727795	0.842428	no	192.614	-0.34555	0.0895303	-3.85959	0.000113577	0.002648	no	192.614	-0.37532	0.111601	-3.36304	0.000770891	0.00642125	no
Agtpbp1	126.864	134.914	108.518	113.131	133.637	150.409	125.059	122.919	124.405	101.067	128.56	93.8405	110.921	129.004	108.729	126.512	82.1708	219.349	206.429	52.2034	72.5159	82.7718	120.633	-0.400101	0.175599	-2.27849	0.0226975	0.069968	no	120.633	0.813665	0.210913	3.85782	0.000114404	0.00265171	no	120.633	1.21377	0.249136	4.87191	1.10525e-06	4.12936e-05	yes
Unc13b	139.301	92.1185	97.9106	112.033	116.264	122.16	107.864	114.383	92.5448	78.6078	119.377	118.737	81.9848	129.899	86.2335	81.2338	66.4617	78.1939	82.7618	72.6308	66.07	67.4121	96.5537	0.476302	0.146434	3.25266	0.00114329	0.00587988	no	96.5537	0.639547	0.165785	3.85769	0.000114466	0.00265171	no	96.5537	0.163246	0.20265	0.805553	0.420501	0.623477	no
Nolc1	884.73	808.757	793.076	833.655	700.257	741.358	914.496	950.915	708.499	767.362	918.285	1059.06	831.423	895.858	859.523	861.611	784.248	614.381	664.949	1127.29	1157.03	1114.43	863.236	0.209739	0.0993508	2.1111	0.0347638	0.0978159	no	863.236	-0.423787	0.109837	-3.85831	0.000114172	0.00265171	no	863.236	-0.633526	0.133618	-4.74131	2.12336e-06	7.00447e-05	no
E130317F20Rik	14.9252	22.4856	30.1891	23.0656	26.0592	22.905	15.6324	19.6329	27.3083	38.68	11.4786	45.9627	34.723	29.5633	28.1196	42.6144	35.0434	37.5737	30.4411	64.3085	48.3439	43.5192	31.4807	-0.470729	0.244077	-1.92861	0.0537798	0.13787	no	31.4807	-1.00132	0.259566	-3.85766	0.00011448	0.00265171	yes	31.4807	-0.530588	0.31696	-1.67399	0.0941325	0.236381	no
Rbfox3	1074.61	1439.8	1245.91	1014.88	1114.53	1675.88	673.757	1024.33	602.3	895.879	895.328	855.097	1355.16	1544.46	1510.96	1378.31	664.617	1800.49	1970.11	354.075	515.668	728.733	1106.13	-0.36513	0.248563	-1.46896	0.141843	0.284717	no	1106.13	1.08301	0.280882	3.85576	0.000115371	0.00266609	yes	1106.13	1.44814	0.338578	4.27712	1.89325e-05	0.000367783	yes
2008-09-01	171.639	149.421	167.264	165.852	142.323	167.97	166.485	221.084	148.679	162.207	167.587	180.02	130.211	149.608	155.595	177.116	190.926	161.465	203.575	215.623	225.605	227.836	174.913	-0.169392	0.107719	-1.57254	0.115826	0.24585	no	174.913	-0.449931	0.116843	-3.85075	0.000117758	0.00271726	no	174.913	-0.280539	0.142797	-1.9646	0.0494601	0.14982	no
Tnrc18	1043.93	1270.07	1077.02	1029.16	1091.81	1298.71	1140.38	1165.17	980.065	1043.11	964.2	1120.34	1337.8	1114.45	1316	785.704	785.456	879.427	1076.86	824.662	794.452	927.556	1048.47	0.361297	0.0962603	3.75333	0.000174502	0.00118696	no	1048.47	0.416507	0.108173	3.85038	0.000117935	0.00271735	no	1048.47	0.0552105	0.130955	0.421598	0.673318	0.816178	no
Rcc2	904.63	843.573	701.693	851.229	883.34	945.212	1015.32	1153.22	846.558	850.961	888.441	1077.25	824.671	830.461	878.27	894.903	901.462	733.195	611.677	1245.31	1110.3	1393.47	926.598	0.198681	0.111294	1.78518	0.0742318	0.176071	no	926.598	-0.475427	0.123506	-3.84943	0.000118394	0.00272392	no	926.598	-0.674108	0.149974	-4.49483	6.96262e-06	0.000172771	no
Aspdh	53.8964	60.2034	45.6916	29.6557	38.0865	45.0465	34.3913	29.0225	31.8597	42.4233	16.07	23.9389	55.9426	16.1255	58.1139	27.9657	35.0434	43.6667	63.7361	13.6183	14.5032	16.213	36.1461	-0.132964	0.28631	-0.464405	0.642358	0.7845	no	36.1461	1.40565	0.365194	3.84905	0.000118576	0.00272413	yes	36.1461	1.53862	0.425422	3.61668	0.000298402	0.00307717	yes
Ubox5	28.192	34.8164	20.398	29.6557	23.3865	28.2495	20.3221	17.9257	18.2055	32.4413	22.9571	30.6418	23.1487	24.1882	16.8718	33.2925	41.0854	36.5582	30.4411	40.0982	38.6751	51.199	29.2159	-0.503387	0.20076	-2.5074	0.0121621	0.0419299	no	29.2159	-0.814162	0.211718	-3.84551	0.000120304	0.00275175	no	29.2159	-0.310775	0.258166	-1.20378	0.228675	0.425631	no
Gm26777	19.071	19.5842	23.6617	16.4754	18.7092	16.0335	16.414	6.82883	16.6884	18.7161	22.9571	12.4482	32.7939	16.1255	25.3077	11.9853	20.5427	7.10854	10.4641	34.8022	41.8981	41.8125	20.474	0.599737	0.309657	1.93678	0.0527726	0.135891	no	20.474	-1.07365	0.279345	-3.84345	0.000121318	0.00277092	yes	20.474	-1.67339	0.376822	-4.44079	8.96299e-06	0.000209225	yes
Cdk12	196.515	237.187	193.373	211.983	205.133	264.934	169.612	214.255	127.439	179.675	149.221	162.784	281.642	263.382	256.826	178.448	118.423	186.853	251.139	113.486	120.86	126.291	191.339	0.178347	0.180383	0.988715	0.322803	0.510691	no	191.339	0.795005	0.207328	3.83453	0.000125806	0.00286926	no	191.339	0.616658	0.249198	2.47457	0.0133396	0.0568591	no
Shf	123.547	198.744	157.473	157.065	172.392	247.374	96.1393	136.577	125.922	129.765	55.0971	126.397	235.345	133.483	176.216	77.2387	94.2547	107.644	148.401	84.7359	59.6242	72.532	132.544	0.505244	0.242542	2.08312	0.0372398	0.103199	no	132.544	1.06421	0.277869	3.82991	0.000128192	0.00291943	yes	132.544	0.558969	0.334827	1.66943	0.0950327	0.23828	no
Nipsnap1	531.501	653.534	454.468	581.032	540.561	659.663	536.973	543.746	476.378	534.034	440.777	624.326	623.085	725.645	590.512	535.344	416.896	586.962	567.917	410.818	389.974	411.299	537.975	0.110065	0.113304	0.971408	0.331345	0.519227	no	537.975	0.492609	0.128692	3.82781	0.000129286	0.00294009	no	537.975	0.382545	0.155153	2.46559	0.0136787	0.057976	no
Tbc1d14	189.052	201.645	190.11	205.393	215.155	271.042	178.991	207.426	131.99	177.179	192.84	153.209	205.444	217.694	207.148	203.75	135.34	294.496	302.509	113.486	127.306	118.611	192.719	-0.255319	0.160977	-1.58606	0.112727	0.240774	no	192.719	0.720896	0.188372	3.82698	0.000129723	0.00294575	no	192.719	0.976215	0.224536	4.3477	1.37574e-05	0.000288781	no
Nucb1	169.152	145.794	171.344	173.541	227.851	151.936	186.807	157.917	166.884	139.747	169.883	181.936	158.183	166.63	151.846	166.463	201.802	215.287	177.89	301.115	204.656	209.063	181.624	-0.179719	0.122996	-1.46118	0.143967	0.287858	no	181.624	-0.513694	0.134351	-3.82353	0.000131553	0.00298301	no	181.624	-0.333975	0.163736	-2.03972	0.0413781	0.131711	no
Gnal	24.8753	26.1123	21.214	18.6721	26.0592	44.283	14.0692	23.0473	7.58564	9.98194	18.3657	22.0238	21.2196	25.084	28.1196	14.6487	15.7091	75.1474	58.9797	6.80913	1.61146	6.82654	23.202	-0.895525	0.369549	-2.42329	0.0153807	0.0508942	no	23.202	2.02517	0.529929	3.8216	0.00013259	0.00300218	yes	23.202	2.9207	0.596698	4.89477	9.84206e-07	3.76203e-05	yes
Ipo11	660.023	548.359	539.324	656.819	504.479	464.208	569.019	578.744	570.44	465.408	624.434	712.421	526.632	557.224	493.968	323.603	404.812	246.768	259.701	450.916	354.522	364.366	494.372	0.874269	0.125079	6.98971	2.75465e-12	1.87542e-10	no	494.372	0.5288	0.138471	3.81884	0.00013408	0.00302721	no	494.372	-0.345469	0.16923	-2.04141	0.0412097	0.131342	no
Mageh1	222.219	304.644	227.642	258.115	276.628	313.798	261.843	285.957	238.189	338.138	280.077	263.328	249.813	332.363	277.447	358.228	320.224	420.419	370.05	389.634	336.796	395.939	305.522	-0.417171	0.105284	-3.96235	7.4215e-05	0.000575808	no	305.522	-0.447969	0.11749	-3.81284	0.000137378	0.00309278	no	305.522	-0.0307985	0.14177	-0.217242	0.82802	0.910655	no
Utp14b	98.6718	90.6678	64.4578	83.4753	72.8321	87.8024	89.8863	94.7501	54.6166	67.3781	80.35	84.2649	81.9848	70.7728	80.6096	43.9461	27.7931	20.3101	41.8566	49.1771	46.7324	52.9057	67.511	1.2771	0.181162	7.04948	1.79591e-12	1.28704e-10	yes	67.511	0.69303	0.181885	3.81026	0.000138823	0.00312084	no	67.511	-0.584068	0.238249	-2.4515	0.0142263	0.0597009	no
Nup133	25.7044	15.2322	14.6866	27.459	18.7092	24.432	30.4832	17.0721	12.137	19.9639	20.6614	22.9813	23.1487	17.0213	21.5584	18.6438	21.7511	24.3721	32.3437	41.6114	27.3949	45.2258	23.7542	-0.239349	0.235129	-1.01795	0.308704	0.495967	no	23.7542	-0.905585	0.237722	-3.80942	0.000139292	0.00312691	no	23.7542	-0.666236	0.297238	-2.24142	0.0249988	0.0909352	no
Sox11	3305.09	3731.16	3450.53	3176.46	2997.48	4862.73	2447.25	3446	2765.73	2963.39	3048.71	2816.17	3447.22	4359.25	4091.4	3483.73	2477.21	4282.39	5125.53	2101	2040.11	2224.6	3301.96	-0.17904	0.158045	-1.13284	0.25728	0.437085	no	3301.96	0.677667	0.17804	3.80626	0.000141084	0.00315841	no	3301.96	0.856708	0.214843	3.98759	6.67471e-05	0.000978504	no
Ccm2	412.1	393.861	403.881	385.524	302.019	327.541	382.994	425.949	314.046	320.67	330.583	309.291	407.031	373.573	431.168	342.247	310.557	412.295	406.199	255.721	290.063	258.555	354.358	0.00076488	0.106785	0.00716277	0.994285	0.997267	no	354.358	0.466468	0.122554	3.80624	0.000141097	0.00315841	no	354.358	0.465703	0.147289	3.16183	0.00156782	0.0110704	no
Zfp668	151.739	165.378	146.05	166.951	142.323	157.281	141.473	145.113	154.747	128.518	167.587	165.657	153.36	165.734	138.723	163.799	184.884	173.651	209.283	198.978	183.707	204.796	164.079	-0.270456	0.0898427	-3.01033	0.00260967	0.0117887	no	164.079	-0.37156	0.0977101	-3.80267	0.000143144	0.00319966	no	164.079	-0.101104	0.119016	-0.849499	0.395604	0.600251	no
Taok1	318.403	277.806	236.617	287.77	286.651	303.109	265.751	312.419	368.662	331.9	394.863	245.134	253.671	279.508	265.262	257.018	246.512	316.838	349.122	236.807	151.478	202.236	281.252	0.00167288	0.127899	0.0130797	0.989564	0.99494	no	281.252	0.559552	0.147199	3.80133	0.000143923	0.00321251	no	281.252	0.557879	0.176716	3.15692	0.00159445	0.0112058	no
Acsl3	207.294	186.413	194.189	184.524	231.192	243.556	275.13	285.104	311.011	194.648	250.233	215.45	223.77	259.799	239.954	251.692	218.719	175.682	208.332	328.352	322.293	355.833	243.78	0.12923	0.128157	1.00838	0.313274	0.500582	no	243.78	-0.527901	0.138947	-3.7993	0.000145103	0.00322968	no	243.78	-0.657131	0.170382	-3.8568	0.000114883	0.00149269	no
Adam8	65.5048	39.1685	51.4031	38.4426	38.0865	47.337	58.6215	32.437	42.4796	24.9549	34.4357	22.9813	50.1554	28.6675	41.2421	15.9804	33.835	19.2946	37.1001	9.83541	27.3949	17.9197	35.3308	0.627574	0.275277	2.27979	0.0226201	0.0697632	no	35.3308	1.24732	0.328545	3.79648	0.000146767	0.00325749	yes	35.3308	0.619741	0.394621	1.57047	0.116306	0.27433	no
Nol4	62.1881	84.8651	68.5374	62.6065	94.8822	167.206	52.3686	94.7501	78.8907	58.6439	64.28	43.09	76.1977	101.232	69.3617	118.521	49.5442	184.822	190.257	28.7497	30.6178	36.6926	82.6502	-0.787362	0.282197	-2.79011	0.00526896	0.0210086	no	82.6502	1.29903	0.342465	3.79317	0.000148736	0.00329187	yes	82.6502	2.08639	0.402986	5.17734	2.25078e-07	1.23353e-05	yes
Vangl2	1198.16	1171.43	1021.53	872.098	885.344	985.678	801.161	953.476	832.904	855.952	663.461	895.315	1168.04	958.569	935.446	563.31	668.242	484.396	632.605	565.158	667.146	738.119	841.706	0.691646	0.124972	5.5344	3.12294e-08	7.2336e-07	no	841.706	0.530443	0.139837	3.79331	0.000148654	0.00329187	no	841.706	-0.161203	0.169651	-0.950204	0.342008	0.548453	no
Zfp655	63.8465	57.3021	62.826	43.9344	46.7729	56.499	47.6788	57.1915	34.894	91.0852	82.6457	48.8353	68.4815	60.0225	51.5526	97.2142	87.0044	100.535	73.249	83.9793	95.0764	100.691	68.6963	-0.631259	0.164789	-3.83071	0.000127777	0.00091297	no	68.6963	-0.690575	0.182111	-3.79205	0.000149407	0.00330208	no	68.6963	-0.059316	0.218916	-0.270953	0.786427	0.886226	no
Zfp112	27.3628	20.3096	22.8458	20.8688	22.7183	21.378	21.8854	15.3649	16.6884	28.6981	18.3657	14.3633	27.9713	24.1882	21.5584	30.6291	24.1679	23.3566	34.2463	32.5325	43.5095	40.1059	25.1416	-0.371058	0.207525	-1.78802	0.0737735	0.175333	no	25.1416	-0.806018	0.212584	-3.79153	0.00014972	0.00330436	no	25.1416	-0.434959	0.263053	-1.6535	0.0982281	0.24412	no
Msh5	23.2169	20.3096	20.398	17.5738	24.0546	12.9795	23.4486	14.5113	15.1713	16.2207	18.3657	34.472	24.1132	17.0213	24.3703	31.9608	33.835	18.2791	21.8796	37.8285	30.6178	47.7858	24.0188	-0.342222	0.2399	-1.42652	0.15372	0.302099	no	24.0188	-0.93537	0.246877	-3.7888	0.000151375	0.0033362	no	24.0188	-0.593148	0.305593	-1.94097	0.0522616	0.155488	no
Cyb5r1	35.6545	20.3096	23.6617	34.0491	30.7365	26.7225	25.7935	25.6081	22.7569	38.68	34.4357	23.9389	38.5811	28.6675	28.1196	18.6438	21.7511	38.5892	32.3437	15.888	19.3376	5.97322	26.8292	0.0317307	0.228526	0.13885	0.889569	0.940051	no	26.8292	1.14692	0.302756	3.78825	0.00015171	0.00333888	yes	26.8292	1.11519	0.350996	3.17721	0.00148701	0.010613	yes
Nell2	133.497	151.597	158.289	165.852	195.778	255.009	166.485	225.352	150.196	169.693	158.404	195.341	257.529	286.675	239.954	332.925	140.174	375.737	379.563	85.4925	103.134	116.904	201.981	-0.661778	0.2109	-3.13787	0.0017018	0.00822344	no	201.981	0.933867	0.246542	3.78787	0.000151947	0.00333944	no	201.981	1.59564	0.293589	5.43495	5.48116e-08	4.23919e-06	yes
Btbd8	46.4338	63.8301	53.8508	49.4262	56.1275	74.0594	46.8972	49.5091	45.5139	36.1845	39.0271	44.0476	56.9071	60.9184	52.49	54.5997	36.2518	72.1009	65.6387	27.2365	25.7834	33.2794	49.5506	-0.137376	0.177655	-0.773274	0.43936	0.622623	no	49.5506	0.850172	0.224602	3.78524	0.000153563	0.00337024	no	49.5506	0.987548	0.262477	3.76242	0.000168274	0.0020151	no
Hist1h2ak	136.814	90.6678	103.622	95.5573	102.9	80.1674	101.611	96.4573	122.887	106.058	68.8714	120.652	84.8784	113.774	108.729	85.2289	74.9204	42.6512	57.0771	57.4993	58.0127	73.3853	90.1101	0.677026	0.165267	4.09657	4.19317e-05	0.000356372	no	90.1101	0.697068	0.184179	3.78472	0.000153881	0.00337251	no	90.1101	0.0200421	0.226814	0.0883635	0.929588	0.963544	no
Unc45a	247.094	256.771	224.378	224.065	227.183	233.631	246.992	215.962	221.501	177.179	229.571	260.455	252.706	262.487	242.766	344.911	265.847	346.287	343.414	328.352	262.669	329.38	261.073	-0.466702	0.0930808	-5.01394	5.33258e-07	8.4361e-06	no	261.073	-0.394227	0.104199	-3.78341	0.000154696	0.00338565	no	261.073	0.0724749	0.125351	0.578177	0.563145	0.736784	no
Pelp1	479.263	451.163	489.553	508.541	453.697	513.835	467.409	527.527	470.31	424.233	436.186	521.868	450.434	421.949	422.732	386.193	413.271	304.652	343.414	362.397	349.688	393.379	435.986	0.381916	0.0824524	4.63196	3.62214e-06	4.43474e-05	no	435.986	0.346637	0.0917396	3.77848	0.000157786	0.00344367	no	435.986	-0.0352798	0.112115	-0.314675	0.753009	0.866753	no
Cdkn3	81.2592	75.4356	88.9355	73.5901	77.5094	87.8024	75.0355	103.286	51.5824	92.333	73.4628	102.458	72.3396	77.0438	89.9828	42.6144	59.2113	30.4652	30.4411	60.5256	38.6751	46.0791	69.5486	1.03058	0.180916	5.69645	1.22326e-08	3.23426e-07	yes	69.5486	0.724965	0.191963	3.77658	0.000158999	0.00346533	no	69.5486	-0.305613	0.243454	-1.25532	0.209363	0.401958	no
2900009J06Rik	15.7543	24.6616	22.0299	15.377	22.7183	32.8305	24.2302	20.4865	22.7569	23.7071	13.7743	21.0662	36.6521	25.9799	24.3703	67.9168	32.6266	97.4885	84.6644	40.8548	58.0127	43.5192	35.0672	-1.60435	0.229567	-6.98862	2.77595e-12	1.8832e-10	yes	35.0672	-0.999487	0.26472	-3.77563	0.000159602	0.00347367	no	35.0672	0.604867	0.308109	1.96316	0.0496273	0.1501	no
Pnrc2	776.108	665.864	656.817	652.426	529.202	557.355	681.573	687.151	556.786	598.917	564.745	587.939	553.639	619.934	475.222	298.301	421.73	257.938	276.824	395.686	428.649	471.031	532.447	0.965966	0.120843	7.99354	1.31119e-15	1.81124e-13	no	532.447	0.502159	0.133145	3.77152	0.000162258	0.00352235	no	532.447	-0.463807	0.163113	-2.84347	0.00446253	0.0248884	no
Sec11a	658.365	615.816	672.319	629.36	566.62	531.396	674.538	682.883	688.776	653.817	631.321	651.138	619.227	602.017	641.127	641.88	704.494	667.187	560.307	834.497	688.095	826.011	656.418	-0.0199384	0.0749911	-0.265877	0.790334	0.880726	no	656.418	-0.311594	0.0826185	-3.77147	0.000162287	0.00352235	no	656.418	-0.291655	0.100596	-2.89927	0.00374028	0.02179	no
Tmem231	112.768	115.329	113.413	107.639	153.014	121.396	143.036	121.212	100.13	123.527	98.7157	143.633	114.779	100.336	115.29	41.2827	70.0869	46.7132	61.8336	90.7884	62.8471	80.2118	101.727	1.11879	0.152324	7.34478	2.06101e-13	1.87208e-11	yes	101.727	0.591661	0.156901	3.77092	0.000162646	0.00352528	no	101.727	-0.527125	0.201705	-2.61334	0.0089662	0.0420872	no
Elf2	320.062	367.023	301.075	329.508	340.774	341.284	344.694	393.512	339.837	414.251	390.271	326.527	326.01	430.012	276.51	210.409	216.303	194.977	230.211	226.971	241.72	297.808	311.807	0.710791	0.108027	6.57976	4.71212e-11	2.44761e-09	no	311.807	0.4459	0.118336	3.7681	0.000164497	0.00356048	no	311.807	-0.26489	0.145894	-1.81564	0.0694256	0.189991	no
Cog4	179.931	195.117	193.373	180.131	167.714	155.754	179.773	169.014	128.956	190.905	153.813	218.323	227.629	196.193	200.587	255.687	228.386	228.489	248.285	271.609	240.108	232.956	201.942	-0.388574	0.105814	-3.67223	0.000240443	0.00155533	no	201.942	-0.440527	0.117379	-3.75302	0.000174715	0.00376607	no	201.942	-0.0519526	0.141802	-0.366374	0.714086	0.842813	no
Uqcc3	248.753	302.468	272.518	342.688	302.688	319.906	297.016	304.737	238.189	289.476	224.98	351.423	291.287	306.384	315.877	215.736	262.221	240.675	227.357	246.642	209.49	199.676	273.19	0.320586	0.101509	3.1582	0.00158744	0.00775933	no	273.19	0.42852	0.114241	3.75101	0.000176124	0.00379126	no	273.19	0.107934	0.138991	0.776554	0.437422	0.639739	no
Tsg101	1422.86	1513.06	1405.83	1332.31	1157.96	1462.86	1163.05	1359.79	1256.18	1301.4	1285.6	1220.88	1386.99	1582.09	1329.12	1451.55	1207.19	1583.17	1646.68	1026.67	999.107	1116.14	1327.75	-0.1303	0.0847675	-1.53714	0.124258	0.25885	no	1327.75	0.360681	0.0961745	3.75028	0.000176635	0.00379705	no	1327.75	0.490981	0.11581	4.23953	2.23986e-05	0.000419365	no
Fam83h	23.2169	21.0349	20.398	14.2787	24.0546	17.5605	17.9773	22.1937	13.6542	16.2207	9.18285	13.4058	18.326	10.7503	18.7464	15.9804	29.0015	28.4341	21.8796	38.5851	29.0063	31.5727	20.7028	-0.417817	0.234515	-1.78162	0.0748116	0.177138	no	20.7028	-0.902368	0.240747	-3.7482	0.000178109	0.00382351	no	20.7028	-0.484552	0.297171	-1.63055	0.102986	0.252669	no
Zeb2	464.338	582.45	473.235	389.918	491.784	745.175	441.615	597.523	418.727	509.079	557.858	360.999	576.788	583.204	575.515	704.47	280.347	858.102	989.337	167.959	269.114	372.046	518.617	-0.451951	0.221019	-2.04485	0.0408699	0.111316	no	518.617	0.942363	0.251662	3.74456	0.000180713	0.00387412	no	518.617	1.39431	0.302543	4.60865	4.05298e-06	0.000113696	yes
Naxe	545.597	506.289	525.454	550.278	432.315	468.025	384.557	433.631	389.902	486.62	381.088	520.91	532.419	504.368	597.073	351.569	374.602	415.342	449.958	407.035	320.681	305.488	449.236	0.282899	0.115576	2.44773	0.0143759	0.0481969	no	449.236	0.488969	0.130615	3.7436	0.000181402	0.0038783	no	449.236	0.206071	0.157975	1.30445	0.192079	0.381578	no
Hnrnpul2	413.758	448.262	491.185	432.754	313.379	345.102	331.407	384.122	374.731	452.931	312.217	345.678	397.385	379.844	374.928	418.154	368.56	525.016	454.714	476.639	520.503	631.455	417.851	-0.19241	0.117659	-1.63532	0.101982	0.22346	no	417.851	-0.489043	0.130675	-3.74244	0.000182241	0.00388567	no	417.851	-0.296633	0.158362	-1.87314	0.0610492	0.173434	no
Tekt2	37.3129	52.95	32.6369	41.7377	48.7775	58.0259	44.5523	30.7298	16.6884	44.9187	34.4357	45.9627	37.6166	45.6888	53.4273	66.5851	29.0015	26.4031	36.1488	75.657	72.5159	85.3317	46.232	0.113338	0.229574	0.49369	0.621525	0.769709	no	46.232	-0.887026	0.237001	-3.74272	0.000182043	0.00388567	no	46.232	-1.00036	0.296415	-3.37487	0.000738493	0.00619504	yes
Cyp51	206.465	148.695	116.677	146.082	144.996	164.916	196.968	159.624	157.781	144.738	183.657	190.554	141.786	147.817	162.156	97.2142	96.6715	101.551	108.447	112.729	114.414	105.811	143.17	0.665842	0.13076	5.09211	3.54102e-07	5.98426e-06	no	143.17	0.535952	0.143321	3.73953	0.000184366	0.00392564	no	143.17	-0.12989	0.177523	-0.731682	0.464363	0.662158	no
Atp11a	230.511	182.786	181.951	184.524	185.087	171.787	213.382	144.259	179.021	152.225	202.023	175.233	196.764	149.608	151.846	203.75	200.593	182.791	196.916	253.451	233.662	244.049	191.646	-0.121762	0.108836	-1.11877	0.263239	0.444042	no	191.646	-0.441644	0.11813	-3.73863	0.000185026	0.00393438	no	191.646	-0.319881	0.144459	-2.21435	0.0268049	0.096111	no
Ptpn5	43.1171	48.5979	78.3285	58.2131	52.7866	129.031	36.7361	47.8018	39.4453	37.4323	41.3228	24.8965	67.5169	53.7515	55.3019	71.9119	42.2938	314.807	371.001	11.3486	19.3376	17.0663	75.5475	-1.8793	0.386737	-4.85938	1.17753e-06	1.68019e-05	yes	75.5475	1.795	0.480254	3.73762	0.000185772	0.00394489	yes	75.5475	3.67431	0.560711	6.55294	5.64135e-11	2.02978e-08	yes
Arglu1	1522.37	1098.17	990.529	1062.11	1075.11	1160.52	1361.58	1168.58	936.068	1293.91	1411.86	1016.92	1195.05	1412.77	1148.22	720.45	805.999	721.009	1003.61	649.137	987.827	836.251	1071.73	0.54895	0.127123	4.31828	1.57252e-05	0.000155	no	1071.73	0.533418	0.142731	3.73723	0.000186058	0.00394563	no	1071.73	-0.0155322	0.172753	-0.0899099	0.928359	0.962857	no
Stx17	87.8926	63.8301	69.3533	69.1967	80.1821	71.0054	86.7598	79.3852	59.168	43.671	64.28	76.6045	72.3396	68.9811	62.8005	35.9559	43.5022	39.6047	35.1976	52.2034	33.8407	43.5192	60.8761	0.884803	0.170532	5.18848	2.12015e-07	3.90875e-06	no	60.8761	0.677702	0.181412	3.73571	0.00018719	0.00396429	no	60.8761	-0.207101	0.230418	-0.898806	0.368756	0.575022	no
Prim2	416.246	369.199	391.642	374.541	333.424	342.811	395.5	388.39	342.871	333.147	348.948	349.508	363.627	360.135	317.752	207.745	234.428	139.124	165.524	275.392	280.395	271.355	318.259	0.96811	0.100298	9.65238	4.80294e-22	1.69553e-19	no	318.259	0.395944	0.106069	3.7329	0.00018929	0.00399798	no	318.259	-0.572166	0.133406	-4.28892	1.79548e-05	0.000353773	no
Prr3	163.348	203.096	186.03	220.77	155.019	201.564	161.014	191.207	180.538	227.089	114.786	197.256	204.48	126.316	169.655	245.033	244.096	254.892	307.265	272.365	267.503	248.315	206.438	-0.542404	0.129134	-4.20031	2.66549e-05	0.000242194	no	206.438	-0.53868	0.144357	-3.73159	0.000190276	0.00401343	no	206.438	0.00372381	0.173846	0.0214202	0.98291	0.989877	no
Filip1	38.1421	15.2322	26.1095	38.4426	28.7319	24.432	52.3686	23.9009	43.9967	54.9007	34.4357	44.0476	36.6521	35.8343	24.3703	61.2583	100.297	28.4341	33.295	96.0844	61.2356	77.6519	44.5388	-0.682745	0.291199	-2.3446	0.0190474	0.0606381	no	44.5388	-1.19156	0.319452	-3.73001	0.000191472	0.00403324	yes	44.5388	-0.508812	0.386358	-1.31694	0.187857	0.376058	no
Vps8	119.401	138.54	116.677	109.836	113.591	140.484	121.933	122.919	109.233	124.774	119.377	122.567	116.708	129.899	124.664	139.829	128.09	222.396	233.065	89.2753	77.3503	76.7986	127.155	-0.57586	0.126436	-4.55457	5.24937e-06	6.11667e-05	no	127.155	0.584241	0.156648	3.72965	0.000191747	0.00403362	no	127.155	1.1601	0.182702	6.34968	2.15763e-10	6.61315e-08	yes
Rnaset2b	163.348	176.258	179.503	163.656	171.055	153.463	167.267	192.061	165.367	170.941	181.361	216.408	163.97	224.86	187.464	99.8776	143.799	86.3179	76.1028	129.374	96.6878	134.824	156.544	0.825431	0.13564	6.08546	1.16158e-09	4.1006e-08	no	156.544	0.548102	0.146976	3.72919	0.000192095	0.00403553	no	156.544	-0.277328	0.182949	-1.51588	0.12955	0.296076	no
Rab3d	116.914	161.751	101.99	99.9507	132.301	201.564	90.6679	131.455	72.8222	111.049	84.9414	103.416	177.473	148.713	120.914	175.785	62.8365	238.644	211.185	39.3417	70.9044	63.1455	123.535	-0.472663	0.254998	-1.8536	0.0637964	0.157227	no	123.535	1.11947	0.300507	3.72528	0.000195102	0.00408233	yes	123.535	1.59213	0.357206	4.45718	8.30434e-06	0.000197763	yes
Crip2	1230.5	1217.85	1187.17	1470.7	1038.36	1082.64	1065.35	1230.04	992.202	1075.55	991.748	1214.18	1113.06	1242.56	1167.9	1355.67	942.547	1415.61	1117.76	901.832	750.942	913.049	1123.51	-0.0638767	0.102061	-0.62587	0.5314	0.701529	no	1123.51	0.430817	0.115645	3.72535	0.000195043	0.00408233	no	1123.51	0.494693	0.139341	3.55024	0.000384886	0.00375826	no
Klhdc2	820.054	805.13	757.991	628.262	753.044	873.443	811.322	853.604	854.143	690.002	736.924	666.459	730.147	876.15	675.808	604.592	642.866	496.582	590.748	570.454	562.401	636.575	710.759	0.400043	0.0915041	4.37185	1.23197e-05	0.000126196	no	710.759	0.381624	0.102476	3.72403	0.000196067	0.00409708	no	710.759	-0.0184189	0.124435	-0.14802	0.882327	0.941304	no
Itsn1	523.21	470.747	449.573	423.967	473.075	607.745	438.489	566.793	353.491	369.332	406.341	364.829	487.086	478.388	478.034	395.515	292.431	752.489	695.39	297.332	230.439	290.981	447.531	-0.217644	0.176315	-1.23441	0.217052	0.386877	no	447.531	0.748857	0.201241	3.72119	0.000198285	0.00413791	no	447.531	0.966501	0.241811	3.99692	6.41716e-05	0.000950004	no
Atg3	252.898	240.814	225.194	205.393	177.737	224.469	168.048	195.475	182.055	165.95	151.517	147.464	170.721	216.798	173.404	163.799	122.048	170.605	151.254	135.426	119.248	133.971	177.013	0.353215	0.136586	2.58604	0.00970862	0.0348541	no	177.013	0.576692	0.155116	3.71781	0.000200957	0.00418256	no	177.013	0.223476	0.188025	1.18855	0.234617	0.432615	no
Gm7628	12.4376	10.1548	20.398	13.1803	11.3591	19.0875	12.5059	9.38965	12.137	9.98194	20.6614	10.5331	14.4679	21.5006	21.5584	39.951	26.5847	48.7442	52.3207	27.2365	24.172	36.6926	21.5934	-1.54224	0.242048	-6.37164	1.87012e-10	8.31006e-09	yes	21.5934	-1.03841	0.279301	-3.71789	0.000200894	0.00418256	yes	21.5934	0.503831	0.321276	1.56822	0.11683	0.275057	no
Endov	135.985	150.871	203.164	143.885	139.651	174.078	142.255	118.651	133.507	173.436	107.899	181.936	184.225	161.255	181.84	181.111	172.8	206.148	175.037	226.215	204.656	240.635	169.965	-0.233758	0.128347	-1.8213	0.0685608	0.165749	no	169.965	-0.522896	0.140719	-3.7159	0.000202481	0.0042087	no	169.965	-0.289138	0.171138	-1.6895	0.0911232	0.230953	no
Hist3h2a	82.0883	176.984	137.891	110.934	69.4912	92.3834	37.5178	64.0203	77.3736	134.756	123.969	120.652	111.885	189.026	132.162	490.066	221.136	435.652	327.242	225.458	243.331	263.675	175.804	-1.73544	0.272519	-6.36815	1.91319e-10	8.44238e-09	yes	175.804	-1.14169	0.307415	-3.71384	0.000204136	0.0042375	yes	175.804	0.593751	0.369008	1.60905	0.107606	0.260076	no
Prmt6	74.6258	95.7452	72.617	59.3114	54.7911	71.0054	54.7134	87.0676	72.8222	71.1213	87.2371	60.326	71.375	75.2521	74.9857	110.531	125.673	104.597	99.885	112.729	93.4649	109.225	83.5955	-0.612732	0.136371	-4.49313	7.0183e-06	7.8194e-05	no	83.5955	-0.563255	0.151716	-3.71255	0.00020518	0.00425356	no	83.5955	0.0494773	0.181813	0.272132	0.78552	0.885878	no
Ahi1	153.397	180.61	150.946	172.442	151.678	165.679	133.657	166.453	100.13	132.261	133.151	150.336	176.509	172.005	157.47	155.809	108.755	299.574	246.383	103.65	72.5159	90.4516	153.357	-0.405633	0.176759	-2.29484	0.0217424	0.0675261	no	153.357	0.775234	0.208977	3.70967	0.00020753	0.00429096	no	153.357	1.18087	0.248069	4.76023	1.93369e-06	6.47863e-05	yes
St8sia2	262.849	358.319	313.314	360.262	302.688	406.945	258.716	379.854	259.429	229.585	213.501	224.068	314.436	339.53	282.134	283.652	225.97	404.171	565.064	133.913	190.153	193.703	295.557	-0.29946	0.189334	-1.58165	0.11373	0.242481	no	295.557	0.807628	0.217793	3.70823	0.000208714	0.00430976	no	295.557	1.10709	0.260989	4.2419	2.21639e-05	0.000416385	yes
BC030867	116.085	116.78	118.309	119.721	105.573	103.072	122.714	111.822	113.785	108.554	73.4628	146.506	115.743	80.6273	97.4814	89.224	103.922	48.7442	61.8336	180.064	151.478	169.81	111.605	0.559829	0.159609	3.50749	0.000452347	0.00267881	no	111.605	-0.601841	0.162419	-3.70549	0.000210986	0.00434525	no	111.605	-1.16167	0.206004	-5.63905	1.70989e-08	1.79117e-06	yes
Hist1h2ai	31.5087	28.2884	17.9503	35.1475	40.0911	29.7765	43.7707	44.3874	13.6542	28.6981	27.5486	39.2598	9.64528	20.6047	34.6809	21.3072	13.2923	16.2481	12.3667	11.3486	8.05732	13.6531	24.6039	0.934279	0.320375	2.9162	0.00354323	0.0151581	no	24.6039	1.40145	0.378837	3.69934	0.000216157	0.00443432	yes	24.6039	0.467169	0.459718	1.01621	0.30953	0.515483	no
Cnih2	958.527	866.784	1113.73	988.524	1010.96	1895.01	776.149	1173.71	790.424	766.114	720.854	1004.48	1322.37	1195.97	1241.01	1523.47	781.831	2810.92	2817.71	517.494	435.095	610.122	1150.97	-0.91054	0.243097	-3.74558	0.000179981	0.00121666	no	1150.97	1.0176	0.275072	3.69939	0.000216118	0.00443432	yes	1150.97	1.92814	0.331346	5.8191	5.91657e-09	7.83208e-07	yes
Cdkn1c	498.334	554.887	713.931	527.213	749.035	647.447	664.377	745.197	568.923	642.588	638.208	608.048	746.544	868.087	751.731	454.11	665.825	561.574	469.935	477.396	451.21	453.111	611.714	0.300003	0.125248	2.39528	0.0166077	0.0542671	no	611.714	0.52285	0.141356	3.69881	0.000216617	0.00443796	no	611.714	0.222847	0.17084	1.30442	0.192091	0.381578	no
Rpap1	251.24	211.8	240.697	201	208.474	170.26	217.29	193.768	191.158	214.612	204.318	221.195	200.622	200.672	212.772	203.75	215.094	173.651	172.183	357.858	222.382	266.235	215.956	0.137762	0.112736	1.22198	0.221714	0.392829	no	215.956	-0.446161	0.12065	-3.69797	0.000217331	0.00444679	no	215.956	-0.583923	0.148893	-3.92175	8.79068e-05	0.00120843	no
Tkfc	226.365	227.032	242.329	232.852	243.219	222.178	200.876	239.863	201.778	197.143	183.657	248.007	266.21	254.424	239.954	157.141	174.009	174.667	177.89	200.491	169.204	148.477	210.353	0.423932	0.0992232	4.27251	1.93286e-05	0.000184415	no	210.353	0.406112	0.109917	3.69472	0.000220132	0.00449825	no	210.353	-0.0178197	0.135187	-0.131815	0.895131	0.947689	no
Extl3	206.465	224.856	223.563	204.295	236.537	213.78	239.957	237.302	213.915	200.887	188.248	232.686	226.664	241.882	219.333	226.389	246.512	289.419	261.603	325.325	265.891	251.729	235.329	-0.210934	0.0863014	-2.44415	0.0145193	0.0485583	no	235.329	-0.348578	0.0944024	-3.69246	0.000222092	0.0045324	no	235.329	-0.137644	0.114957	-1.19736	0.231168	0.428595	no
Ppp5c	791.033	805.13	807.762	793.016	688.23	745.939	783.965	752.025	676.639	803.546	539.493	824.456	889.294	648.602	781.725	886.913	886.961	861.148	795.275	1024.4	895.974	992.408	803.361	-0.178266	0.0876628	-2.03354	0.0419976	0.113625	no	803.361	-0.360861	0.0977392	-3.69208	0.000222427	0.00453335	no	803.361	-0.182595	0.118314	-1.54331	0.122756	0.285048	no
Iars	673.29	806.581	540.14	529.409	457.706	480.241	589.342	613.742	494.584	1112.99	550.971	500.802	607.652	686.228	372.116	592.607	605.405	609.303	496.571	1007.75	957.209	1074.33	652.68	0.061672	0.183024	0.336962	0.736146	0.847224	no	652.68	-0.753762	0.204203	-3.69124	0.000223165	0.0045425	no	652.68	-0.815434	0.247284	-3.29756	0.000975285	0.00772278	no
Id2	654.219	1003.15	769.414	693.065	742.353	1399.49	546.353	712.76	476.378	647.579	638.208	544.849	892.188	1187.91	1014.18	793.694	506.317	1636.99	1740.85	406.278	328.739	386.553	805.524	-0.557094	0.260347	-2.13981	0.0323702	0.0925981	no	805.524	1.08771	0.294826	3.68932	0.000224857	0.00455978	yes	805.524	1.6448	0.355096	4.63198	3.62179e-06	0.000104981	yes
Ece2	197.344	203.096	212.14	170.246	175.064	158.044	164.14	161.331	168.401	192.152	135.447	175.233	175.544	190.818	160.282	106.536	143.799	93.4265	121.765	120.295	117.637	142.504	158.42	0.606828	0.11731	5.17285	2.30545e-07	4.1976e-06	no	158.42	0.472797	0.128154	3.68929	0.000224884	0.00455978	no	158.42	-0.134031	0.159001	-0.842955	0.399253	0.603915	no
Eef1akmt2	156.714	187.864	156.657	135.098	130.296	154.99	131.312	139.138	113.785	114.792	146.926	132.143	138.892	185.443	143.41	103.873	89.4212	67.0233	81.8105	105.92	93.4649	95.5715	127.479	0.773655	0.138747	5.576	2.46106e-08	5.86439e-07	no	127.479	0.554579	0.150384	3.68777	0.00022623	0.00458115	no	127.479	-0.219076	0.1875	-1.1684	0.242644	0.441859	no
Snrpd3	1764.48	1601.56	1485.79	1743.1	1472.68	1448.36	1574.96	1780.62	1256.18	1471.09	1421.05	1853.83	1581.83	1903.7	1504.4	1799.13	1486.32	1491.78	1251.89	2078.3	2048.17	2178.52	1645.35	0.0800973	0.0974837	0.821648	0.411277	0.59762	no	1645.35	-0.400925	0.108821	-3.68425	0.000229378	0.00463296	no	1645.35	-0.481023	0.131787	-3.65001	0.000262231	0.00279111	no
Trafd1	232.169	247.342	234.17	231.754	230.524	315.325	220.417	234.741	116.819	232.08	151.517	170.445	280.678	203.36	217.458	227.721	170.384	297.543	353.878	108.946	132.14	145.917	216.151	-0.243196	0.184393	-1.3189	0.187202	0.349124	no	216.151	0.786872	0.213656	3.6829	0.000230598	0.00463972	no	216.151	1.03007	0.255488	4.03176	5.53599e-05	0.000844481	yes
Ctu2	408.783	430.128	382.667	439.344	335.429	394.729	348.603	353.392	333.768	350.616	390.271	413.664	390.634	388.803	398.361	242.37	286.389	284.341	297.752	287.497	304.567	319.141	353.693	0.463671	0.0839651	5.52219	3.34806e-08	7.68039e-07	no	353.693	0.340117	0.0923499	3.68292	0.000230581	0.00463972	no	353.693	-0.123554	0.113697	-1.08669	0.277173	0.481324	no
Ccp110	178.273	183.512	176.239	151.574	168.382	164.152	171.175	159.624	150.196	134.756	137.743	131.185	127.318	123.628	138.723	81.2338	97.8799	89.3645	103.69	110.459	104.745	110.931	136.127	0.722278	0.12561	5.75015	8.91618e-09	2.43315e-07	no	136.127	0.498297	0.135386	3.68056	0.00023272	0.00467642	no	136.127	-0.223981	0.169376	-1.32239	0.186038	0.373725	no
Rpf2	172.468	161.026	182.766	188.918	169.051	182.476	178.209	190.354	182.055	190.905	181.361	179.063	185.189	226.652	191.213	143.824	131.715	153.341	112.252	119.538	88.6305	174.93	167.543	0.446408	0.120026	3.71925	0.000199815	0.00132906	no	167.543	0.493825	0.134205	3.67962	0.00023358	0.0046877	no	167.543	0.0474173	0.164293	0.288615	0.772876	0.878563	no
Lyrm9	41.4588	41.3445	39.9802	39.5409	34.0774	42.756	39.081	42.6802	53.0995	42.4233	68.8714	43.09	24.1132	51.0639	37.4928	29.2974	31.4182	36.5582	39.954	27.2365	19.3376	21.3329	38.464	0.270244	0.189705	1.42454	0.154289	0.302874	no	38.464	0.849042	0.230796	3.67876	0.000234369	0.00469156	no	38.464	0.578798	0.275842	2.0983	0.0358787	0.118976	no
Mex3b	799.325	830.517	767.782	827.065	863.294	1113.95	830.081	992.742	782.838	784.83	835.64	760.299	821.778	952.298	651.438	596.602	606.614	541.264	721.074	565.915	605.91	688.627	769.994	0.448256	0.106608	4.20472	2.61402e-05	0.000238654	no	769.994	0.439937	0.119581	3.67897	0.000234176	0.00469156	no	769.994	-0.0083194	0.144967	-0.0573883	0.954236	0.976339	no
Nos1ap	68.8215	48.5979	36.7165	37.3442	66.1503	71.0054	66.4377	52.9235	42.4796	51.1575	57.3928	54.5807	65.5879	34.9385	53.4273	30.6291	22.9595	29.4496	56.1258	19.6708	35.4522	29.0128	46.8573	0.617711	0.231556	2.66765	0.00763843	0.0285401	no	46.8573	0.987713	0.268632	3.67682	0.000236155	0.00471449	no	46.8573	0.370002	0.325817	1.13561	0.256119	0.457877	no
Ddx31	70.4799	75.4356	56.2986	80.1803	79.514	68.7149	75.0355	69.142	56.1338	54.9007	73.4628	75.6469	81.9848	67.1894	73.111	47.9412	41.0854	37.5737	55.1746	38.5851	41.8981	56.3189	62.5367	0.6356	0.155124	4.09738	4.1785e-05	0.000355284	no	62.5367	0.625612	0.170152	3.67679	0.00023619	0.00471449	no	62.5367	-0.00998874	0.212718	-0.0469576	0.962547	0.980135	no
2310039H08Rik	330.841	324.953	325.553	281.18	300.683	307.69	305.613	346.563	348.94	278.247	378.793	359.083	334.691	349.385	364.618	391.52	384.269	309.729	303.46	453.942	373.86	429.219	344.674	-0.075543	0.0896625	-0.842526	0.399494	0.587076	no	344.674	-0.360858	0.0981548	-3.67642	0.00023653	0.00471449	no	344.674	-0.285315	0.119742	-2.38274	0.0171842	0.0687492	no
Pigh	116.085	96.4706	117.493	79.0819	94.8822	97.7279	95.3577	81.946	128.956	111.049	98.7157	102.458	98.3818	117.357	91.8574	105.204	90.6296	92.411	63.7361	164.176	107.968	167.25	105.418	0.218007	0.144667	1.50695	0.131823	0.269802	no	105.418	-0.551528	0.150026	-3.67622	0.000236714	0.00471449	no	105.418	-0.769535	0.18792	-4.095	4.22162e-05	0.00068704	no
Nlgn3	48.9213	55.126	45.6916	58.2131	40.0911	68.7149	28.1383	54.6307	25.7912	32.4413	16.07	36.3871	54.9781	39.4178	43.1168	31.9608	19.3343	80.2249	84.6644	18.9143	14.5032	16.213	41.5247	-0.320742	0.300277	-1.06815	0.285452	0.47105	no	41.5247	1.38514	0.377099	3.67316	0.000239574	0.00476079	yes	41.5247	1.70588	0.440342	3.874	0.000107063	0.00141307	yes
Dag1	1042.27	920.46	1002.77	934.704	1067.76	1003.24	1163.05	1228.34	1089.3	867.181	1138.67	1084.91	1028.19	972.006	1122.91	1034.73	1059.76	900.753	964.603	1303.57	1308.51	1284.24	1069.18	0.0777069	0.0774036	1.00392	0.315418	0.502491	no	1069.18	-0.31496	0.0857481	-3.67308	0.000239645	0.00476079	no	1069.18	-0.392667	0.104206	-3.76818	0.000164445	0.00197513	no
Tuba4a	106.134	156.674	168.896	91.1639	124.282	190.875	77.3804	154.502	50.0652	129.765	98.7157	91.9254	150.466	179.172	107.792	69.2485	53.1693	100.535	90.3721	64.3085	49.9554	67.4121	107.855	0.677864	0.249383	2.71816	0.00656454	0.0251335	no	107.855	1.0438	0.284286	3.67165	0.000240989	0.00477541	yes	107.855	0.365935	0.343797	1.06439	0.287151	0.491838	no
Edil3	52.238	72.5342	55.4827	40.6393	42.7638	47.337	35.1729	32.437	72.8222	64.8826	52.8014	36.3871	37.6166	47.4805	37.4928	69.2485	55.5861	96.473	73.249	27.9931	17.7261	25.5995	49.7256	-0.617497	0.204964	-3.01271	0.00258924	0.011713	no	49.7256	0.978522	0.26674	3.66845	0.000244028	0.00481286	no	49.7256	1.59602	0.307116	5.1968	2.02746e-07	1.15315e-05	yes
Ppil4	211.44	213.251	204.796	193.311	205.801	220.651	186.026	204.011	165.367	175.932	206.614	208.747	218.948	261.591	201.524	237.043	228.386	267.078	238.773	257.234	256.223	280.741	220.159	-0.239051	0.0906164	-2.63806	0.0083382	0.030733	no	220.159	-0.364472	0.0993493	-3.66859	0.00024389	0.00481286	no	220.159	-0.125421	0.120806	-1.0382	0.299178	0.504245	no
Gm15706	44.7755	44.2459	51.4031	37.3442	41.4274	38.9385	38.2994	32.437	43.9967	38.68	52.8014	45.0051	29.9004	43.0012	54.3646	75.907	65.2533	62.9613	93.226	68.0913	54.7898	69.972	51.2191	-0.823332	0.152597	-5.39545	6.83528e-08	1.44341e-06	no	51.2191	-0.630479	0.171869	-3.66837	0.000244104	0.00481286	no	51.2191	0.192852	0.203246	0.948861	0.342691	0.548845	no
C230035I16Rik	16.5835	14.5068	20.398	21.9672	27.3956	25.1955	23.4486	9.38965	21.2398	27.4503	20.6614	8.618	29.9004	8.95858	28.1196	22.6389	22.9595	17.2636	19.0257	40.0982	35.4522	52.0524	23.3329	-0.0122396	0.293572	-0.0416921	0.966744	0.983197	no	23.3329	-1.08755	0.296395	-3.66927	0.000243241	0.00481286	yes	23.3329	-1.07531	0.373082	-2.88225	0.00394849	0.0226757	yes
Klhl35	15.7543	32.6404	20.398	29.6557	18.7092	31.3035	16.414	29.8762	10.6199	17.4684	22.9571	21.0662	21.2196	37.6261	26.245	22.6389	20.5427	33.5117	20.9283	9.83541	6.44585	11.0931	21.6795	-0.048535	0.264315	-0.183626	0.854307	0.920149	no	21.6795	1.32105	0.360153	3.66801	0.000244441	0.00481347	yes	21.6795	1.36958	0.413697	3.3106	0.000930978	0.00744738	yes
Rgs16	61.359	36.9925	47.3235	53.8196	40.7593	58.0259	56.2767	52.9235	57.6509	51.1575	48.21	47.8778	43.4037	52.8556	44.9914	37.2876	56.7945	36.5582	48.5156	90.0319	69.2929	67.4121	52.7054	0.160156	0.167288	0.957366	0.338382	0.526492	no	52.7054	-0.608853	0.166026	-3.66722	0.000245204	0.00482244	no	52.7054	-0.769009	0.212128	-3.62521	0.000288721	0.00299413	no
Gpr89	55.5547	46.4219	45.6916	45.0327	54.1229	39.702	70.3458	68.2883	47.031	49.9097	61.9843	54.5807	40.5102	50.1681	51.5526	46.6095	38.6686	37.5737	58.9797	29.5062	37.0637	26.4528	47.9887	0.185888	0.175854	1.05706	0.290485	0.477043	no	47.9887	0.780428	0.212845	3.66665	0.000245747	0.00482709	no	47.9887	0.59454	0.253908	2.34156	0.0192036	0.0748031	no
Epc2	213.098	282.158	217.851	247.131	236.537	274.86	222.762	235.595	180.538	235.823	268.598	203.002	211.232	269.653	209.96	166.463	153.466	187.868	182.647	160.393	170.815	184.317	214.308	0.434994	0.109163	3.98483	6.75296e-05	0.00053173	no	214.308	0.446068	0.121697	3.66539	0.000246966	0.00483893	no	214.308	0.0110744	0.148998	0.0743255	0.940751	0.969501	no
Usp36	88.7217	142.892	87.3036	74.6885	96.8867	122.16	114.117	114.383	80.4078	153.472	105.603	94.798	146.608	119.149	131.225	105.204	109.964	122.876	137.936	172.498	162.758	187.73	121.426	-0.0955294	0.162413	-0.588186	0.556407	0.722334	no	121.426	-0.645306	0.176052	-3.66542	0.000246928	0.00483893	no	121.426	-0.549776	0.215355	-2.55289	0.0106834	0.047946	no
Rps4l	193.198	154.498	187.662	261.41	171.055	220.651	243.084	239.863	244.258	214.612	151.517	288.224	190.976	195.297	254.014	233.048	319.016	342.225	466.13	322.299	377.082	314.874	253.863	-0.670611	0.159508	-4.20423	2.6197e-05	0.000239059	no	253.863	-0.654927	0.178841	-3.66206	0.0002502	0.00489618	no	253.863	0.0156833	0.215425	0.0728016	0.941964	0.970038	no
Pnkp	166.664	172.632	151.761	180.131	141.655	170.26	137.565	128.894	136.542	139.747	162.996	158.954	177.473	180.068	166.843	131.838	143.799	122.876	146.498	121.051	114.414	112.638	148.423	0.215018	0.106391	2.02101	0.0432785	0.116364	no	148.423	0.444217	0.121374	3.65989	0.000252322	0.0049296	no	148.423	0.229199	0.147414	1.5548	0.119993	0.280277	no
Usp11	386.396	334.383	352.478	317.426	340.106	339.757	353.292	352.539	327.7	354.359	355.836	283.437	305.755	400.449	320.564	308.955	291.223	306.683	322.486	279.931	273.949	261.968	325.894	0.151649	0.0796342	1.90432	0.0568685	0.144069	no	325.894	0.329843	0.0901664	3.65815	0.000254039	0.00495281	no	325.894	0.178194	0.109401	1.62881	0.103352	0.253257	no
Tecpr2	115.255	108.076	101.174	91.1639	105.573	109.944	100.829	83.6532	100.13	91.0852	103.307	98.6282	111.885	126.316	109.667	66.5851	62.8365	106.628	131.277	65.8216	59.6242	74.2386	96.5318	0.159241	0.14738	1.08048	0.279928	0.464346	no	96.5318	0.630671	0.172445	3.65723	0.000254951	0.00496396	no	96.5318	0.47143	0.207058	2.2768	0.0227983	0.0849853	no
1110038B12Rik	1120.22	1019.11	855.902	1115.93	1077.11	1020.04	1052.06	992.742	954.274	829.749	840.231	1125.13	958.74	981.861	1044.18	584.617	787.873	540.249	492.766	701.341	741.273	804.678	892.73	0.736606	0.10264	7.17661	7.1461e-13	5.69983e-11	no	892.73	0.417318	0.114117	3.65694	0.000255242	0.00496396	no	892.73	-0.319287	0.138961	-2.29768	0.0215801	0.0814902	no
Trub2	184.906	192.941	203.98	130.705	191.769	174.841	190.715	138.284	136.542	213.364	183.657	237.474	241.132	184.547	204.336	223.726	257.388	195.992	234.016	265.556	253	298.661	206.251	-0.278626	0.133952	-2.08005	0.0375207	0.103811	no	206.251	-0.541079	0.148008	-3.65574	0.000256443	0.00498114	no	206.251	-0.262452	0.179476	-1.46233	0.143651	0.31701	no
Acat2	900.484	757.258	780.021	965.458	698.253	712.345	837.115	855.312	681.191	472.895	720.854	848.394	814.061	932.589	792.036	508.71	486.983	471.194	489.912	605.256	523.726	541.856	699.814	0.683233	0.121116	5.64114	1.68925e-08	4.26519e-07	no	699.814	0.49368	0.135248	3.65018	0.000262059	0.00508394	no	699.814	-0.189553	0.164333	-1.15347	0.248719	0.449244	no
Zfp14	27.3628	29.0137	23.6617	21.9672	24.7228	43.5195	21.1037	27.3153	21.2398	32.4413	29.8443	22.9813	37.6166	34.0426	21.5584	19.9755	13.2923	36.5582	33.295	9.83541	16.1146	12.7998	25.4665	0.0891601	0.245191	0.363636	0.71613	0.834478	no	25.4665	1.16721	0.320017	3.64732	0.000264987	0.00512809	yes	25.4665	1.07805	0.372698	2.89254	0.00382135	0.0221066	yes
Col22a1	2.48753	7.25342	9.79106	6.59016	8.6864	6.10799	7.03458	6.82883	6.06851	6.23871	2.29571	10.5331	3.85811	8.06273	6.56125	82.5655	35.0434	116.783	146.498	17.4011	25.7834	12.7998	24.3306	-3.82772	0.317132	-12.0698	1.52492e-33	1.81685e-30	yes	24.3306	-1.4284	0.391853	-3.64525	0.000267133	0.00516326	yes	24.3306	2.39932	0.427914	5.60702	2.0584e-08	2.04004e-06	yes
Kcnh3	16.5835	43.5205	27.7413	13.1803	26.7274	61.0799	8.59782	20.4865	6.06851	8.7342	6.88714	5.74533	31.8294	28.6675	36.5555	53.268	4.83358	134.047	114.154	0	1.61146	5.1199	29.7927	-1.73607	0.655117	-2.65001	0.0080489	0.029805	yes	29.7927	3.34569	0.918461	3.64271	0.000269779	0.00520161	yes	29.7927	5.08176	1.04193	4.87726	1.07567e-06	4.05546e-05	yes
Pigyl	232.169	264.75	274.966	239.442	244.556	258.826	236.049	291.933	207.847	244.558	234.163	274.819	312.507	269.653	260.575	201.087	211.469	259.969	240.675	187.629	133.751	230.396	241.445	0.167484	0.110435	1.51659	0.129371	0.266069	no	241.445	0.458874	0.126049	3.64043	0.000272184	0.00524154	no	241.445	0.29139	0.152235	1.91408	0.05561	0.162529	no
Hnrnpdl	2605.27	2665.63	2623.19	2558.08	2762.27	2970.01	2475.39	2338.02	2277.21	1751.83	2252.09	3252.82	2183.69	2461.82	2152.09	1624.68	1694.17	1270.4	1324.19	1857.38	1767.78	1769.78	2210.81	0.752826	0.115078	6.54187	6.07555e-11	3.06398e-09	no	2210.81	0.469163	0.128937	3.6387	0.000274022	0.00527047	no	2210.81	-0.283663	0.156106	-1.81712	0.0691985	0.189651	no
Hist1h4b	52.238	44.2459	17.9503	27.459	36.7501	38.9385	50.0237	48.6554	30.3426	22.4594	43.6186	34.472	21.2196	29.5633	28.1196	21.3072	22.9595	15.2326	14.2693	21.9405	12.8917	9.38649	29.2747	0.947673	0.292145	3.24385	0.00117926	0.00604305	no	29.2747	1.22413	0.336519	3.63761	0.000275175	0.00528584	yes	29.2747	0.276452	0.412228	0.670628	0.502458	0.692523	no
Yae1d1	33.167	36.2671	26.9254	34.0491	40.0911	40.4655	49.2421	29.8762	24.2741	44.9187	29.8443	36.3871	40.5102	44.7929	35.6182	10.6536	16.9175	12.1861	12.3667	18.9143	22.5605	19.6263	29.9843	1.50076	0.25319	5.9274	3.07774e-09	9.60244e-08	yes	29.9843	0.87821	0.241445	3.63732	0.000275493	0.00528584	no	29.9843	-0.622546	0.329215	-1.891	0.0586241	0.168463	no
Arhgef11	190.71	209.624	234.985	221.869	194.442	214.543	160.232	161.331	182.055	168.445	162.996	191.511	181.331	157.671	198.712	109.199	99.0883	113.737	194.062	133.156	132.14	113.491	169.333	0.541454	0.144021	3.75954	0.000170228	0.00116311	no	169.333	0.586729	0.161446	3.6342	0.000278839	0.0053326	no	169.333	0.0452757	0.196996	0.22983	0.818224	0.90502	no
Thumpd1	286.895	279.982	289.652	285.574	248.565	275.623	297.016	307.298	229.086	229.585	206.614	258.54	243.061	282.195	226.832	294.306	252.554	307.698	268.262	320.786	359.356	354.98	277.475	-0.0834143	0.0950851	-0.877259	0.380346	0.568135	no	277.475	-0.37698	0.103743	-3.63379	0.000279288	0.0053326	no	277.475	-0.293565	0.12671	-2.31683	0.0205129	0.078681	no
1110025M09Rik	20.7294	23.211	16.3184	17.5738	19.3773	9.92549	15.6324	10.2433	16.6884	24.9549	20.6614	12.4482	22.1841	13.4379	15.9345	22.6389	25.3763	21.3256	22.8309	27.2365	29.0063	39.2526	20.3176	-0.427442	0.241829	-1.76754	0.0771382	0.18134	no	20.3176	-0.90489	0.248959	-3.6347	0.000278306	0.0053326	no	20.3176	-0.477448	0.306916	-1.55563	0.119796	0.280146	no
Mars	446.096	615.816	409.593	407.491	388.883	374.878	479.915	461.8	435.416	874.668	544.084	482.608	484.193	599.329	374.928	581.953	497.858	587.977	429.981	783.807	738.05	842.224	538.252	-0.0932344	0.16843	-0.553548	0.579888	0.740601	no	538.252	-0.681957	0.187852	-3.63028	0.00028311	0.00539902	no	538.252	-0.588723	0.227442	-2.58845	0.00964092	0.0445137	no
Rtkn	79.6008	72.5342	93.0151	95.5573	110.25	62.6069	114.117	64.8739	116.819	126.022	78.0543	108.204	82.9494	73.4604	102.168	54.5997	164.342	56.8683	48.5156	210.327	159.535	161.277	101.623	0.186933	0.241848	0.772934	0.439561	0.622769	no	101.623	-0.949011	0.261718	-3.62608	0.000287756	0.00547432	no	101.623	-1.13594	0.320955	-3.53926	0.000401244	0.00386553	yes
Nop53	643.44	802.954	891.802	869.901	839.24	911.618	712.838	781.048	705.465	947.037	635.913	1025.54	975.137	750.729	783.6	952.166	1074.26	824.59	877.085	1243.8	987.827	1147.71	881.078	-0.185114	0.113937	-1.6247	0.104228	0.227233	no	881.078	-0.461482	0.127338	-3.62407	0.000290001	0.00550415	no	881.078	-0.276368	0.154027	-1.79429	0.0727674	0.196506	no
Arl10	26.5336	24.6616	23.6617	23.0656	22.7183	19.0875	26.5751	16.2185	21.2398	27.4503	13.7743	17.236	32.7939	20.6047	29.9943	49.2729	29.0015	83.2714	72.2977	32.5325	49.9554	52.9057	32.4933	-1.34296	0.227668	-5.89875	3.66271e-09	1.11895e-07	yes	32.4933	-0.941758	0.259863	-3.62405	0.000290024	0.00550415	no	32.4933	0.401199	0.304225	1.31876	0.18725	0.375202	no
Fam220a	283.578	315.524	340.239	288.869	310.706	368.77	311.866	359.367	289.772	356.854	339.766	275.776	271.032	378.052	292.444	258.35	236.845	352.38	414.76	218.649	227.216	230.396	305.51	0.0082076	0.120449	0.0681415	0.945673	0.971835	no	305.51	0.500896	0.138227	3.62372	0.000290398	0.0055046	no	305.51	0.492689	0.166113	2.96599	0.0030171	0.0183252	no
Cul2	121.06	123.308	128.916	124.115	124.282	136.666	112.553	117.797	112.268	123.527	181.361	119.694	121.53	154.984	147.159	202.419	155.883	182.791	166.475	192.169	164.369	161.277	144.3	-0.454554	0.106749	-4.25817	2.06111e-05	0.000195089	no	144.3	-0.429664	0.118581	-3.62339	0.000290766	0.00550494	no	144.3	0.0248906	0.142803	0.1743	0.86163	0.929602	no
Agps	41.4588	39.8938	48.9553	37.3442	41.4274	38.175	34.3913	29.8762	39.4453	48.662	39.0271	46.9202	36.6521	32.2509	29.9943	34.6242	47.1274	45.6977	50.4181	65.0651	62.8471	52.0524	42.8321	-0.206067	0.166179	-1.24003	0.214964	0.383946	no	42.8321	-0.620924	0.171419	-3.62226	0.000292046	0.00551587	no	42.8321	-0.414857	0.213124	-1.94655	0.0515883	0.154178	no
Plxna2	626.027	907.403	699.245	619.475	636.112	1146.78	474.443	690.566	342.871	471.647	665.757	469.202	748.473	1024.86	776.102	760.401	315.391	963.714	1279.48	177.794	294.898	457.378	661.273	-0.273188	0.28	-0.975671	0.329227	0.517357	no	661.273	1.14783	0.316986	3.62108	0.000293372	0.00553427	yes	661.273	1.42102	0.381892	3.72101	0.000198431	0.0022572	yes
Cdc16	728.016	805.13	665.792	688.672	622.748	762.736	638.584	746.904	787.39	556.493	720.854	658.798	552.674	632.476	589.575	470.09	513.567	380.814	417.614	571.211	439.93	493.217	611.058	0.605728	0.105868	5.72151	1.05581e-08	2.83079e-07	no	611.058	0.426822	0.117894	3.62037	0.000294177	0.00554279	no	611.058	-0.178906	0.143578	-1.24605	0.212745	0.405876	no
Rasgef1b	160.86	229.934	237.433	152.672	179.742	378.696	132.875	168.16	153.23	139.747	169.883	138.846	220.877	306.384	227.769	217.067	85.796	233.566	360.537	55.9862	82.1846	128.851	189.141	-0.166378	0.280931	-0.592238	0.553691	0.72038	no	189.141	1.16814	0.32323	3.61396	0.000301557	0.00567223	yes	189.141	1.33452	0.387497	3.44394	0.000573307	0.00507914	yes
Snrpa	1461.84	1280.95	1431.94	1542.1	1176.67	1228.47	1195.88	1377.72	1285.01	1337.58	1152.45	1622.1	1414	1365.29	1430.35	1161.24	1135.89	990.118	991.239	1036.5	1032.95	1143.45	1263.35	0.341838	0.0832892	4.10423	4.05665e-05	0.000347307	no	1263.35	0.337661	0.0934372	3.61378	0.000301768	0.00567223	no	1263.35	-0.00417668	0.113197	-0.0368976	0.970567	0.984063	no
Rbpj	422.879	390.234	375.324	374.541	391.556	451.992	384.557	425.949	417.21	335.643	390.271	407.919	367.485	457.784	351.495	338.252	300.89	288.403	317.729	323.056	291.675	328.527	369.699	0.352239	0.0818032	4.30593	1.66289e-05	0.000162313	no	369.699	0.327981	0.0908773	3.60905	0.000307317	0.00576962	no	369.699	-0.0242576	0.11125	-0.218046	0.827393	0.910215	no
St7	77.1133	87.0411	101.174	85.6721	82.8549	104.599	66.4377	84.5068	71.305	66.1304	94.1242	70.8591	75.2332	93.1693	86.2335	77.2387	80.9624	112.721	144.595	49.9336	56.4012	51.199	82.7048	-0.334964	0.151372	-2.21285	0.0269077	0.0799471	no	82.7048	0.675467	0.187186	3.60853	0.000307937	0.00577438	no	82.7048	1.01043	0.219225	4.60911	4.04392e-06	0.000113635	yes
Fam131b	54.7256	56.5767	45.6916	57.1147	48.1093	52.6815	58.6215	67.4347	43.9967	39.9278	50.5057	47.8778	62.6943	66.2935	52.49	53.268	26.5847	92.411	58.9797	17.4011	30.6178	37.546	50.9795	-0.11374	0.209969	-0.541697	0.588027	0.746123	no	50.9795	0.936659	0.259814	3.60511	0.000312021	0.00583701	no	50.9795	1.0504	0.30533	3.44021	0.000581256	0.00512267	yes
Cetn3	565.497	600.584	638.867	598.606	676.871	709.291	661.251	734.1	591.68	667.542	707.08	691.355	690.602	788.355	722.674	727.109	641.657	664.14	691.584	887.457	767.057	831.131	693.386	-0.0241081	0.0782419	-0.308123	0.757989	0.861066	no	693.386	-0.311232	0.0864575	-3.59983	0.000318425	0.00594974	no	693.386	-0.287124	0.105134	-2.73104	0.00631356	0.0323646	no
Ehmt2	979.256	1007.5	873.852	931.409	837.903	936.05	902.771	934.697	798.01	693.745	805.795	691.355	922.088	856.441	838.902	583.285	671.867	676.326	841.888	659.729	604.299	705.693	806.948	0.322498	0.0990148	3.25707	0.00112568	0.00581066	no	806.948	0.400655	0.11133	3.59882	0.000319667	0.00596585	no	806.948	0.0781569	0.134795	0.579819	0.562037	0.735998	no
Cdc25b	281.09	252.419	234.985	258.115	278.633	225.996	250.9	233.034	244.258	255.787	261.711	240.347	237.274	244.569	269.011	147.819	174.009	94.442	125.57	210.327	183.707	171.517	221.614	0.903176	0.108037	8.35989	6.27746e-17	1.06846e-14	no	221.614	0.408701	0.113594	3.5979	0.000320798	0.00597987	no	221.614	-0.494475	0.143609	-3.4432	0.000574868	0.00507989	no
Dnlz	179.931	177.709	181.135	141.688	144.996	189.348	175.865	192.061	135.024	169.693	190.544	166.615	161.076	187.234	168.718	210.409	198.177	188.884	154.108	251.181	193.376	229.542	181.242	-0.129438	0.105084	-1.23176	0.21804	0.388275	no	181.242	-0.409312	0.113876	-3.59435	0.000325201	0.00603944	no	181.242	-0.279874	0.139345	-2.0085	0.0445898	0.13878	no
Nat8f1	20.7294	21.7603	39.1642	20.8688	29.4001	29.7765	25.7935	18.7793	28.8254	22.4594	32.14	32.5569	29.9004	34.0426	30.9316	71.9119	41.0854	66.0078	41.8566	55.2296	30.6178	58.0256	35.5392	-0.987267	0.206105	-4.79012	1.66681e-06	2.24754e-05	no	35.5392	-0.831015	0.231258	-3.59345	0.000326327	0.00604706	no	35.5392	0.156253	0.273648	0.571	0.568	0.7407	no
2310009A05Rik	232.169	210.349	186.846	272.393	215.824	238.212	271.222	241.57	192.675	239.567	284.668	243.219	203.515	286.675	202.461	161.136	141.382	114.752	94.1773	163.419	149.866	174.93	205.501	0.885192	0.133156	6.64777	2.97562e-11	1.62534e-09	no	205.501	0.518605	0.144399	3.59148	0.000328807	0.00608584	no	205.501	-0.366587	0.179216	-2.04551	0.0408045	0.130227	no
Arpp21	44.7755	39.1685	57.1145	29.6557	36.7501	93.1469	17.1956	29.0225	18.2055	17.4684	32.14	9.57556	57.8717	42.1053	50.6153	71.9119	16.9175	134.047	235.919	5.29599	12.8917	10.2398	48.2743	-1.57813	0.452853	-3.48487	0.00049238	0.00288541	yes	48.2743	2.06124	0.574186	3.58984	0.000330884	0.00610552	yes	48.2743	3.63937	0.666941	5.45681	4.84756e-08	3.87594e-06	yes
Hspe1	1905.44	1736.47	1898.65	1788.13	1770.69	1704.89	2251.07	2253.52	2252.94	2122.41	2571.2	2363.25	2071.81	2563.05	2046.17	2690.04	2257.28	1957.89	1790.32	3007.37	2570.28	3061.7	2210.66	-0.0593184	0.115961	-0.511538	0.608974	0.760938	no	2210.66	-0.466471	0.129942	-3.58983	0.000330894	0.00610552	no	2210.66	-0.407153	0.157088	-2.59188	0.00954524	0.0442541	no
Rprd1b	171.639	165.378	155.841	168.049	167.046	139.72	193.842	221.084	133.507	189.657	238.754	170.445	185.189	205.152	147.159	209.077	196.968	155.372	215.942	231.511	256.223	256.849	189.746	-0.141621	0.125683	-1.12681	0.259821	0.439881	no	189.746	-0.493329	0.137428	-3.58972	0.000331036	0.00610552	no	189.746	-0.351707	0.167521	-2.09949	0.0357741	0.118752	no
Gps2	577.935	612.914	489.553	515.131	452.361	504.673	500.237	426.802	471.827	607.651	530.31	510.377	582.575	586.787	493.031	418.154	431.397	361.52	453.763	415.357	369.025	418.979	487.744	0.332378	0.0944943	3.51744	0.00043573	0.00259006	no	487.744	0.380172	0.106031	3.58547	0.000336469	0.00619844	no	487.744	0.0477944	0.128779	0.371135	0.710537	0.841149	no
Psd3	53.0672	84.1397	63.6419	58.2131	61.473	86.2754	39.081	53.7771	54.6166	49.9097	32.14	67.0289	67.5169	65.3977	59.9885	42.6144	39.877	64.9923	59.931	28.7497	30.6178	40.9592	54.7276	0.211016	0.198289	1.06419	0.287245	0.473353	no	54.7276	0.848372	0.236685	3.58439	0.000337869	0.00621695	no	54.7276	0.637355	0.282678	2.2547	0.024152	0.0886931	no
Insm1	595.348	799.327	782.469	616.18	539.893	1068.14	403.316	574.476	541.615	391.791	427.003	325.569	694.46	661.144	478.034	359.559	283.973	205.132	499.425	218.649	246.554	424.099	506.189	0.816579	0.248037	3.29216	0.000994211	0.00525449	no	506.189	1.00045	0.2792	3.58326	0.000339328	0.0062292	yes	506.189	0.183869	0.337529	0.544748	0.585927	0.754899	no
Dpp7	60.5298	55.126	64.4578	43.9344	56.7957	51.1545	38.2994	26.4617	50.0652	54.9007	36.7314	34.472	60.7652	50.1681	74.0483	62.59	70.0869	70.0699	74.2003	77.1702	87.019	88.745	58.536	-0.447596	0.185889	-2.40786	0.0160463	0.0527124	no	58.536	-0.724794	0.202271	-3.58327	0.000339313	0.0062292	no	58.536	-0.277198	0.245438	-1.1294	0.258729	0.460652	no
Prrc2b	826.688	767.412	901.593	836.95	797.144	813.89	814.448	812.631	669.054	721.195	677.235	726.785	740.757	921.838	718.925	745.753	660.992	925.125	1007.41	615.092	549.509	620.362	766.854	-0.092203	0.0971736	-0.948848	0.342698	0.530651	no	766.854	0.395793	0.110577	3.57935	0.000344445	0.0063084	no	766.854	0.487996	0.133066	3.66732	0.000245107	0.00265669	no
Ppp2cb	253.728	272.003	186.03	264.705	162.369	222.178	193.06	251.813	189.641	157.216	144.63	210.662	202.551	188.13	181.84	153.146	153.466	145.217	114.154	145.262	127.306	134.824	184.27	0.548311	0.148952	3.68112	0.000232207	0.00151026	no	184.27	0.598175	0.167141	3.57887	0.000345081	0.0063127	no	184.27	0.0498632	0.203617	0.244888	0.806543	0.897419	no
Pdss2	80.43	91.3932	66.9056	77.9835	66.1503	62.6069	78.162	67.4347	77.3736	69.8736	64.28	89.0527	67.5169	68.0852	67.4871	53.268	55.5861	49.7598	54.2233	50.6902	48.3439	48.6391	66.1475	0.461395	0.141856	3.25256	0.00114371	0.00587988	no	66.1475	0.567632	0.158631	3.57831	0.000345828	0.00631901	no	66.1475	0.106237	0.196278	0.541256	0.588331	0.756661	no
Wdr34	145.935	137.09	156.657	124.115	174.396	128.268	135.22	154.502	141.093	119.783	112.49	132.143	130.211	171.109	138.723	110.531	124.465	109.675	120.813	108.946	83.7961	107.518	130.34	0.279286	0.11626	2.40226	0.016294	0.0534158	no	130.34	0.472277	0.132015	3.57744	0.000346969	0.00633249	no	130.34	0.192991	0.160753	1.20054	0.229929	0.427014	no
2009-03-01	121.889	120.407	146.866	146.082	162.369	168.733	157.106	167.306	127.439	139.747	149.221	141.718	157.218	169.317	135.912	302.296	204.219	416.357	375.758	220.919	183.707	244.049	189.029	-1.14106	0.136641	-8.35079	6.78099e-17	1.14395e-14	yes	189.029	-0.558906	0.15628	-3.57631	0.000348483	0.00635273	no	189.029	0.582151	0.185781	3.13354	0.00172711	0.0119056	no
Zfp428	1293.51	1784.34	1209.2	1456.42	960.181	1292.6	1096.61	1266.75	1077.16	1298.9	982.565	1118.43	1467.05	1428.89	1474.41	1334.36	1025.93	1573.02	1682.82	831.471	781.56	983.875	1246.37	-0.132683	0.139636	-0.950205	0.342008	0.529995	no	1246.37	0.564489	0.157889	3.57524	0.000349913	0.00636404	no	1246.37	0.697172	0.190312	3.66331	0.000248975	0.00268806	no
Mipol1	33.9962	43.5205	34.2687	39.5409	42.7638	32.067	42.9891	30.7298	50.0652	41.1755	29.8443	43.09	37.6166	46.5846	44.9914	23.9706	41.0854	28.4341	19.977	63.5519	53.1783	64.8521	40.377	0.495683	0.191787	2.58455	0.00975062	0.0349786	no	40.377	-0.629751	0.17616	-3.57487	0.000350401	0.00636555	no	40.377	-1.12543	0.236	-4.76879	1.85336e-06	6.28585e-05	yes
1110032F04Rik	48.0922	58.0274	59.5623	23.0656	44.1002	64.1339	34.3913	55.4843	21.2398	23.7071	22.9571	22.9813	43.4037	51.9598	46.866	17.3121	13.2923	13.2016	6.659	15.888	16.1146	20.4796	32.86	1.76042	0.336896	5.22543	1.7375e-07	3.28917e-06	yes	32.86	1.25666	0.351798	3.57211	0.000354111	0.00641071	yes	32.86	-0.503763	0.451673	-1.11533	0.26471	0.467716	no
Tubb3	2116.06	2982.61	2375.96	2372.46	1912.34	3138.75	1660.94	2447.28	2045.09	1910.29	1620.77	2068.32	2736.36	2516.47	2067.73	3382.52	2148.52	5068.39	5001.86	1389.06	1219.88	1511.22	2440.59	-0.784046	0.179054	-4.37882	1.19323e-05	0.000122954	no	2440.59	0.721478	0.20207	3.57044	0.000356382	0.00643694	no	2440.59	1.50552	0.243635	6.17943	6.43332e-10	1.54316e-07	yes
Snhg18	65.5048	56.5767	66.9056	60.4098	60.8048	79.4039	52.3686	64.8739	68.2708	49.9097	91.8285	54.5807	54.0135	68.0852	89.9828	147.819	114.797	66.0078	90.3721	91.545	82.1846	154.45	78.668	-0.675663	0.191861	-3.52162	0.000428911	0.0025551	no	78.668	-0.761125	0.213192	-3.57014	0.000356789	0.00643694	no	78.668	-0.0854621	0.256512	-0.33317	0.739006	0.858305	no
Dlg4	144.276	131.287	195.821	149.377	213.151	319.143	184.462	173.282	204.812	149.729	130.856	143.633	269.103	189.922	178.091	195.76	146.216	446.822	457.568	105.92	78.9617	89.5983	195.354	-0.751624	0.243956	-3.08098	0.00206321	0.00965177	no	195.354	1.0133	0.283893	3.56929	0.000357955	0.00644318	yes	195.354	1.76492	0.338589	5.21257	1.86244e-07	1.08217e-05	yes
Mir670hg	126.864	148.695	121.572	114.229	138.314	176.368	125.841	137.43	128.956	255.787	128.56	119.694	146.608	143.337	137.786	238.375	147.424	98.504	96.0798	228.484	206.267	311.461	158.029	-0.00904777	0.204031	-0.0443451	0.964629	0.982199	no	158.029	-0.799465	0.223971	-3.56951	0.000357653	0.00644318	no	158.029	-0.790417	0.272822	-2.89719	0.00376524	0.0218747	no
Arl6	273.628	314.073	274.15	265.803	243.219	245.847	273.567	298.762	253.36	283.238	211.206	313.121	281.642	252.632	319.626	267.672	288.806	251.845	225.455	391.147	348.076	325.114	281.909	0.0927339	0.096563	0.960347	0.336881	0.524798	no	281.909	-0.371059	0.10405	-3.56616	0.000362246	0.00651297	no	281.909	-0.463793	0.128021	-3.62278	0.00029145	0.00301676	no
Gss	103.647	80.513	97.9106	81.2786	80.8503	65.6609	71.1274	74.2636	59.168	61.1394	84.9414	101.501	86.8075	103.92	87.1708	131.838	108.755	94.442	90.3721	146.775	99.9107	123.731	92.5329	-0.349499	0.151963	-2.2999	0.021454	0.0667717	no	92.5329	-0.59161	0.16596	-3.56476	0.000364186	0.0065329	no	92.5329	-0.242111	0.2016	-1.20095	0.229772	0.426915	no
Fam117a	53.8964	48.5979	48.9553	57.1147	54.1229	55.7355	45.334	49.5091	45.5139	58.6439	52.8014	49.7929	40.5102	44.7929	41.2421	26.634	72.5036	38.5892	34.2463	105.163	82.1846	56.3189	52.8274	0.213838	0.196644	1.08744	0.276844	0.460782	no	52.8274	-0.711484	0.199577	-3.56496	0.000363913	0.0065329	no	52.8274	-0.925322	0.252237	-3.66846	0.00024402	0.00265011	no
Kat7	214.756	221.955	241.513	197.705	234.533	233.631	249.337	262.91	172.953	218.355	160.7	248.965	218.948	158.567	207.148	206.414	224.761	223.411	203.575	330.621	243.331	319.994	227.004	0.0206792	0.11996	0.172383	0.863136	0.92542	no	227.004	-0.464648	0.130388	-3.56359	0.000365817	0.00655053	no	227.004	-0.485328	0.159615	-3.0406	0.00236104	0.0151701	no
2700038G22Rik	162.518	83.4144	146.05	76.8852	103.569	84.7484	149.289	62.3131	122.887	109.801	112.49	71.8167	131.176	60.9184	111.541	107.868	134.132	82.2559	78.0054	172.498	236.885	181.757	117.401	0.0788621	0.22935	0.343851	0.730958	0.844177	no	117.401	-0.890779	0.249976	-3.56346	0.000366003	0.00655053	no	117.401	-0.969641	0.305477	-3.17419	0.00150256	0.0107055	no
Unc5d	22.3877	40.6192	43.2438	27.459	46.7729	73.2959	24.2302	44.3874	15.1713	37.4323	34.4357	17.236	48.2264	56.4391	43.1168	7.99021	12.0839	43.6667	39.954	3.78285	11.2802	20.4796	32.4405	0.550613	0.396004	1.39042	0.1644	0.316978	no	32.4405	1.70648	0.479436	3.55935	0.000371779	0.00663552	yes	32.4405	1.15587	0.569458	2.02977	0.0423802	0.13399	no
Mccc1	62.1881	68.1822	93.831	38.4426	66.8184	96.9644	75.0355	82.7996	53.0995	52.4052	64.28	45.0051	56.9071	43.8971	94.6694	10.6536	24.1679	32.4962	40.9053	36.3154	25.7834	34.1327	54.4991	1.27275	0.266307	4.77924	1.75956e-06	2.35717e-05	yes	54.4991	1.03393	0.290522	3.55888	0.00037244	0.00663552	yes	54.4991	-0.238813	0.362033	-0.659645	0.509482	0.698049	no
Pde12	30.6795	39.8938	36.7165	36.2459	20.0455	35.121	29.7016	35.8514	16.6884	26.2026	25.2528	26.8116	24.1132	34.9385	36.5555	35.9559	26.5847	23.3566	37.1001	15.1314	17.7261	14.5064	28.4172	0.00100776	0.212994	0.00473142	0.996225	0.998034	no	28.4172	0.986153	0.277029	3.55975	0.000371205	0.00663552	no	28.4172	0.985145	0.322616	3.05361	0.00226105	0.0147101	no
Oxa1l	135.156	115.329	118.309	112.033	108.246	106.89	116.461	137.43	124.405	152.225	133.151	141.718	114.779	150.504	134.974	153.146	177.634	127.954	120.813	176.281	174.038	166.397	136.267	-0.190144	0.116245	-1.63571	0.1019	0.223356	no	136.267	-0.447903	0.125851	-3.55898	0.000372294	0.00663552	no	136.267	-0.25776	0.153849	-1.67541	0.0938538	0.235824	no
Lrsam1	49.7505	59.4781	57.9304	54.918	73.5003	65.6609	50.0237	63.1667	39.4453	56.1484	52.8014	41.1749	64.6234	55.5432	63.7378	37.2876	41.0854	50.7753	80.8593	31.776	35.4522	33.2794	52.6554	0.0960152	0.180365	0.532339	0.594491	0.750416	no	52.6554	0.777179	0.218533	3.55634	0.000376057	0.00669237	no	52.6554	0.681164	0.259669	2.6232	0.00871093	0.0411222	no
Adamts18	19.9002	23.9363	24.4776	23.0656	18.041	34.3575	20.3221	12.8041	19.7227	13.7252	13.7743	27.7691	29.9004	28.6675	28.1196	21.3072	20.5427	36.5582	64.6874	7.5657	6.44585	11.0931	23.0356	-0.669167	0.279823	-2.39139	0.0167846	0.0547417	no	23.0356	1.41364	0.397718	3.55437	0.000378881	0.00673025	yes	23.0356	2.08281	0.448183	4.64723	3.36429e-06	9.90789e-05	yes
Nkx2-3	26.5336	47.8726	31.005	57.1147	52.1184	66.4244	30.4832	39.2658	28.8254	39.9278	18.3657	31.5993	40.5102	34.9385	33.7435	15.9804	19.3343	6.09303	3.80514	15.888	16.1146	18.773	30.6689	1.84577	0.334185	5.52321	3.32852e-08	7.66324e-07	yes	30.6689	1.20188	0.338181	3.55396	0.000379471	0.00673025	yes	30.6689	-0.643892	0.44266	-1.4546	0.145781	0.32017	no
Rfesd	45.6046	68.1822	77.5126	43.9344	54.7911	58.0259	47.6788	38.4122	39.4453	64.8826	71.1671	74.6894	66.5524	72.5645	49.678	119.853	85.796	114.752	112.252	98.3541	77.3503	100.691	71.9168	-0.896848	0.169215	-5.30005	1.15773e-07	2.31582e-06	no	71.9168	-0.67895	0.19103	-3.55415	0.000379202	0.00673025	no	71.9168	0.217898	0.227262	0.958797	0.337661	0.543855	no
Iglon5	155.056	195.117	150.946	202.098	191.101	213.016	170.393	212.547	136.542	131.013	156.109	162.784	223.77	189.026	179.028	110.531	163.133	213.256	227.357	109.703	90.242	136.531	169.059	-0.00801328	0.15946	-0.0502525	0.959921	0.97954	no	169.059	0.657152	0.184938	3.55337	0.000380335	0.00673797	no	169.059	0.665166	0.221504	3.00295	0.00267376	0.0167148	no
Abcd2	43.1171	39.1685	35.9006	26.3606	20.7137	36.648	25.7935	30.7298	13.6542	11.2297	9.18285	14.3633	22.1841	24.1882	27.1823	26.634	12.0839	11.1706	20.9283	6.80913	12.8917	9.38649	21.8327	0.561495	0.334759	1.67731	0.0934815	0.209315	no	21.8327	1.47942	0.416844	3.5491	0.000386557	0.00682512	yes	21.8327	0.917924	0.494194	1.85742	0.063252	0.177769	no
Rpl36a	2033.97	2580.77	3042.57	3185.24	3162.52	3162.41	3736.14	3365.76	3826.2	3920.41	3195.63	3334.21	3112.53	3288.7	2970.37	3373.2	3732.73	2754.05	2585.59	4966.88	3714.42	4999.59	3365.63	0.0380859	0.129235	0.294703	0.768221	0.867109	no	3365.63	-0.514451	0.144949	-3.54919	0.000386423	0.00682512	no	3365.63	-0.552537	0.175182	-3.15407	0.00161012	0.0112729	no
Slc1a1	24.0461	46.4219	32.6369	39.5409	34.7456	64.8974	21.8854	31.5834	13.6542	22.4594	32.14	20.1087	50.1554	42.1053	40.3048	69.2485	14.5007	207.163	152.206	3.02628	4.83439	18.773	44.838	-1.68288	0.421459	-3.993	6.52437e-05	0.000518225	yes	44.838	1.92853	0.543658	3.54733	0.000389164	0.0068341	yes	44.838	3.61142	0.627882	5.75175	8.83265e-09	1.05934e-06	yes
Cpne5	26.5336	21.0349	24.4776	19.7705	26.7274	21.378	27.3567	20.4865	28.8254	12.4774	29.8443	18.1936	17.3615	27.7716	28.1196	6.65851	14.5007	27.4186	19.977	10.592	12.8917	8.53317	20.4968	0.39821	0.258963	1.53771	0.124119	0.258645	no	20.4968	1.16589	0.328672	3.54727	0.00038924	0.0068341	yes	20.4968	0.767679	0.389342	1.97173	0.0486401	0.147962	no
Rab31	270.311	256.771	228.458	224.065	235.201	229.813	218.072	222.791	218.466	174.684	202.023	222.153	192.906	242.778	236.205	205.082	190.926	263.016	200.721	157.367	154.701	190.29	215.309	0.0697553	0.10431	0.668728	0.503669	0.677828	no	215.309	0.425837	0.120033	3.54767	0.000388648	0.0068341	no	215.309	0.356082	0.144534	2.46366	0.0137527	0.0582152	no
Camk2a	36.4837	45.6966	29.3732	65.9016	32.741	29.7765	60.1848	46.9482	47.031	39.9278	29.8443	59.3685	37.6166	50.1681	36.5555	21.3072	31.4182	33.5117	59.931	25.7234	16.1146	18.773	38.8362	0.222789	0.246388	0.904218	0.36588	0.554455	no	38.8362	1.06495	0.300264	3.54671	0.000390067	0.00684098	yes	38.8362	0.842162	0.356257	2.36391	0.018083	0.07146	no
Rab3a	752.891	1002.42	980.738	810.589	704.935	1236.87	423.638	746.904	537.063	600.164	649.687	611.878	962.599	1294.52	1040.43	1483.52	532.902	2609.85	2253.6	248.912	335.184	529.057	924.924	-1.06196	0.286658	-3.70463	0.0002117	0.00139883	yes	924.924	1.15064	0.324535	3.54552	0.000391841	0.00685677	yes	924.924	2.21261	0.390856	5.66092	1.5056e-08	1.62791e-06	yes
Mrps18c	147.593	116.78	119.94	114.229	141.655	151.173	178.991	162.185	122.887	102.315	165.291	123.525	120.566	162.15	141.535	147.819	147.424	143.186	106.544	220.919	157.923	216.743	145.972	0.0244206	0.140816	0.173421	0.86232	0.925034	no	145.972	-0.537557	0.151613	-3.54558	0.000391757	0.00685677	no	145.972	-0.561978	0.186291	-3.01667	0.00255569	0.0161946	no
Rfc5	504.968	501.937	448.757	472.295	417.615	387.858	544.789	515.577	423.279	449.187	452.256	544.849	392.563	463.159	424.606	222.394	299.682	184.822	221.65	354.075	341.63	342.18	405.006	1.00073	0.109757	9.11767	7.67587e-20	1.951e-17	yes	405.006	0.420305	0.118567	3.54486	0.000392819	0.00686625	no	405.006	-0.580421	0.147034	-3.94754	7.8958e-05	0.0011141	no
Zfp346	94.526	97.1959	107.702	91.1639	88.2003	88.5659	96.9209	88.7749	91.0277	106.058	110.194	94.798	91.6301	90.4817	89.9828	91.8874	96.6715	105.613	104.641	122.564	103.134	142.504	99.738	-0.0825797	0.108677	-0.759862	0.447337	0.628646	no	99.738	-0.401104	0.113281	-3.54079	0.000398929	0.0069653	no	99.738	-0.318524	0.141031	-2.25853	0.0239126	0.0880051	no
Trnau1ap	485.897	457.691	547.483	471.196	403.583	397.02	439.271	447.289	415.693	379.314	381.088	462.499	384.847	483.764	433.042	382.198	364.935	376.752	339.609	350.292	330.35	353.273	413.049	0.26972	0.0882479	3.05639	0.00224016	0.0103601	no	413.049	0.350903	0.0991335	3.5397	0.000400584	0.00698104	no	413.049	0.0811826	0.120471	0.673875	0.500391	0.691143	no
Rab11a	558.864	522.972	580.12	583.229	577.98	567.28	633.112	676.908	629.608	615.137	587.703	556.34	578.717	610.975	511.777	615.246	640.449	716.947	659.241	521.277	454.433	459.938	584.466	-0.170364	0.069915	-2.43674	0.0148204	0.049323	no	584.466	0.285197	0.0805729	3.53961	0.000400719	0.00698104	no	584.466	0.455561	0.0965591	4.71795	2.38228e-06	7.6413e-05	no
Gas8	188.223	157.399	179.503	152.672	149.673	175.605	176.646	168.16	157.781	165.95	169.883	175.233	212.196	171.109	174.342	225.057	201.802	229.504	236.87	220.162	188.541	244.902	187.328	-0.381102	0.0914294	-4.16826	3.06933e-05	0.00027444	no	187.328	-0.359016	0.101458	-3.53858	0.000402285	0.00700057	no	187.328	0.0220858	0.122432	0.180393	0.856844	0.926487	no
Lrfn5	53.0672	81.2384	66.0897	52.7213	52.7866	92.3834	44.5523	61.4595	47.031	44.9187	50.5057	30.6418	68.4815	87.7941	59.9885	150.482	47.1274	279.264	246.383	16.6445	14.5032	38.3993	76.6574	-1.59914	0.305594	-5.2329	1.66875e-07	3.17795e-06	yes	76.6574	1.34111	0.37929	3.53585	0.000406468	0.00706552	yes	76.6574	2.94025	0.442266	6.64815	2.96795e-11	1.44478e-08	yes
Slc25a20	153.397	171.906	163.184	166.951	185.087	177.132	143.036	180.111	138.059	137.252	140.039	124.482	140.821	152.296	185.59	121.185	129.298	127.954	108.447	109.703	130.529	109.225	145.258	0.382355	0.116319	3.28711	0.00101221	0.00533475	no	145.258	0.460454	0.130247	3.53524	0.000407408	0.00706623	no	145.258	0.0780994	0.159553	0.489488	0.624497	0.782522	no
Pcbp2	106.964	100.097	109.333	124.115	87.5322	93.1469	75.8172	95.6037	75.8564	94.8285	117.081	110.119	81.9848	117.357	102.168	113.195	100.297	72.1009	76.1028	150.558	133.751	139.091	103.505	0.147447	0.139966	1.05345	0.292135	0.478805	no	103.505	-0.515295	0.145756	-3.53532	0.000407287	0.00706623	no	103.505	-0.662742	0.182103	-3.63938	0.000273293	0.0028774	no
Glce	72.9674	72.5342	89.7514	70.295	86.1958	92.3834	68.7826	86.214	47.031	97.3239	66.5757	91.9254	70.4105	71.6687	61.8632	87.8923	80.9624	71.0854	53.272	118.782	101.522	120.318	80.898	0.0844668	0.155354	0.543705	0.586645	0.744999	no	80.898	-0.570836	0.161811	-3.5278	0.000419021	0.00724367	no	80.898	-0.655303	0.201861	-3.2463	0.00116915	0.00882783	no
Eef2k	57.2131	74.7103	53.0349	41.7377	63.4775	71.7689	58.6215	54.6307	33.3768	43.671	39.0271	66.0713	54.9781	42.1053	53.4273	41.2827	32.6266	51.7908	35.1976	39.3417	19.3376	29.8661	48.0588	0.442486	0.202967	2.18008	0.0292514	0.0854981	no	48.0588	0.834551	0.236778	3.52461	0.000424105	0.00728499	no	48.0588	0.392066	0.28647	1.36861	0.171121	0.353807	no
Neurog2	2095.33	1979.46	1865.2	1777.15	1755.32	1952.27	1551.52	2252.66	2374.31	1483.57	1930.69	1470.81	1842.25	2348.94	1627.19	1030.74	983.633	596.102	770.541	1034.99	1229.55	1562.42	1614.3	1.16002	0.143419	8.0883	6.05011e-16	8.73737e-14	yes	1614.3	0.564683	0.160212	3.5246	0.000424128	0.00728499	no	1614.3	-0.595337	0.194294	-3.06411	0.00218317	0.0143558	no
Polr1b	89.5509	79.7877	82.4081	84.5737	65.4821	79.4039	85.1966	91.3357	87.9934	88.5897	94.1242	91.9254	89.7011	90.4817	70.2991	37.2876	59.2113	43.6667	45.6617	62.7953	59.6242	52.9057	74.1821	0.855112	0.144912	5.90092	3.61478e-09	1.10785e-07	no	74.1821	0.525758	0.149117	3.52581	0.00042219	0.00728499	no	74.1821	-0.329354	0.192685	-1.70929	0.0873976	0.224232	no
Smc6	315.916	349.615	267.622	254.819	299.347	285.549	325.936	389.244	291.289	354.359	323.696	276.734	285.5	292.05	266.199	195.76	182.467	161.465	215.942	199.735	265.891	216.743	273.449	0.691092	0.113585	6.08438	1.16941e-09	4.12062e-08	no	273.449	0.438682	0.124455	3.52481	0.000423787	0.00728499	no	273.449	-0.25241	0.153432	-1.64509	0.0999504	0.247254	no
Zfp771	517.405	545.458	532.797	560.163	451.693	432.904	468.972	447.289	439.967	457.922	360.427	462.499	544.958	465.846	579.264	375.54	462.815	462.055	415.712	372.989	328.739	400.206	458.437	0.178731	0.0996157	1.79421	0.0727801	0.173578	no	458.437	0.397524	0.112752	3.52565	0.000422438	0.00728499	no	458.437	0.218793	0.136304	1.60518	0.108454	0.261437	no
Bcl11b	1251.23	1571.82	1389.51	1208.2	1513.44	2746.31	1036.43	1824.15	1300.18	1186.6	1386.61	1031.29	2030.33	2134.83	1638.44	2217.28	1051.3	3341.01	4106.7	616.605	739.662	965.955	1649.45	-0.789525	0.251981	-3.13327	0.00172871	0.00832182	no	1649.45	1.00187	0.284366	3.52316	0.000426436	0.0073151	yes	1649.45	1.79139	0.342887	5.22443	1.74688e-07	1.04378e-05	yes
Zfp235	38.1421	45.6966	46.5075	32.9508	40.0911	51.1545	42.9891	44.3874	48.5481	39.9278	29.8443	34.472	41.4747	43.8971	57.1766	59.9266	53.1693	57.8838	54.2233	55.9862	64.4585	71.6787	47.9357	-0.388281	0.152019	-2.55416	0.0106446	0.0375981	no	47.9357	-0.571444	0.162209	-3.52288	0.000426877	0.0073151	no	47.9357	-0.183164	0.197882	-0.92562	0.354643	0.560568	no
Nucb2	74.6258	75.4356	79.1444	80.1803	82.8549	78.6404	90.6679	88.7749	83.4421	83.5988	45.9143	77.562	76.1977	93.1693	96.544	119.853	106.339	144.202	96.0798	122.564	104.745	110.078	91.3915	-0.518403	0.1222	-4.24227	2.21274e-05	0.000207077	no	91.3915	-0.477455	0.135556	-3.52221	0.000427962	0.0073257	no	91.3915	0.040948	0.162849	0.251447	0.801468	0.89484	no
Kif5b	1083.73	1004.6	932.598	729.311	1023.66	996.367	1056.75	1074.69	1045.3	1031.88	1209.84	884.782	1005.04	1214.78	1028.24	896.235	894.212	891.614	882.793	604.5	904.031	807.238	963.736	0.195683	0.102918	1.90134	0.0572575	0.144815	no	963.736	0.40864	0.116069	3.52065	0.000430489	0.00734273	no	963.736	0.212957	0.140226	1.51867	0.128846	0.294793	no
Krr1	239.632	223.405	232.538	235.049	218.496	204.618	257.935	238.156	177.504	209.621	247.937	247.049	217.983	257.111	208.085	227.721	206.635	178.729	186.452	275.392	275.56	317.434	231.047	0.196549	0.0941126	2.08844	0.036758	0.102205	no	231.047	-0.348682	0.0990305	-3.52096	0.000429991	0.00734273	no	231.047	-0.545231	0.12339	-4.41875	9.92727e-06	0.000225386	no
Hexa	145.935	142.892	184.398	137.295	201.792	125.214	144.6	157.063	186.607	248.301	149.221	210.662	211.232	152.296	194.963	296.969	332.308	546.342	482.302	321.542	246.554	254.289	230.581	-1.26581	0.16776	-7.54535	4.51068e-14	4.72457e-12	yes	230.581	-0.670211	0.190358	-3.5208	0.000430255	0.00734273	no	230.581	0.595594	0.227703	2.61567	0.00890531	0.0418489	no
Yipf4	158.372	187.138	157.473	184.524	161.032	188.584	146.945	159.624	147.161	170.941	105.603	144.591	158.183	189.922	175.279	139.829	138.965	155.372	140.79	121.051	122.471	122.024	153.449	0.187832	0.106743	1.75967	0.0784636	0.183618	no	153.449	0.428949	0.121899	3.5189	0.000433342	0.00737761	no	153.449	0.241117	0.147824	1.6311	0.102868	0.25245	no
Shisa4	455.217	713.012	462.628	292.164	524.525	735.25	405.661	341.442	288.254	386.8	190.544	300.673	507.342	414.782	720.8	334.257	247.721	225.442	443.299	281.444	217.548	146.771	392.526	0.525045	0.267673	1.96152	0.0498187	0.12997	no	392.526	1.06372	0.302481	3.51663	0.000437059	0.00743284	yes	392.526	0.538671	0.365059	1.47557	0.140059	0.311407	no
Col9a2	25.7044	20.3096	39.1642	20.8688	39.4229	27.486	37.5178	33.2906	30.3426	28.6981	32.14	55.5382	25.0777	25.084	44.9914	18.6438	33.835	15.2326	23.7821	71.1176	54.7898	52.9057	34.361	0.509447	0.259041	1.96667	0.0492215	0.128782	no	34.361	-0.885776	0.252005	-3.51491	0.000439907	0.00747319	no	34.361	-1.39522	0.326314	-4.27571	1.90527e-05	0.000369685	yes
Phf8	141.789	134.914	184.398	121.918	112.923	130.558	136.784	146.82	124.405	137.252	140.039	113.949	122.495	139.754	92.7948	91.8874	102.713	89.3645	107.495	86.249	99.9107	90.4516	120.403	0.430556	0.134359	3.20452	0.00135287	0.00678676	no	120.403	0.530425	0.150961	3.51366	0.000441972	0.00749281	no	120.403	0.0998683	0.184686	0.540745	0.588683	0.756937	no
Naxd	421.221	466.395	434.886	377.836	354.806	397.02	282.165	362.782	348.94	354.359	360.427	378.235	435.966	530.348	449.914	371.545	302.099	420.419	414.76	273.122	232.051	325.967	377.057	0.0739777	0.128231	0.576912	0.563999	0.728422	no	377.057	0.513364	0.146106	3.51364	0.000442016	0.00749281	no	377.057	0.439387	0.175964	2.49703	0.0125238	0.0541603	no
St6gal1	243.778	237.912	236.617	185.623	259.256	303.873	248.555	285.104	189.641	208.373	188.248	196.299	264.281	245.465	180.903	163.799	118.423	186.853	207.38	146.775	143.42	176.637	209.873	0.455237	0.145583	3.127	0.00176602	0.00847789	no	209.873	0.576037	0.164071	3.5109	0.000446586	0.00755398	no	209.873	0.120801	0.199234	0.606325	0.544299	0.723125	no
Msi2	706.457	582.45	585.016	549.18	594.016	532.923	632.331	652.154	530.995	558.989	548.675	628.157	593.184	575.141	556.769	334.257	441.064	311.76	329.145	475.883	502.777	420.685	529.182	0.738447	0.0894483	8.25557	1.51174e-16	2.40152e-14	no	529.182	0.342613	0.0975812	3.51106	0.000446323	0.00755398	no	529.182	-0.395834	0.120322	-3.28978	0.00100265	0.00787977	no
Sall3	47.263	42.0699	44.0598	75.7868	46.1047	88.5659	26.5751	29.8762	30.3426	28.6981	57.3928	27.7691	40.5102	44.7929	50.6153	34.6242	43.5022	39.6047	61.8336	18.9143	19.3376	22.1862	41.8375	0.00707426	0.270444	0.0261579	0.979131	0.989841	no	41.8375	1.16691	0.332415	3.51041	0.000447413	0.00755479	yes	41.8375	1.15984	0.391767	2.96053	0.00307112	0.0186054	yes
Cse1l	689.045	617.992	614.389	607.393	530.538	528.342	691.734	649.593	650.848	583.944	727.741	564	548.816	673.686	515.526	366.218	409.646	245.752	260.652	478.152	412.535	450.552	537.141	0.938863	0.116474	8.06071	7.58537e-16	1.07111e-13	no	537.141	0.449544	0.128066	3.51026	0.000447669	0.00755479	no	537.141	-0.489318	0.157048	-3.11573	0.00183492	0.0124876	no
Dusp12	41.4588	59.4781	63.6419	51.6229	38.0865	33.594	39.081	40.1194	51.5824	52.4052	55.0971	29.6842	54.0135	77.0438	50.6153	78.5704	72.5036	70.0699	66.59	72.6308	101.522	73.3853	57.8544	-0.553949	0.190776	-2.90366	0.00368827	0.0156696	no	57.8544	-0.73504	0.209412	-3.51002	0.000448076	0.00755479	no	57.8544	-0.181091	0.25289	-0.716087	0.473938	0.670784	no
Spag4	50.5797	41.3445	58.7464	45.0327	47.4411	57.2624	46.1156	32.437	28.8254	38.68	22.9571	33.5145	46.2973	34.9385	45.9287	18.6438	25.3763	14.2171	10.4641	13.6183	27.3949	27.3062	34.8692	1.34347	0.261	5.1474	2.64126e-07	4.70125e-06	yes	34.8692	0.950641	0.271001	3.50788	0.00045169	0.00760756	no	34.8692	-0.39283	0.349789	-1.12305	0.261418	0.463545	no
Ndufa6	1577.92	1814.81	1559.23	1654.13	1764.68	1746.89	1490.55	1851.47	2166.46	2238.45	1671.28	1817.44	2034.19	1907.28	1916.82	2812.55	2563	2886.07	2536.13	2450.53	2169.03	2343.21	2044.19	-0.573913	0.0904613	-6.34429	2.23447e-10	9.65327e-09	no	2044.19	-0.356942	0.101791	-3.50663	0.000453828	0.00763539	no	2044.19	0.216971	0.12275	1.76758	0.0771305	0.205041	no
Kcng1	37.3129	81.2384	66.0897	70.295	74.1685	138.193	39.8626	63.1667	45.5139	47.4142	36.7314	37.3447	93.5592	96.7527	88.1081	105.204	33.835	157.403	227.357	10.592	16.1146	41.8125	73.0941	-0.948211	0.369993	-2.56278	0.0103838	0.0368342	no	73.0941	1.56145	0.445325	3.50631	0.000454369	0.00763632	yes	73.0941	2.50966	0.525534	4.77544	1.79314e-06	6.13001e-05	yes
Cep128	48.9213	49.3233	53.0349	53.8196	54.7911	46.5735	61.748	76.8244	56.1338	46.1665	36.7314	56.4958	50.1554	47.4805	36.5555	25.3023	31.4182	12.1861	22.8309	30.2628	33.8407	29.0128	43.6186	1.20514	0.213782	5.63725	1.72789e-08	4.33976e-07	yes	43.6186	0.76247	0.217644	3.50329	0.000459549	0.00771511	no	43.6186	-0.44267	0.283787	-1.55987	0.118792	0.278408	no
Nfkb1	157.543	134.914	130.547	132.902	157.692	121.396	171.956	154.502	183.573	124.774	121.673	157.039	129.247	127.212	116.228	105.204	140.174	93.4265	96.0798	195.952	172.427	221.862	143.015	0.387853	0.133411	2.9072	0.00364679	0.0155141	no	143.015	-0.483655	0.138154	-3.50085	0.000463769	0.0077695	no	143.015	-0.871508	0.173582	-5.02072	5.14769e-07	2.30269e-05	no
Ddx17	2443.58	1982.36	2149.95	1891.38	1924.37	2082.06	1716.44	1703.79	1952.54	1273.95	1710.31	1626.89	1544.21	1634.94	1732.17	918.874	1433.16	874.35	1314.68	1326.27	1276.28	1187.82	1622.74	0.684775	0.135164	5.06624	4.05749e-07	6.7026e-06	no	1622.74	0.530691	0.151632	3.49986	0.000465504	0.00779012	no	1622.74	-0.154084	0.183478	-0.839797	0.401022	0.605374	no
Eif3f	257.044	227.758	172.975	280.082	341.442	250.428	287.636	353.392	274.6	260.778	179.066	269.073	321.188	219.485	310.253	387.525	605.405	282.31	242.578	425.949	452.821	453.965	311.625	-0.501661	0.18701	-2.68253	0.00730672	0.0275164	no	311.625	-0.731322	0.209171	-3.4963	0.000471766	0.00788653	no	311.625	-0.229662	0.252629	-0.909088	0.363304	0.56988	no
Eef1akmt1	332.499	396.762	273.334	325.114	250.569	316.089	270.441	342.295	239.706	275.751	319.104	259.498	365.556	409.407	382.427	340.915	269.472	359.489	323.437	192.169	175.65	271.355	304.138	-0.0265655	0.141772	-0.187382	0.851361	0.91851	no	304.138	0.56759	0.162476	3.49339	0.000476938	0.00795605	no	304.138	0.594156	0.195194	3.04392	0.00233518	0.0150505	no
Plxna4	307.624	411.995	327.185	307.541	294.669	461.154	198.532	317.541	188.124	219.603	261.711	299.715	353.982	453.304	403.048	464.764	201.802	671.249	997.898	114.242	143.42	203.09	345.554	-0.865559	0.265424	-3.26105	0.00111002	0.00574695	no	345.554	1.06191	0.304002	3.4931	0.000477455	0.00795622	yes	345.554	1.92747	0.364596	5.28659	1.24621e-07	8.15257e-06	yes
Elovl2	228.023	208.899	156.657	214.18	176.401	228.286	228.233	265.471	210.881	169.693	192.84	217.365	199.657	220.381	163.094	186.438	180.051	153.341	226.406	145.262	125.694	158.717	193.453	0.138843	0.127523	1.08877	0.276257	0.460139	no	193.453	0.5109	0.146309	3.49193	0.000479543	0.00798256	no	193.453	0.372057	0.176285	2.11054	0.0348121	0.116305	no
Podxl2	402.979	560.69	479.762	421.77	377.524	678.751	255.59	294.493	224.535	240.814	254.824	337.06	566.178	515.119	549.27	430.139	248.929	665.156	727.733	136.939	206.267	240.635	400.689	-0.334151	0.272172	-1.22772	0.219551	0.389948	no	400.689	1.08086	0.309616	3.49095	0.000481302	0.00799491	yes	400.689	1.41501	0.3724	3.7997	0.000144874	0.00178703	yes
Exoc6	31.5087	38.4432	38.3483	43.9344	36.7501	32.067	30.4832	40.973	43.9967	51.1575	34.4357	41.1749	31.8294	41.2095	36.5555	38.6193	38.6686	58.8993	48.5156	22.6971	27.3949	17.9197	37.5264	-0.300108	0.168417	-1.78194	0.0747596	0.177102	no	37.5264	0.783482	0.224461	3.49051	0.000482095	0.00799963	no	37.5264	1.08359	0.25787	4.20207	2.64482e-05	0.000478409	yes
Cryl1	31.5087	22.4856	29.3732	36.2459	38.7547	22.905	30.4832	27.3153	31.8597	31.1936	18.3657	43.09	15.4324	24.1882	29.9943	35.9559	55.5861	61.9458	43.7591	58.2559	43.5095	46.9325	35.4155	-0.767511	0.203925	-3.7637	0.000167416	0.00114718	no	35.4155	-0.785501	0.225151	-3.48876	0.000485258	0.00804362	no	35.4155	-0.0179893	0.269124	-0.0668438	0.946706	0.972863	no
Ccdc115	241.29	273.454	288.836	270.196	257.251	250.428	239.176	253.52	288.254	228.337	261.711	256.625	244.025	292.946	232.456	234.379	314.182	222.396	233.065	326.838	298.121	354.127	266.437	0.045457	0.0918523	0.494892	0.620676	0.769152	no	266.437	-0.344586	0.0988636	-3.48547	0.000491281	0.00811356	no	266.437	-0.390043	0.121673	-3.20565	0.00134756	0.00984268	no
Pfdn2	1110.27	1160.55	1039.48	1103.85	990.249	1076.53	1036.43	1275.28	898.14	993.203	920.581	1189.28	1114.03	1137.74	1065.73	1190.54	1039.22	1043.94	946.529	1283.14	1340.74	1359.33	1105.22	0.0302206	0.0782064	0.386421	0.699185	0.823751	no	1105.22	-0.302627	0.0868639	-3.48392	0.00049413	0.00813915	no	1105.22	-0.332847	0.105427	-3.15715	0.00159319	0.0112019	no
Zfp318	155.056	140.716	133.811	141.688	167.046	165.679	175.083	155.356	153.23	170.941	158.404	117.779	126.353	144.233	155.595	106.536	123.256	136.078	142.693	114.999	116.025	103.251	141.082	0.235451	0.111139	2.11853	0.0341303	0.096389	no	141.082	0.440172	0.126368	3.48326	0.000495341	0.00814204	no	141.082	0.204721	0.153667	1.33224	0.182783	0.368976	no
Etv1	21.5586	32.6404	21.214	35.1475	19.3773	21.378	31.2648	24.7545	50.0652	31.1936	41.3228	34.472	16.397	34.0426	21.5584	45.2778	61.6281	22.3411	37.1001	65.8216	54.7898	44.3725	34.8963	-0.536477	0.253114	-2.11951	0.0340475	0.0962265	no	34.8963	-0.953779	0.273804	-3.48343	0.000495024	0.00814204	no	34.8963	-0.417302	0.332351	-1.25561	0.209258	0.401884	no
Trim45	71.3091	76.161	77.5126	79.0819	67.4866	83.2214	85.1966	55.4843	66.7537	72.3691	66.5757	71.8167	65.5879	74.3563	88.1081	65.2534	53.1693	86.3179	78.0054	55.2296	32.2293	52.9057	69.2787	0.0480098	0.143664	0.334182	0.738242	0.848442	no	69.2787	0.599291	0.172108	3.48206	0.000497563	0.00816149	no	69.2787	0.551281	0.20523	2.68617	0.00722772	0.0356079	no
Ube2f	220.561	232.835	233.354	213.082	157.023	205.381	192.279	186.086	209.364	223.346	199.727	179.063	204.48	212.318	174.342	151.814	153.466	143.186	128.424	150.558	157.923	151.037	185.439	0.495789	0.106671	4.64785	3.35412e-06	4.14654e-05	no	185.439	0.408039	0.117175	3.4823	0.000497128	0.00816149	no	185.439	-0.0877494	0.144776	-0.606103	0.544446	0.723131	no
Rpp30	119.401	141.442	155.841	115.328	118.269	114.525	109.427	141.698	115.302	132.261	114.786	120.652	131.176	153.192	108.729	182.443	95.4631	106.628	115.106	174.768	175.65	187.73	133.173	0.0287123	0.135661	0.211648	0.832382	0.906232	no	133.173	-0.505201	0.145106	-3.4816	0.000498428	0.00816715	no	133.173	-0.533913	0.178836	-2.98548	0.00283131	0.0174529	no
Slc25a11	728.845	684.723	837.952	691.967	745.694	762.736	703.458	689.712	582.577	668.79	752.994	692.313	696.389	791.043	685.181	627.231	630.782	686.481	690.633	603.743	496.331	630.601	685.463	0.1167	0.0763562	1.52836	0.126424	0.261873	no	685.463	0.300274	0.0862882	3.47989	0.000501613	0.00821078	no	685.463	0.183574	0.104343	1.75933	0.0785217	0.207686	no
Polb	482.58	499.036	481.394	414.082	416.947	487.876	397.063	432.777	379.282	334.395	346.653	332.272	435.002	462.263	438.666	399.51	326.266	540.249	602.164	267.826	290.063	323.407	413.172	-0.143767	0.132783	-1.08272	0.278932	0.463541	no	413.172	0.528659	0.151987	3.47832	0.000504574	0.00825065	no	413.172	0.672426	0.182515	3.68422	0.000229401	0.00252616	no
Limd2	59.7006	61.6541	44.8757	65.9016	60.8048	59.5529	56.2767	71.7028	37.9282	46.1665	57.3928	54.5807	53.049	70.7728	57.1766	42.6144	33.835	35.5427	29.4898	41.6114	30.6178	34.986	50.2833	0.717978	0.174227	4.12092	3.77356e-05	0.00032609	no	50.2833	0.658182	0.189275	3.47739	0.000506328	0.00826652	no	50.2833	-0.0597964	0.238098	-0.251142	0.801704	0.894922	no
Pcmt1	263.678	290.137	331.264	258.115	255.246	274.86	273.567	275.714	303.426	278.247	208.91	245.134	271.032	311.759	270.886	335.589	290.015	355.427	296.801	372.989	331.962	335.354	292.278	-0.214337	0.0880455	-2.43439	0.0149169	0.049618	no	292.278	-0.337594	0.0970945	-3.47697	0.000507123	0.00826652	no	292.278	-0.123257	0.117901	-1.04542	0.295827	0.500689	no
Hspa9	1104.46	992.269	842.031	842.442	679.544	723.034	885.576	984.206	816.215	1275.19	863.188	885.739	787.055	1038.3	778.914	989.454	919.588	783.97	669.705	1218.08	1189.26	1455.76	941.999	0.0993163	0.133568	0.743562	0.457141	0.637491	no	941.999	-0.517963	0.14896	-3.4772	0.000506688	0.00826652	no	941.999	-0.617279	0.180454	-3.42069	0.000624614	0.00540418	no
Ccnc	114.426	119.682	136.259	107.639	98.2231	92.3834	100.047	87.0676	115.302	127.27	96.42	75.6469	129.247	150.504	113.416	183.775	131.715	180.76	151.254	152.827	162.758	171.517	127.188	-0.543739	0.141434	-3.84449	0.000120804	0.000873964	no	127.188	-0.548072	0.157645	-3.47661	0.000507791	0.00826883	no	127.188	-0.00433225	0.189748	-0.0228316	0.981785	0.989633	no
Trim8	429.513	432.304	385.115	418.475	334.092	429.85	324.372	346.563	324.665	383.057	303.034	533.359	558.461	552.745	509.902	399.51	374.602	527.047	550.794	330.621	236.885	237.222	405.554	-0.148004	0.160443	-0.922473	0.356282	0.544302	no	405.554	0.636452	0.183211	3.47388	0.000512993	0.0083449	no	405.554	0.784457	0.22016	3.56313	0.000366465	0.00361679	no
Smox	189.052	160.301	198.269	180.131	167.714	200.8	172.738	191.207	113.785	155.968	146.926	174.275	190.012	185.443	183.715	153.146	157.091	170.605	170.28	115.755	135.363	140.797	166.062	0.105274	0.108378	0.971358	0.33137	0.519227	no	166.062	0.433242	0.124805	3.47134	0.000517871	0.00839816	no	166.062	0.327968	0.150514	2.17899	0.0293325	0.102748	no
Kctd13	160.031	216.152	172.975	153.77	145.664	253.482	114.117	167.306	130.473	158.463	156.109	159.912	197.728	206.943	199.649	234.379	105.13	287.388	302.509	88.5187	82.1846	122.024	173.405	-0.426904	0.202559	-2.10755	0.0350697	0.0984296	no	173.405	0.820383	0.2364	3.47031	0.000519859	0.00842171	no	173.405	1.24729	0.281817	4.42588	9.60518e-06	0.000221106	yes
Dera	85.405	79.0623	67.7215	98.8524	89.5367	96.9644	92.2312	100.725	80.4078	71.1213	84.9414	101.501	69.446	73.4604	79.6723	30.6291	80.9624	31.4807	39.0027	67.3348	43.5095	37.546	72.7961	0.905992	0.199439	4.54271	5.55362e-06	6.43187e-05	no	72.7961	0.758596	0.218654	3.46939	0.000521646	0.00842461	no	72.7961	-0.147397	0.271459	-0.542979	0.587144	0.755905	no
Pum1	655.048	676.019	549.115	568.95	642.125	705.473	668.285	746.05	587.129	656.313	544.084	594.642	627.907	737.291	611.133	422.149	430.188	403.156	521.304	434.271	515.668	548.683	583.863	0.523613	0.0931337	5.62216	1.88585e-08	4.70549e-07	no	583.863	0.358985	0.10346	3.46981	0.000520825	0.00842461	no	583.863	-0.164627	0.126231	-1.30418	0.192174	0.381695	no
Mybbp1a	1024.03	978.487	964.419	990.72	819.194	802.438	1051.28	1030.3	939.103	1215.3	1085.87	1293.66	1013.72	1024.86	898.891	1098.65	1093.6	800.218	701.097	1469.26	1221.49	1471.12	1044.9	0.128704	0.119518	1.07686	0.281543	0.466336	no	1044.9	-0.462105	0.133186	-3.46963	0.00052117	0.00842461	no	1044.9	-0.590809	0.161415	-3.66018	0.000252042	0.00271231	no
Ccser1	38.9712	68.1822	55.4827	42.836	53.4548	93.9104	38.2994	54.6307	25.7912	47.4142	29.8443	27.7691	57.8717	63.6059	50.6153	54.5997	21.7511	54.8373	57.0771	11.3486	16.1146	35.8393	45.4658	0.0953789	0.296187	0.322022	0.747436	0.854167	no	45.4658	1.2411	0.357883	3.4679	0.000524551	0.00846282	yes	45.4658	1.14572	0.423945	2.70252	0.00688162	0.0344936	yes
Caprin1	742.112	705.033	690.27	721.622	695.58	729.142	797.253	930.429	773.736	798.555	883.85	769.875	654.914	788.355	645.814	968.147	894.212	914.97	955.091	923.772	858.91	1035.07	812.578	-0.308294	0.082673	-3.72908	0.000192179	0.00128634	no	812.578	-0.320881	0.0925925	-3.46552	0.000529212	0.00851226	no	812.578	-0.0125867	0.111813	-0.112569	0.910372	0.952739	no
Rnf145	474.288	443.91	470.787	467.901	497.797	454.282	556.514	533.503	441.484	369.332	502.761	535.274	431.144	464.055	367.43	458.105	561.903	461.039	455.666	676.374	570.458	575.989	489.545	-0.0493571	0.0994065	-0.496518	0.619529	0.768309	no	489.545	-0.380932	0.109921	-3.4655	0.00052924	0.00851226	no	489.545	-0.331575	0.133576	-2.4823	0.0130537	0.0559718	no
Plec	103.647	98.6466	100.358	131.803	124.282	68.7149	134.439	110.969	151.713	119.783	123.969	153.209	92.5947	75.2521	89.9828	82.5655	142.59	146.233	106.544	267.826	154.701	143.357	123.781	-0.102529	0.201928	-0.507752	0.611627	0.762953	no	123.781	-0.766357	0.221106	-3.46602	0.00052822	0.00851226	no	123.781	-0.663828	0.269408	-2.46403	0.0137385	0.0581722	no
Zfp536	359.862	330.756	308.418	297.655	445.011	391.675	363.453	440.46	389.902	389.296	307.626	377.277	341.443	297.425	266.199	213.072	192.135	217.318	245.432	227.728	270.726	270.502	315.608	0.704806	0.123181	5.72173	1.05446e-08	2.83079e-07	no	315.608	0.47144	0.136085	3.46431	0.00053159	0.00853259	no	315.608	-0.233366	0.166775	-1.39929	0.161726	0.341375	no
Tm9sf3	142.618	122.583	138.707	136.197	91.5413	106.89	76.5988	102.433	60.6851	73.6168	59.6885	99.5858	92.5947	93.1693	101.231	54.5997	66.4617	72.1009	80.8593	72.6308	54.7898	45.2258	88.4003	0.550254	0.20304	2.71007	0.00672682	0.0256518	no	88.4003	0.800467	0.231185	3.46245	0.000535282	0.00858309	no	88.4003	0.250214	0.280556	0.891849	0.372474	0.578421	no
Thoc6	274.457	290.137	252.936	266.901	210.478	239.739	301.705	319.248	268.532	239.567	277.781	283.437	278.748	316.238	262.45	185.106	196.968	168.574	206.429	216.379	188.541	213.329	248.076	0.522906	0.102848	5.08428	3.69025e-07	6.20346e-06	no	248.076	0.391304	0.113117	3.45928	0.000541625	0.00867593	no	248.076	-0.131602	0.139348	-0.94441	0.34496	0.551377	no
Ppm1e	242.119	263.299	280.677	215.278	243.219	384.804	187.589	255.228	171.436	162.207	183.657	177.148	248.848	318.03	237.142	209.077	102.713	487.442	396.686	104.407	109.58	140.797	232.79	-0.328843	0.254534	-1.29194	0.196378	0.360476	no	232.79	1.01054	0.292293	3.45728	0.000545665	0.00870383	yes	232.79	1.33938	0.350476	3.82161	0.000132585	0.00167768	yes
Primpol	29.0211	37.7178	37.5324	23.0656	24.7228	27.486	26.5751	28.1689	28.8254	14.9729	29.8443	22.9813	28.9358	24.1882	24.3703	13.317	14.5007	5.07753	14.2693	16.6445	11.2802	11.9464	22.5202	1.23138	0.27826	4.42531	9.63052e-06	0.000102455	yes	22.5202	1.0036	0.290305	3.45704	0.000546136	0.00870383	yes	22.5202	-0.227786	0.377192	-0.603901	0.54591	0.723754	no
Trim2	524.039	707.209	594.807	425.065	586.666	856.646	400.971	668.372	452.104	435.462	592.294	335.145	674.205	757.896	601.76	384.862	282.764	478.303	704.902	160.393	296.509	448.845	516.783	0.310546	0.237644	1.30677	0.191291	0.354173	no	516.783	0.928573	0.268569	3.45748	0.000545246	0.00870383	no	516.783	0.618027	0.323989	1.90756	0.0564484	0.163983	no
Sorbs2	276.115	283.609	265.175	222.967	247.228	295.474	158.669	188.647	233.638	180.923	206.614	158.954	254.635	205.152	209.96	269.004	181.259	249.814	386.222	110.459	149.866	158.717	222.414	-0.266249	0.175087	-1.52067	0.128343	0.264527	no	222.414	0.700842	0.202717	3.45725	0.000545716	0.00870383	no	222.414	0.967091	0.242426	3.98923	6.62881e-05	0.0009735	no
Polr2f	1447.74	1370.17	1398.49	1499.26	1261.53	1242.98	1435.84	1683.31	1492.85	1429.91	1157.04	1612.52	1616.55	1230.91	1308.5	1960.26	1997.48	1629.89	1692.34	2008.69	1634.02	1777.46	1540.35	-0.364215	0.0917709	-3.96874	7.22551e-05	0.000563815	no	1540.35	-0.356125	0.103027	-3.45661	0.000547024	0.00870916	no	1540.35	0.00808935	0.124373	0.0650409	0.948141	0.97319	no
Clns1a	863.171	793.525	998.688	746.885	785.785	893.294	934.818	833.971	750.979	822.263	730.037	926.914	830.458	886.004	840.777	1022.75	849.501	847.947	768.639	1110.65	968.49	1067.5	876.047	-0.0447318	0.0823636	-0.543102	0.58706	0.745379	no	876.047	-0.315958	0.0915253	-3.45214	0.000556159	0.00883668	no	876.047	-0.271226	0.111022	-2.44299	0.0145661	0.0608182	no
Ryk	886.388	796.426	728.618	823.77	837.235	819.998	861.345	962.012	875.383	924.577	897.624	896.272	866.146	954.985	858.586	848.294	882.128	732.179	693.487	1003.97	1018.45	1124.67	876.934	0.13582	0.0734934	1.84806	0.0645941	0.15861	no	876.934	-0.279101	0.0808767	-3.45095	0.000558621	0.00886683	no	876.934	-0.414921	0.0986239	-4.20711	2.5866e-05	0.000469585	no
Rnd3	150.91	221.229	178.687	184.524	209.142	290.13	215.727	228.766	223.018	172.189	176.77	184.808	224.735	202.464	189.339	179.78	181.259	187.868	225.455	289.01	246.554	318.287	212.757	0.07314	0.129949	0.562839	0.573545	0.735601	no	212.757	-0.486533	0.141087	-3.44846	0.0005638	0.00894002	no	212.757	-0.559673	0.172857	-3.23778	0.00120465	0.00903722	no
Rgmb	48.9213	45.6966	35.0846	36.2459	32.741	47.337	41.4259	53.7771	37.9282	41.1755	39.0271	53.6231	40.5102	52.8556	37.4928	57.2631	58.0029	78.1939	51.3694	62.7953	75.7388	60.5855	49.445	-0.507694	0.160247	-3.16819	0.00153389	0.00753236	no	49.445	-0.601334	0.174485	-3.44633	0.000568249	0.00900147	no	49.445	-0.0936399	0.210743	-0.444331	0.656803	0.804942	no
Narf	33.167	23.211	24.4776	24.1639	43.432	29.013	28.1383	29.0225	37.9282	34.9368	16.07	18.1936	23.1487	22.3965	31.8689	6.65851	18.1259	18.2791	21.8796	15.1314	14.5032	11.0931	23.8563	0.762375	0.265811	2.86811	0.00412927	0.0172359	no	23.8563	1.06231	0.308633	3.44197	0.000577497	0.00912039	yes	23.8563	0.29993	0.378551	0.792312	0.428179	0.63039	no
Fam69b	328.353	390.96	385.115	439.344	378.192	371.824	329.844	344.856	347.422	365.589	254.824	464.415	375.201	336.843	373.991	295.638	357.685	445.807	421.419	304.141	206.267	273.915	354.166	-0.0551531	0.12054	-0.457552	0.647275	0.787981	no	354.166	0.475423	0.138124	3.44199	0.000577443	0.00912039	no	354.166	0.530576	0.16594	3.1974	0.00138671	0.0100323	no
Msl1	1719.71	1682.07	1565.75	1610.2	1429.25	1498.75	1568.71	1534.78	1241.01	1375.01	1402.68	1461.23	1490.2	1540.88	1513.77	1230.49	1161.27	1179	1220.5	1220.35	1239.22	1336.29	1419.14	0.335525	0.0665157	5.04429	4.55204e-07	7.42306e-06	no	1419.14	0.255757	0.0743429	3.44024	0.000581194	0.00916955	no	1419.14	-0.0797672	0.0902647	-0.883703	0.376857	0.582379	no
Nsun2	368.154	356.143	321.473	361.36	340.106	339.757	369.706	397.78	365.628	309.44	312.217	424.197	363.627	314.446	290.569	439.461	445.897	282.31	295.85	535.652	412.535	471.031	368.97	-0.0609025	0.116544	-0.52257	0.601274	0.7557	no	368.97	-0.442726	0.128733	-3.4391	0.000583656	0.00919481	no	368.97	-0.381824	0.156468	-2.44027	0.0146762	0.0611237	no
Vapb	41.4588	44.2459	37.5324	36.2459	45.4365	54.2085	46.8972	43.5338	48.5481	43.671	43.6186	43.09	47.2619	30.4592	42.1794	38.6193	33.835	44.6822	59.931	30.2628	19.3376	25.5995	40.9388	-0.0536788	0.169707	-0.316303	0.751773	0.856722	no	40.9388	0.735629	0.213978	3.43787	0.000586308	0.00920404	no	40.9388	0.789308	0.251058	3.14393	0.00166696	0.0115778	no
Pdlim4	156.714	132.738	166.448	151.574	165.042	195.456	167.267	151.088	148.679	113.545	149.221	156.082	149.502	169.317	157.47	81.2338	132.923	87.3334	133.18	125.591	93.4649	104.958	140.401	0.514886	0.133825	3.84746	0.00011935	0.000865744	no	140.401	0.512015	0.148925	3.43808	0.000585848	0.00920404	no	140.401	-0.00287113	0.182771	-0.0157089	0.987467	0.992805	no
Vps41	338.303	381.53	362.269	358.065	336.097	362.662	298.579	297.908	253.36	255.787	360.427	291.097	351.088	371.781	353.37	315.613	286.389	421.435	371.953	254.964	219.159	254.289	322.551	-0.0752835	0.112276	-0.670522	0.502525	0.676862	no	322.551	0.444003	0.129134	3.43832	0.000585329	0.00920404	no	322.551	0.519286	0.154973	3.35082	0.000805731	0.00665784	no
Bend6	36.4837	39.8938	51.4031	28.5574	29.4001	74.0594	14.8508	29.8762	19.7227	32.4413	43.6186	17.236	41.4747	51.0639	46.866	50.6046	10.8755	140.14	167.426	5.29599	14.5032	12.7998	43.5724	-1.31657	0.416556	-3.16061	0.00157438	0.00770931	yes	43.5724	1.81302	0.527427	3.43748	0.000587152	0.0092081	yes	43.5724	3.12959	0.612662	5.10818	3.25272e-07	1.64741e-05	yes
Plekha6	62.1881	84.1397	51.4031	40.6393	83.5231	119.869	39.8626	65.7275	50.0652	49.9097	39.0271	43.09	77.1622	75.2521	83.4215	66.5851	45.919	96.473	107.495	33.2891	29.0063	29.8661	62.4507	-0.291544	0.258216	-1.12907	0.258868	0.438962	no	62.4507	1.07402	0.312559	3.43622	0.000589888	0.00924177	yes	62.4507	1.36557	0.368798	3.70275	0.000213278	0.00238833	yes
Polr2m	2121.03	2041.11	1868.46	2077	2062.02	1898.06	2315.16	2372.17	1946.48	2051.29	2376.06	2462.83	1894.33	2248.6	2073.35	2165.35	2281.45	1695.89	1594.35	3044.44	2489.71	2618.83	2168.09	0.133409	0.0935981	1.42534	0.154059	0.302547	no	2168.09	-0.359356	0.104587	-3.43594	0.000590512	0.00924234	no	2168.09	-0.492765	0.126621	-3.89165	9.95646e-05	0.00133325	no
Vps26b	190.71	181.336	234.985	192.213	176.401	232.104	225.888	219.376	175.987	207.125	215.797	174.275	209.302	248.153	179.966	266.34	233.22	353.396	305.363	264.043	267.503	291.835	229.333	-0.507533	0.110893	-4.57677	4.72207e-06	5.59111e-05	no	229.333	-0.427039	0.124336	-3.43456	0.000593515	0.0092801	no	229.333	0.0804947	0.149545	0.538263	0.590395	0.758138	no
Cltb	185.735	200.195	191.742	207.59	156.355	222.942	144.6	175.842	133.507	126.022	151.517	180.978	174.58	184.547	209.96	210.409	116.006	412.295	351.024	83.9793	106.357	110.931	183.505	-0.627822	0.20423	-3.07409	0.00211143	0.00984354	no	183.505	0.820361	0.238893	3.43401	0.00059473	0.00928984	no	183.505	1.44818	0.284373	5.09254	3.533e-07	1.76129e-05	yes
Slc16a14	33.9962	52.95	38.3483	28.5574	43.432	25.959	30.4832	48.6554	24.2741	63.6349	16.07	20.1087	51.12	47.4805	40.3048	7.99021	13.2923	6.09303	16.1719	7.5657	19.3376	22.1862	29.9096	1.79408	0.351851	5.09897	3.41499e-07	5.8281e-06	yes	29.9096	1.25133	0.364701	3.43112	0.00060109	0.00937988	yes	29.9096	-0.542747	0.470361	-1.15389	0.248544	0.449088	no
Parp1	1139.29	1186.66	1155.35	1241.15	1054.4	1165.86	1379.56	1451.13	1136.33	1130.46	1196.07	1287.91	1280.89	1112.66	1036.68	1158.58	1212.02	905.831	1069.24	1718.93	1390.69	1433.57	1220.15	0.141181	0.0895143	1.57719	0.114751	0.244032	no	1220.15	-0.341173	0.0994835	-3.42944	0.000604827	0.00942882	no	1220.15	-0.482354	0.120738	-3.99505	6.46806e-05	0.000956683	no
Gtf2h3	264.507	234.286	258.647	250.426	229.187	245.847	266.532	245.838	226.052	190.905	234.163	284.394	244.025	260.695	236.205	197.092	240.47	159.434	170.28	304.141	314.235	323.407	244.58	0.364124	0.0989926	3.67829	0.000234802	0.00152557	no	244.58	-0.354216	0.103318	-3.42841	0.000607131	0.00945536	no	244.58	-0.718339	0.129439	-5.54963	2.86277e-08	2.58917e-06	no
Lsamp	90.3801	60.2034	77.5126	90.0655	66.1503	62.6069	63.3112	64.0203	125.922	99.8194	82.6457	88.0951	92.5947	87.7941	72.1737	97.2142	120.839	158.419	156.962	161.906	135.363	93.0116	97.5914	-0.729612	0.179143	-4.07279	4.64539e-05	0.00039013	no	97.5914	-0.68716	0.200463	-3.42786	0.000608352	0.00946499	no	97.5914	0.0424523	0.240651	0.176406	0.859975	0.928597	no
Gm42853	61.359	76.161	64.4578	37.3442	60.8048	88.5659	46.8972	32.437	45.5139	24.9549	32.14	40.2173	84.8784	40.3136	63.7378	17.3121	24.1679	36.5582	82.7618	6.05256	25.7834	28.1595	46.3899	0.402285	0.358355	1.12259	0.261613	0.441977	no	46.3899	1.45529	0.424597	3.42746	0.000609248	0.00946956	yes	46.3899	1.05301	0.506533	2.07885	0.037631	0.122895	no
Arf1	1083.73	1051.75	1035.4	1164.26	1051.72	1066.61	1027.05	1220.65	1052.89	1021.9	1046.85	1110.76	1087.02	1303.47	998.247	1422.26	1231.35	1369.92	1314.68	1340.64	1210.21	1329.47	1160.95	-0.293506	0.06545	-4.48443	7.31076e-06	8.08851e-05	no	1160.95	-0.251548	0.0734123	-3.4265	0.000611406	0.00949371	no	1160.95	0.0419585	0.0886118	0.47351	0.63585	0.789967	no
Fndc10	67.1632	87.7664	57.9304	80.1803	61.473	61.8434	71.9091	46.0946	39.4453	73.6168	57.3928	79.4771	65.5879	75.2521	100.293	118.521	123.256	167.558	129.375	120.295	112.802	90.4516	85.8039	-0.972678	0.166384	-5.846	5.03535e-09	1.47873e-07	no	85.8039	-0.646738	0.188952	-3.42276	0.000619883	0.00961584	no	85.8039	0.32594	0.22454	1.45159	0.146616	0.321026	no
Zfyve1	119.401	163.202	156.657	161.459	122.946	157.281	124.278	119.505	116.819	104.81	84.9414	129.27	181.331	147.817	144.347	111.863	117.214	156.388	149.352	87.0056	99.9107	88.745	129.297	0.0253854	0.145999	0.173874	0.861965	0.925034	no	129.297	0.583005	0.170356	3.42227	0.000621004	0.00962373	no	129.297	0.55762	0.203963	2.73393	0.00625833	0.0321195	no
Gabbr1	297.674	372.101	316.578	341.59	346.12	450.465	209.474	294.493	215.432	180.923	167.587	229.813	296.11	298.321	326.188	316.945	222.344	566.652	510.84	149.044	167.592	163.837	292.733	-0.479127	0.218956	-2.18823	0.028653	0.0842139	no	292.733	0.860165	0.251412	3.42133	0.000623154	0.00964753	no	292.733	1.33929	0.301342	4.44443	8.81252e-06	0.000207182	yes
Ppdpf	527.355	493.233	511.583	504.147	346.788	517.653	394.718	508.748	452.104	375.571	353.54	581.236	600.901	549.161	538.022	470.09	418.104	438.698	456.617	348.022	330.35	359.247	457.995	0.120435	0.124901	0.964246	0.334923	0.522945	no	457.995	0.48482	0.141736	3.42059	0.000624857	0.00966437	no	457.995	0.364385	0.170929	2.13179	0.0330242	0.111936	no
Thap1	128.522	113.879	102.806	109.836	91.5413	94.6739	94.576	104.993	95.5791	104.81	80.35	112.034	99.3463	122.733	92.7948	86.5606	84.5876	106.628	108.447	68.0913	72.5159	81.9185	98.0556	0.0952036	0.121353	0.784518	0.432736	0.616963	no	98.0556	0.485024	0.141851	3.41925	0.000627941	0.00970253	no	98.0556	0.38982	0.170641	2.28445	0.0223451	0.0836729	no
Timm21	132.668	135.639	115.045	129.606	104.237	106.126	133.657	96.4573	116.819	157.216	114.786	104.374	104.169	134.379	107.792	65.2534	95.4631	74.1319	64.6874	81.7096	85.4076	84.4784	106.55	0.676416	0.138308	4.89064	1.0051e-06	1.45705e-05	no	106.55	0.512251	0.149919	3.41685	0.000633501	0.00976923	no	106.55	-0.164165	0.187159	-0.877144	0.380408	0.585796	no
Kdm4c	112.768	116.78	131.363	112.033	121.61	148.882	107.864	144.259	142.61	109.801	119.377	126.397	124.424	136.17	140.598	91.8874	114.797	104.597	161.719	88.5187	96.6878	84.4784	119.892	0.0841941	0.126278	0.666734	0.504942	0.679047	no	119.892	0.50236	0.147023	3.41688	0.000633434	0.00976923	no	119.892	0.418166	0.176647	2.36724	0.0179214	0.0709611	no
Poldip2	686.557	782.645	702.509	711.737	696.916	787.931	667.504	749.465	596.231	692.497	608.364	762.214	744.615	717.583	687.056	621.904	535.319	645.861	609.774	623.414	501.165	603.295	669.753	0.231156	0.075413	3.0652	0.00217527	0.0101016	no	669.753	0.289132	0.0846282	3.4165	0.000634319	0.00977224	no	669.753	0.0579765	0.102727	0.564376	0.572498	0.744245	no
Eif3d	1210.6	1485.5	1174.11	1424.57	1091.15	1248.32	1172.43	1451.98	1001.3	1201.58	966.495	1413.35	1386.03	1070.55	1160.4	1350.34	1482.7	1203.37	1147.25	1749.19	1426.15	1746.74	1298.37	-0.0722975	0.108672	-0.665283	0.505869	0.679976	no	1298.37	-0.41511	0.121521	-3.41595	0.000635591	0.00978224	no	1298.37	-0.342813	0.147017	-2.33178	0.0197121	0.0761922	no
Eed	270.311	277.806	252.12	248.229	226.515	245.083	279.82	260.349	233.638	212.116	229.571	232.686	237.274	247.257	207.148	178.448	125.673	113.737	98.9337	173.255	183.707	194.556	214.92	0.938842	0.114876	8.17265	3.0169e-16	4.49306e-14	no	214.92	0.413607	0.121098	3.41546	0.00063674	0.00979034	no	214.92	-0.525235	0.152766	-3.43816	0.000585673	0.00514516	no
Lsm11	116.914	138.54	88.9355	106.541	110.25	136.666	119.588	129.748	106.199	109.801	140.039	134.058	131.176	152.296	123.726	110.531	80.9624	202.086	168.378	77.9267	67.6815	84.4784	119.842	-0.202871	0.165575	-1.22525	0.220482	0.391163	no	119.842	0.669351	0.196017	3.41476	0.000638377	0.00980592	no	119.842	0.872221	0.232931	3.74455	0.00018072	0.00212285	no
Ssr1	92.0384	62.3795	61.1941	75.7868	72.8321	71.7689	68.7826	63.1667	63.7194	43.671	66.5757	67.0289	68.4815	58.2308	66.5498	29.2974	43.5022	42.6512	38.0514	52.9599	27.3949	43.5192	58.1628	0.797965	0.174312	4.57781	4.6988e-06	5.57047e-05	no	58.1628	0.639429	0.187323	3.41351	0.000641315	0.00984143	no	58.1628	-0.158536	0.23629	-0.670937	0.502261	0.692523	no
Gnaq	149.252	141.442	141.97	153.77	132.301	158.044	100.829	119.505	145.644	127.27	183.657	102.458	126.353	172.005	136.849	209.077	136.549	293.481	264.457	77.9267	83.7961	102.398	148.138	-0.707411	0.159436	-4.43696	9.12384e-06	9.79323e-05	no	148.138	0.654073	0.191736	3.41131	0.000646504	0.00991138	no	148.138	1.36148	0.225809	6.02935	1.64621e-09	3.09619e-07	yes
Flt4	33.9962	19.5842	26.1095	25.2623	38.0865	22.905	40.6442	23.9009	21.2398	42.4233	22.9571	45.0051	19.2906	22.3965	41.2421	15.9804	51.9609	25.3876	23.7821	78.6833	46.7324	51.199	33.5804	0.029017	0.280737	0.10336	0.917677	0.956043	no	33.5804	-0.995904	0.292244	-3.40778	0.000654939	0.0100309	no	33.5804	-1.02492	0.363578	-2.81899	0.00481757	0.0263803	yes
Pigm	77.9425	56.5767	72.617	87.8688	76.173	86.2754	85.9782	60.6059	81.9249	79.8555	57.3928	62.2411	63.6588	79.7314	67.4871	74.5753	82.1708	68.0388	61.8336	127.86	91.8534	92.1583	77.0373	0.0404612	0.147318	0.274653	0.783583	0.876456	no	77.0373	-0.52131	0.152992	-3.40743	0.000655772	0.0100339	no	77.0373	-0.561771	0.191052	-2.94041	0.00327779	0.019578	no
Eif1ax	77.1133	51.4993	72.617	56.0163	66.1503	83.2214	84.415	82.7996	80.4078	89.8375	105.603	70.8591	69.446	76.148	73.111	81.2338	78.5456	78.1939	86.567	46.9074	46.7324	55.4656	73.3132	-0.116522	0.140684	-0.828249	0.40753	0.594167	no	73.3132	0.584132	0.171602	3.40399	0.000664091	0.0101414	no	73.3132	0.700653	0.202687	3.45682	0.000546582	0.00488734	no
Eif4g3	904.63	878.39	744.121	873.196	823.203	920.017	825.391	796.413	646.297	696.241	592.294	837.861	809.239	669.206	787.349	420.818	546.194	578.838	690.633	600.717	617.191	532.47	717.759	0.493139	0.114458	4.30845	1.64401e-05	0.000160729	no	717.759	0.436446	0.128241	3.40333	0.000665702	0.0101562	no	717.759	-0.0566931	0.155527	-0.364523	0.715467	0.843306	no
Pcnx4	49.7505	53.6753	64.4578	50.5245	65.4821	71.7689	43.7707	63.1667	56.1338	47.4142	32.14	54.5807	68.4815	44.7929	50.6153	79.9021	67.6701	119.83	94.1773	77.1702	85.4076	91.3049	65.1008	-0.720512	0.161204	-4.46958	7.83738e-06	8.56675e-05	no	65.1008	-0.613982	0.180455	-3.40241	0.000667942	0.0101804	no	65.1008	0.106531	0.215503	0.494337	0.621068	0.780452	no
Ccdc163	184.906	172.632	134.627	150.475	132.301	150.409	144.6	119.505	109.233	129.765	107.899	168.53	136.963	150.504	172.467	85.2289	91.8379	35.5427	70.3951	81.7096	80.5732	113.491	123.8	1.04892	0.176762	5.93408	2.95492e-09	9.26473e-08	yes	123.8	0.649937	0.191116	3.40074	0.000672028	0.0102328	no	123.8	-0.398984	0.237917	-1.67699	0.0935453	0.235228	no
Cul4b	33.167	35.5418	29.3732	46.1311	31.4047	36.648	46.1156	35.8514	31.8597	17.4684	29.8443	30.6418	23.1487	43.8971	22.4957	11.9853	21.7511	3.04652	7.61028	15.1314	24.172	7.67986	26.5893	1.6198	0.330501	4.90103	9.53351e-07	1.39476e-05	yes	26.5893	1.15978	0.3411	3.40012	0.000673559	0.0102364	yes	26.5893	-0.460015	0.442432	-1.03974	0.29846	0.503548	no
Ly6e	762.012	752.18	691.902	653.524	579.316	620.725	524.467	593.255	649.331	582.696	456.847	579.321	765.835	571.558	706.74	560.646	537.735	579.853	568.869	515.224	491.496	418.125	598.257	0.174098	0.108653	1.60232	0.109084	0.235047	no	598.257	0.417598	0.122819	3.40012	0.000673569	0.0102364	no	598.257	0.2435	0.148353	1.64136	0.100723	0.248471	no
Nsg1	1339.95	1864.13	1356.88	1603.61	1343.72	1941.58	984.841	1362.35	960.342	1085.54	1170.81	1230.46	1474.76	1947.6	1807.15	2134.72	1122.6	3951.33	3223.91	741.439	733.216	912.196	1558.78	-0.865253	0.220948	-3.91609	8.99968e-05	0.000681092	no	1558.78	0.847538	0.249578	3.39589	0.000684066	0.0103759	no	1558.78	1.71279	0.300816	5.69381	1.24235e-08	1.39879e-06	yes
CT030170.6	47.263	59.4781	28.5573	26.3606	30.7365	32.067	42.2075	50.3627	59.168	22.4594	34.4357	31.5993	33.7585	33.1468	39.3675	7.99021	19.3343	15.2326	8.56157	18.1577	17.7261	20.4796	30.8386	1.57898	0.295427	5.34475	9.05431e-08	1.86195e-06	yes	30.8386	1.0134	0.298534	3.39458	0.00068733	0.0104032	yes	30.8386	-0.565581	0.391326	-1.44529	0.148375	0.32385	no
Cpt1a	102.818	119.682	95.4628	86.7704	115.596	125.214	143.818	131.455	78.8907	126.022	94.1242	91.9254	82.9494	108.399	80.6096	66.5851	65.2533	43.6667	51.3694	73.3873	58.0127	71.6787	91.5313	0.917842	0.173014	5.30501	1.12667e-07	2.27038e-06	no	91.5313	0.633399	0.186603	3.39438	0.000687854	0.0104032	no	91.5313	-0.284443	0.233378	-1.21881	0.222917	0.418074	no
Srgap2	43.1171	37.7178	49.7712	25.2623	22.0501	29.7765	36.7361	29.8762	45.5139	46.1665	27.5486	52.6656	49.1909	39.4178	32.8062	63.9217	44.7106	81.2404	97.9824	71.1176	61.2356	63.9988	47.8102	-0.937755	0.209324	-4.47992	7.46702e-06	8.23749e-05	no	47.8102	-0.796808	0.234994	-3.39076	0.00069699	0.0105211	no	47.8102	0.140948	0.279835	0.50368	0.614486	0.775431	no
Atp5j	703.97	837.771	700.061	763.36	797.812	977.279	807.414	938.111	746.427	779.839	537.197	710.506	847.82	568.87	721.737	916.21	828.958	903.8	777.2	963.871	984.604	1164.78	817.163	-0.164465	0.116806	-1.40803	0.159124	0.309559	no	817.163	-0.442479	0.130517	-3.39021	0.000698392	0.0105322	no	817.163	-0.278014	0.157895	-1.76075	0.07828	0.207431	no
Dpy19l3	89.5509	95.0199	99.5424	76.8852	118.269	142.774	96.1393	95.6037	83.4421	62.3871	75.7585	67.0289	100.311	86.8983	83.4215	49.2729	44.7106	53.8218	85.6157	55.2296	41.8981	65.7054	80.4221	0.648179	0.194779	3.32777	0.000875431	0.00470638	no	80.4221	0.74254	0.219122	3.38871	0.000702213	0.0105667	no	80.4221	0.0943609	0.267928	0.352187	0.724698	0.849019	no
Pmm2	148.422	145.068	111.781	138.393	112.255	121.396	110.99	83.6532	95.5791	109.801	73.4628	102.458	155.289	106.607	114.353	63.9217	93.0463	77.1784	106.544	65.8216	80.5732	79.3585	104.362	0.440407	0.165406	2.66259	0.00775428	0.0288978	no	104.362	0.635916	0.187682	3.38826	0.000703372	0.0105667	no	104.362	0.195509	0.228164	0.85688	0.391511	0.596951	no
Eif3h	2696.48	3034.11	2777.4	2671.21	2956.05	3367.03	3016.27	3520.26	2877.99	2968.38	2543.65	3198.24	3124.11	3214.34	3024.73	2915.09	2973.86	3005.9	2704.5	3911.47	3222.93	3822.01	3070.27	0.0498048	0.0750679	0.663463	0.507034	0.680771	no	3070.27	-0.2846	0.0839848	-3.38871	0.000702215	0.0105667	no	3070.27	-0.334405	0.101621	-3.29073	0.000999295	0.00785717	no
Mkl2	41.4588	34.8164	39.1642	41.7377	51.4502	38.175	60.9664	51.2163	56.1338	51.1575	55.0971	45.0051	35.6875	43.0012	28.1196	41.2827	55.5861	33.5117	51.3694	81.7096	64.4585	62.2922	48.3362	-0.0310035	0.187133	-0.165677	0.868411	0.928284	no	48.3362	-0.655521	0.193579	-3.38632	0.000708364	0.0106315	no	48.3362	-0.624518	0.241554	-2.58541	0.00972631	0.0447914	no
Cyth3	104.476	118.956	105.254	130.705	148.337	141.247	117.243	137.43	112.268	96.0762	137.743	112.992	101.275	134.379	114.353	167.794	113.589	197.008	161.719	185.36	146.643	173.223	134.458	-0.40796	0.130578	-3.12426	0.00178251	0.00854969	no	134.458	-0.48946	0.144578	-3.38545	0.000710615	0.0106552	no	134.458	-0.0815007	0.174706	-0.466503	0.640855	0.793379	no
Ncbp2	737.966	698.505	728.618	691.967	550.584	542.848	689.389	734.953	603.817	578.953	679.531	700.931	668.418	772.23	643.939	705.802	692.41	642.815	632.605	837.523	771.891	907.93	691.528	0.00121915	0.0883655	0.0137967	0.988992	0.994785	no	691.528	-0.331109	0.0978579	-3.38357	0.000715493	0.0107181	no	691.528	-0.332328	0.118895	-2.79513	0.00518785	0.0278238	no
Lamp1	1067.15	1022.73	1127.6	1103.85	1068.43	1004	1009.85	1105.42	1030.13	1217.8	888.441	1124.17	1054.23	989.028	1047.92	1319.72	1386.03	1522.24	1363.19	1374.69	1103.85	1293.63	1146.55	-0.401528	0.0666303	-6.02622	1.67843e-09	5.61331e-08	no	1146.55	-0.253701	0.0750062	-3.38241	0.000718535	0.0107482	no	1146.55	0.147827	0.0903585	1.63601	0.101838	0.250561	no
Slc5a3	36.4837	31.9151	42.4279	35.1475	43.432	26.7225	53.1502	30.7298	68.2708	51.1575	36.7314	35.4296	29.9004	34.9385	48.7407	61.2583	51.9609	53.8218	50.4181	63.5519	61.2356	67.4121	46.1289	-0.441457	0.187976	-2.34848	0.0188502	0.0601106	no	46.1289	-0.687302	0.203235	-3.38181	0.000720095	0.0107562	no	46.1289	-0.245845	0.246883	-0.995795	0.31935	0.525138	no
Dync1i2	1307.61	1313.6	1141.47	1099.46	1257.52	1267.41	1206.82	1355.52	1124.19	1156.66	1322.33	1083.95	1250.03	1511.31	1311.31	1452.89	1081.51	1448.11	1578.18	963.871	895.974	1075.18	1236.59	-0.15697	0.0908555	-1.72769	0.0840439	0.19333	no	1236.59	0.348336	0.103042	3.38051	0.000723504	0.0107969	no	1236.59	0.505306	0.124081	4.0724	4.6531e-05	0.000744092	no
Rps17	5785.16	6412.75	6938.6	6852.67	6831.52	6615.72	7212.01	7342.7	7603.85	8041.7	5075.82	7556.07	7654.49	5738.87	6675.6	7746.51	7539.17	6387.53	6020.69	9833.9	7776.92	9191.08	7128.79	-0.0208186	0.102583	-0.202943	0.83918	0.910178	no	7128.79	-0.389194	0.115167	-3.37938	0.000726503	0.0108314	no	7128.79	-0.368375	0.139136	-2.64759	0.00810673	0.0389816	no
Atrnl1	162.518	199.469	172.159	184.524	177.737	234.394	189.152	233.034	156.264	138.499	105.603	173.318	163.97	193.505	209.96	163.799	124.465	271.14	233.065	127.86	98.2993	112.638	173.881	-0.138437	0.170439	-0.812238	0.416655	0.602632	no	173.881	0.668705	0.197922	3.37862	0.000728503	0.0108406	no	173.881	0.807142	0.236666	3.41047	0.000648511	0.00557585	no
Camta1	449.413	378.629	469.155	450.327	453.029	516.126	433.799	495.091	438.45	336.891	459.143	431.858	377.13	476.597	422.732	420.818	277.931	498.613	502.279	300.358	312.624	345.594	420.299	0.045126	0.119302	0.37825	0.705245	0.827548	no	420.299	0.458921	0.135821	3.37887	0.000727847	0.0108406	no	420.299	0.413795	0.163595	2.52938	0.0114263	0.0503773	no
Ddx27	354.058	354.692	342.687	348.18	335.429	303.873	438.489	408.876	318.597	415.498	392.567	393.555	383.882	427.324	355.245	352.901	403.604	278.248	297.752	473.613	441.541	538.443	379.957	0.160775	0.105275	1.52719	0.126714	0.262245	no	379.957	-0.387915	0.114832	-3.37809	0.000729902	0.0108512	no	379.957	-0.54869	0.140546	-3.90398	9.46225e-05	0.00128054	no
Mycl	153.397	147.97	151.761	163.656	190.433	223.705	172.738	204.011	166.884	149.729	176.77	145.548	146.608	196.193	161.219	130.507	131.715	189.899	169.329	114.242	114.414	132.264	160.591	0.124419	0.12788	0.972939	0.330584	0.518506	no	160.591	0.496988	0.147179	3.37675	0.000733472	0.0108939	no	160.591	0.372568	0.177276	2.10162	0.0355863	0.118318	no
Ppcdc	93.6968	73.2596	88.1195	85.6721	97.5549	100.782	78.9436	69.9956	71.305	87.342	55.0971	70.8591	92.5947	90.4817	59.9885	57.2631	53.1693	51.7908	60.8823	48.4205	40.2866	69.1187	72.5738	0.553003	0.161337	3.42763	0.000608881	0.003431	no	72.5738	0.607442	0.179964	3.37535	0.000737207	0.0109391	no	72.5738	0.0544386	0.221863	0.24537	0.80617	0.897304	no
Pygo1	127.693	145.794	110.965	130.705	100.896	129.795	114.898	168.16	119.853	124.774	126.264	119.694	132.14	130.795	141.535	67.9168	71.2952	138.109	125.57	83.9793	90.242	83.6251	117.486	0.332012	0.151776	2.1875	0.0287057	0.084304	no	117.486	0.583615	0.173055	3.37243	0.000745093	0.0110457	no	117.486	0.251604	0.209762	1.19947	0.230345	0.427596	no
Cyp46a1	176.614	181.336	150.946	142.787	153.014	149.646	124.278	122.065	107.716	153.472	66.5757	121.61	198.693	94.0651	137.786	29.2974	71.2952	45.6977	38.0514	85.4925	80.5732	79.3585	114.108	1.59982	0.217073	7.36998	1.70655e-13	1.61049e-11	yes	114.108	0.769802	0.228357	3.37105	0.000748829	0.0110906	no	114.108	-0.830022	0.288404	-2.87798	0.00400233	0.0229202	no
Akt3	470.142	562.866	607.046	440.442	489.111	599.347	398.626	538.624	362.594	436.71	413.228	477.82	551.71	647.706	510.84	511.373	302.099	708.823	698.243	279.174	275.56	396.793	485.404	-0.149335	0.17155	-0.870503	0.384026	0.571794	no	485.404	0.657298	0.19517	3.36782	0.000757648	0.0112001	no	485.404	0.806633	0.234795	3.43547	0.000591519	0.00518276	no
Fbxl15	114.426	127.66	133.811	146.082	107.578	129.795	102.392	150.234	118.336	97.3239	89.5328	117.779	130.211	105.711	149.971	162.468	119.631	165.527	206.429	83.2227	82.1846	84.4784	123.854	-0.427649	0.134802	-3.17244	0.00151166	0.00744235	no	123.854	0.549687	0.163406	3.36393	0.000768405	0.0113378	no	123.854	0.977336	0.192219	5.0845	3.68605e-07	1.82509e-05	no
Dcaf7	318.403	308.271	282.309	315.229	318.056	359.608	344.694	369.611	279.152	230.832	319.104	293.97	268.139	345.801	261.512	414.159	268.263	391.985	443.299	428.219	456.044	378.873	336.161	-0.301991	0.119371	-2.52986	0.011411	0.0398474	no	336.161	-0.447217	0.132977	-3.36313	0.000770648	0.0113602	no	336.161	-0.145226	0.160835	-0.902948	0.366553	0.572882	no
Ddost	478.434	480.177	465.891	489.868	443.006	426.796	465.846	522.406	427.83	446.692	443.073	573.576	486.122	490.93	446.165	502.051	543.777	587.977	489.912	708.15	523.726	533.323	498.897	-0.166962	0.0863705	-1.93309	0.0532253	0.136798	no	498.897	-0.322231	0.0958674	-3.36121	0.000776008	0.0114178	no	498.897	-0.155269	0.116235	-1.33582	0.181609	0.367324	no
Stx6	135.156	97.1959	110.149	87.8688	132.301	128.268	81.2885	84.5068	113.785	99.8194	98.7157	87.1376	106.098	137.962	150.909	198.423	182.467	187.868	180.744	170.228	128.917	186.876	131.213	-0.761911	0.149365	-5.10099	3.37884e-07	5.78195e-06	no	131.213	-0.566088	0.168408	-3.36141	0.000775456	0.0114178	no	131.213	0.195823	0.20156	0.971537	0.331281	0.537026	no
Plin3	155.056	130.562	151.761	144.983	202.46	114.525	214.164	164.746	200.261	172.189	156.109	189.596	129.247	117.357	179.028	166.463	222.344	157.403	108.447	313.977	209.49	231.249	174.155	-0.0160038	0.175542	-0.0911679	0.927359	0.961864	no	174.155	-0.647196	0.192569	-3.36085	0.000777037	0.0114222	no	174.155	-0.631193	0.234667	-2.68973	0.00715094	0.0354357	no
Phka1	33.167	38.4432	36.7165	39.5409	33.4092	37.4115	32.828	42.6802	24.2741	23.7071	36.7314	33.5145	44.3683	26.8758	33.7435	22.6389	22.9595	10.1551	14.2693	24.9668	17.7261	14.5064	29.3015	1.02477	0.236512	4.33285	1.47189e-05	0.000146981	yes	29.3015	0.839098	0.249734	3.35996	0.000779525	0.0114481	no	29.3015	-0.185675	0.320857	-0.578684	0.562803	0.736534	no
Fsd1l	344.108	288.686	369.613	287.77	293.333	280.204	272.785	300.469	282.186	222.098	298.443	250.88	304.791	335.947	257.763	174.453	175.217	212.241	198.819	159.636	217.548	261.968	263.134	0.619859	0.124643	4.97309	6.5894e-07	1.01383e-05	no	263.134	0.463584	0.13801	3.35907	0.00078204	0.0114636	no	263.134	-0.156274	0.169061	-0.924368	0.355295	0.561115	no
Epb41l2	220.561	163.927	188.478	218.574	227.851	174.841	231.36	222.791	227.569	250.796	215.797	211.62	149.502	160.359	161.219	157.141	200.593	141.155	119.862	330.621	248.165	284.155	204.861	0.384668	0.145185	2.6495	0.00806117	0.0298389	no	204.861	-0.522527	0.155547	-3.3593	0.000781412	0.0114636	no	204.861	-0.907195	0.192105	-4.72239	2.33093e-06	7.52031e-05	no
B4galt3	224.706	305.369	225.194	225.164	255.915	281.731	200.095	267.178	180.538	204.63	197.431	203.959	221.841	223.069	179.028	162.468	131.715	262	225.455	147.531	157.923	152.744	210.713	0.211309	0.150665	1.40251	0.160764	0.311701	no	210.713	0.575898	0.171818	3.35179	0.000802911	0.0117258	no	210.713	0.364589	0.207241	1.75925	0.0785351	0.207686	no
Sall2	310.112	287.961	280.677	281.18	263.933	265.698	329.062	321.809	315.563	304.449	371.906	281.521	201.586	228.444	198.712	290.311	364.935	243.721	254.944	431.245	349.688	416.419	299.722	-0.0310632	0.137021	-0.226704	0.820654	0.899054	no	299.722	-0.506454	0.151188	-3.34982	0.00080863	0.0117983	no	299.722	-0.475391	0.183851	-2.58574	0.00971693	0.0447731	no
Gadd45g	1417.06	1684.25	1465.4	1263.11	1242.15	1452.94	961.393	1494.66	1090.82	996.947	1010.11	1158.64	1626.19	1590.15	1405.04	961.488	868.835	696.637	716.318	764.136	966.878	1012.89	1174.82	0.709826	0.142714	4.97375	6.56685e-07	1.01118e-05	no	1174.82	0.535873	0.15999	3.34941	0.000809841	0.011805	no	1174.82	-0.173952	0.193712	-0.897993	0.369189	0.575574	no
Ttc28	693.19	995.895	830.608	653.524	801.153	1300.24	558.858	947.501	553.752	701.232	631.321	683.695	1073.52	1273.01	1178.21	1141.27	526.86	1559.82	1883.55	351.805	438.318	552.096	878.61	-0.573747	0.248427	-2.30952	0.0209149	0.0654467	no	878.61	0.940938	0.281059	3.34783	0.000814474	0.0118616	no	878.61	1.51468	0.338611	4.47323	7.70452e-06	0.000187308	yes
1810026B05Rik	320.062	345.263	345.951	350.377	333.424	371.061	326.717	268.032	297.357	254.54	305.33	339.932	291.287	373.573	302.755	213.072	250.138	260.985	284.434	257.99	235.274	253.435	299.136	0.350356	0.0986971	3.54981	0.000385511	0.0023308	no	299.136	0.369171	0.110282	3.34753	0.000815338	0.0118632	no	299.136	0.0188153	0.134527	0.139863	0.888768	0.944589	no
Smyd4	108.622	107.351	133.811	113.131	110.919	90.8564	120.37	119.505	109.233	132.261	114.786	117.779	128.282	98.5444	95.6067	114.526	140.174	113.737	143.644	156.61	132.14	157.01	120.859	-0.181388	0.113012	-1.60504	0.108485	0.234048	no	120.859	-0.407573	0.12177	-3.34708	0.000816673	0.0118716	no	120.859	-0.226184	0.149171	-1.51628	0.129449	0.295885	no
Rasl11a	68.8215	58.7527	42.4279	65.9016	40.0911	36.648	84.415	82.7996	43.9967	54.9007	57.3928	52.6656	49.1909	43.8971	57.1766	25.3023	37.4602	19.2946	21.8796	24.9668	37.0637	31.5727	47.119	1.12059	0.241633	4.63756	3.52549e-06	4.33031e-05	yes	47.119	0.871074	0.260326	3.34609	0.000819609	0.0118923	no	47.119	-0.249514	0.32743	-0.762037	0.446038	0.647122	no
Dohh	490.043	528.049	496.896	517.327	346.788	466.498	402.534	455.825	356.525	416.746	420.116	480.693	458.151	488.243	450.851	667.182	552.236	603.21	498.474	584.829	559.178	617.802	493.554	-0.357081	0.100961	-3.5368	0.000405001	0.00242708	no	493.554	-0.378108	0.112995	-3.34622	0.000819201	0.0118923	no	493.554	-0.0210271	0.136413	-0.154143	0.877497	0.9386	no
Mapk4	19.9002	24.6616	19.5821	36.2459	32.741	27.486	21.1037	33.2906	19.7227	19.9639	18.3657	18.1936	24.1132	23.2923	29.9943	14.6487	20.5427	27.4186	33.295	12.8617	11.2802	11.9464	22.7568	0.0242095	0.235778	0.102679	0.918217	0.956466	no	22.7568	1.03401	0.309083	3.34541	0.000821606	0.0119085	yes	22.7568	1.0098	0.359449	2.8093	0.00496491	0.0269412	yes
Chchd3	904.63	864.608	778.389	795.212	683.553	735.25	822.264	808.363	700.913	683.763	718.558	710.506	694.46	831.357	701.116	534.012	549.819	474.241	464.227	655.19	593.019	600.735	695.645	0.597228	0.0830265	7.19322	6.32807e-13	5.10599e-11	no	695.645	0.306207	0.0915363	3.3452	0.000822241	0.0119085	no	695.645	-0.291021	0.112111	-2.59582	0.00943656	0.0438266	no
Exoc4	284.407	324.953	321.473	302.049	318.056	342.048	257.153	323.516	277.635	280.742	365.018	300.673	262.352	397.761	369.304	444.788	291.223	360.504	401.442	222.432	217.548	255.142	314.555	-0.249475	0.11324	-2.20308	0.0275894	0.0815911	no	314.555	0.438769	0.131266	3.3426	0.000829988	0.0119986	no	314.555	0.688245	0.156895	4.38665	1.1511e-05	0.000252037	no
Mlh3	41.4588	39.8938	49.7712	42.836	52.1184	40.4655	35.9545	46.9482	34.894	44.9187	32.14	33.5145	36.6521	45.6888	35.6182	25.3023	25.3763	31.4807	37.1001	24.9668	24.172	26.4528	36.7147	0.452202	0.183901	2.45893	0.013935	0.046892	no	36.7147	0.707552	0.211711	3.34206	0.0008316	0.0120108	no	36.7147	0.25535	0.25959	0.983668	0.325279	0.530883	no
Bid	54.7256	54.4007	52.219	52.7213	44.1002	51.918	46.8972	36.705	42.4796	44.9187	34.4357	45.0051	40.5102	55.5432	48.7407	54.5997	35.0434	55.8528	52.3207	33.2891	30.6178	26.4528	45.1589	-0.0611251	0.157914	-0.387078	0.698699	0.823554	no	45.1589	0.658669	0.197109	3.34164	0.000832847	0.0120178	no	45.1589	0.719794	0.231924	3.10357	0.001912	0.0128857	no
Atp9b	141.789	154.498	126.468	143.885	147.669	156.517	122.714	111.822	98.6133	113.545	84.9414	131.185	183.26	109.295	130.288	110.531	132.923	110.69	118.911	102.894	67.6815	90.4516	122.299	0.155311	0.148236	1.04772	0.294767	0.481539	no	122.299	0.57209	0.171266	3.34035	0.000836721	0.0120515	no	122.299	0.416779	0.20611	2.02212	0.0431638	0.135839	no
Emilin1	27.3628	21.0349	27.7413	32.9508	46.7729	16.0335	39.8626	29.0225	42.4796	32.4413	25.2528	50.7505	26.0422	21.5006	44.9914	23.9706	72.5036	29.4496	16.1719	87.0056	72.5159	49.4924	37.9704	-0.128488	0.310636	-0.41363	0.679145	0.809845	no	37.9704	-1.10966	0.332261	-3.33972	0.000838616	0.0120678	yes	37.9704	-0.981171	0.40802	-2.40471	0.0161852	0.0657685	no
Adipor1	66.334	55.8514	23.6617	48.3278	58.8002	67.9514	47.6788	35.8514	31.8597	33.6891	25.2528	33.5145	51.12	34.9385	49.678	15.9804	37.4602	14.2171	20.9283	23.4537	22.5605	18.773	37.1765	1.02625	0.284098	3.61231	0.000303479	0.00190053	yes	37.1765	1.05934	0.31749	3.33662	0.000848036	0.012168	yes	37.1765	0.0330952	0.392172	0.0843894	0.932747	0.965406	no
Syngr3	112.768	137.09	127.284	117.524	117.6	175.605	93.0128	107.554	83.4421	93.5807	137.743	95.7556	125.389	166.63	134.037	191.765	80.9624	423.466	351.024	55.9862	43.5095	79.3585	138.686	-1.10766	0.257716	-4.29799	1.72354e-05	0.00016712	yes	138.686	1.01703	0.304821	3.33649	0.000848425	0.012168	yes	138.686	2.12469	0.361231	5.88181	4.05806e-09	5.89166e-07	yes
Rad50	198.173	178.434	197.453	177.934	195.11	168.733	218.072	221.084	189.641	224.594	220.388	262.37	205.444	232.027	193.088	179.78	204.219	138.109	154.108	276.148	256.223	275.621	207.58	0.285959	0.112664	2.53816	0.0111436	0.0390355	no	207.58	-0.397059	0.119008	-3.33641	0.000848677	0.012168	no	207.58	-0.683018	0.148037	-4.61384	3.95288e-06	0.000111682	no
Arf3	340.791	459.142	421.016	442.639	402.915	439.776	458.029	377.293	298.874	401.773	339.766	334.187	468.76	386.115	381.49	597.934	462.815	886.536	778.151	597.691	493.108	595.615	471.11	-0.778899	0.133578	-5.83103	5.50867e-09	1.59109e-07	no	471.11	-0.502316	0.150575	-3.33599	0.000849964	0.0121753	no	471.11	0.276582	0.18113	1.52699	0.126765	0.291724	no
Txnrd2	108.622	99.3719	108.518	83.4753	94.214	87.0389	100.047	89.6285	95.5791	103.563	110.194	113.949	101.275	96.7527	101.231	81.2338	83.3792	98.504	97.0311	87.0056	58.0127	66.5587	93.872	0.131481	0.117329	1.12062	0.262448	0.443022	no	93.872	0.453896	0.136097	3.33511	0.000852667	0.0122029	no	93.872	0.322415	0.164502	1.95995	0.0500015	0.150757	no
Pex19	344.108	340.186	301.891	310.836	282.642	311.508	254.027	313.273	206.329	234.576	218.093	315.036	290.323	218.589	252.139	181.111	232.012	195.992	188.355	211.083	186.93	204.796	254.265	0.495809	0.12846	3.85963	0.000113558	0.000829407	no	254.265	0.478786	0.143573	3.33478	0.000853656	0.012206	no	254.265	-0.0170228	0.174985	-0.0972814	0.922503	0.95979	no
Asap2	181.589	137.09	159.921	219.672	153.682	143.538	145.381	157.917	139.576	126.022	188.248	170.445	129.247	125.42	117.165	95.8825	97.8799	96.473	104.641	98.3541	88.6305	125.438	136.464	0.625256	0.145395	4.30041	1.70484e-05	0.000165559	no	136.464	0.535979	0.160739	3.33447	0.000854622	0.0122087	no	136.464	-0.0892777	0.197818	-0.451313	0.651764	0.801199	no
Lmbr1	57.2131	68.1822	48.1394	54.918	66.1503	64.1339	66.4377	64.0203	62.2023	81.1033	75.7585	45.9627	56.9071	65.3977	58.1139	43.9461	60.4197	90.38	102.739	34.0457	38.6751	41.8125	61.2117	-0.284201	0.16964	-1.67532	0.0938719	0.20991	no	61.2117	0.703269	0.210938	3.33401	0.00085603	0.0122177	no	61.2117	0.98747	0.246873	3.99991	6.33657e-05	0.000943424	no
Gnai1	45.6046	41.3445	51.4031	48.3278	42.0956	61.8434	31.2648	40.1194	65.2365	34.9368	48.21	36.3871	49.1909	52.8556	43.1168	55.9314	49.5442	106.628	103.69	25.7234	24.172	25.5995	49.2375	-0.796751	0.196781	-4.04891	5.14563e-05	0.00042399	no	49.2375	0.860849	0.258268	3.33316	0.00085864	0.0122438	no	49.2375	1.6576	0.295837	5.60309	2.10562e-08	2.06214e-06	yes
Ankrd26	58.0423	62.3795	38.3483	54.918	45.4365	44.283	43.7707	45.241	45.5139	49.9097	64.28	40.2173	57.8717	42.1053	46.866	19.9755	29.0015	34.5272	39.954	24.9668	32.2293	34.1327	43.3623	0.635069	0.188807	3.36358	0.000769378	0.0042073	no	43.3623	0.699335	0.209978	3.33052	0.000866842	0.0123384	no	43.3623	0.064266	0.261057	0.246177	0.805546	0.896924	no
Cyth2	869.805	902.326	1036.22	819.376	788.458	1078.82	722.217	816.899	652.365	756.132	684.123	683.695	896.046	933.484	877.332	804.347	676.701	1038.86	1119.66	591.638	520.503	660.468	814.977	-0.124315	0.131769	-0.943431	0.345461	0.533499	no	814.977	0.497388	0.14941	3.32902	0.000871536	0.0123827	no	814.977	0.621703	0.179944	3.45498	0.000550342	0.00491035	no
Pdcd11	176.614	131.287	148.498	139.492	155.687	152.7	181.336	182.671	157.781	137.252	144.63	203.959	165.899	161.255	133.1	129.175	174.009	111.706	146.498	198.221	209.49	237.222	162.658	0.177872	0.124616	1.42736	0.153475	0.301711	no	162.658	-0.440391	0.132288	-3.32904	0.000871452	0.0123827	no	162.658	-0.618263	0.163945	-3.77117	0.000162482	0.00196152	no
Eps15l1	317.574	288.686	284.757	232.852	324.069	354.264	272.004	337.174	256.395	285.733	243.346	312.163	307.684	296.529	243.703	226.389	167.967	260.985	324.388	209.57	228.828	187.73	271.036	0.244877	0.129432	1.89194	0.0584985	0.147196	no	271.036	0.487879	0.146742	3.32474	0.000885023	0.012563	no	271.036	0.243002	0.177421	1.36963	0.170801	0.353411	no
G2e3	323.378	332.207	348.399	288.869	306.028	307.69	273.567	289.372	283.703	219.603	247.937	169.487	283.571	283.987	279.322	161.136	160.716	112.721	147.449	173.255	180.484	234.662	245.797	0.965002	0.145174	6.64721	2.98708e-11	1.62693e-09	no	245.797	0.526652	0.158482	3.32309	0.000890253	0.0126145	no	245.797	-0.43835	0.195536	-2.24178	0.0249754	0.0909302	no
Wdr43	331.67	332.932	280.677	341.59	328.747	326.778	348.603	397.78	285.22	358.102	328.287	355.253	331.798	309.071	298.068	310.286	367.352	237.628	254.944	432.002	391.586	444.578	336.043	0.182355	0.0999523	1.82442	0.0680882	0.164842	no	336.043	-0.359362	0.108153	-3.32272	0.000891455	0.0126201	no	336.043	-0.541718	0.13291	-4.07581	4.58535e-05	0.000736816	no
Ifngr1	38.1421	36.2671	32.6369	37.3442	58.8002	31.3035	43.7707	41.8266	63.7194	44.9187	25.2528	60.326	34.723	35.8343	47.8034	35.9559	60.4197	45.6977	33.295	106.676	48.3439	63.1455	46.6456	-0.0485679	0.230566	-0.210646	0.833163	0.906603	no	46.6456	-0.808748	0.243452	-3.322	0.000893757	0.0126413	no	46.6456	-0.76018	0.300924	-2.52616	0.0115318	0.0507075	no
Marcksl1	5368.91	7506.57	5162.34	5185.36	4793.56	6311.09	4695.19	6379.84	4200.93	4033.95	3512.44	6033.56	6326.34	4740.88	6365.34	3700.8	4038.45	5028.78	4597.56	3713.25	3682.19	3633.42	4955.03	0.308193	0.146872	2.09838	0.0358718	0.100268	no	4955.03	0.548265	0.165145	3.3199	0.000900505	0.0127139	no	4955.03	0.240073	0.199441	1.20373	0.228695	0.425631	no
Gtf2h5	725.528	787.722	784.101	705.147	638.784	685.622	673.757	771.658	781.321	893.384	1005.52	877.121	818.884	976.486	803.284	860.279	784.248	939.342	810.495	608.283	652.643	568.309	779.633	-0.0974256	0.10141	-0.960711	0.336697	0.524654	no	779.633	0.382195	0.115238	3.31657	0.000911294	0.0128431	no	779.633	0.479621	0.138726	3.45733	0.000545546	0.00488072	no
Ptprg	183.248	141.442	170.528	179.033	208.474	158.808	175.865	180.964	209.364	177.179	202.023	192.469	140.821	171.109	169.655	207.745	259.805	177.713	147.449	285.984	201.433	240.635	190.079	-0.158626	0.1289	-1.23061	0.218469	0.38875	no	190.079	-0.469178	0.141495	-3.31585	0.000913637	0.0128646	no	190.079	-0.310552	0.172207	-1.80336	0.0713314	0.193764	no
Wdr73	308.453	298.841	328.816	258.115	270.615	281.731	273.567	281.689	247.292	273.256	257.12	321.739	342.407	312.655	288.695	193.097	271.889	188.884	192.16	239.833	201.433	226.982	266.33	0.462477	0.101972	4.53535	5.75088e-06	6.64418e-05	no	266.33	0.373823	0.112789	3.31436	0.000918541	0.0129117	no	266.33	-0.0886541	0.13841	-0.640518	0.521836	0.706958	no
Ift122	120.23	132.012	126.468	141.688	108.246	110.707	128.186	109.261	94.062	111.049	114.786	92.8829	96.4528	113.774	111.541	78.5704	79.754	96.473	103.69	83.9793	87.019	80.2118	105.502	0.341163	0.12277	2.77887	0.00545484	0.0215631	no	105.502	0.456907	0.137871	3.31401	0.000919676	0.0129149	no	105.502	0.115744	0.16906	0.684633	0.493576	0.685046	no
Syncrip	939.456	855.179	789.812	910.54	760.394	810.073	917.622	1071.27	876.9	809.785	932.06	876.164	772.587	800.002	680.495	765.728	764.913	638.753	601.212	618.118	676.815	706.547	798.838	0.302499	0.0954211	3.17015	0.00152362	0.00749158	no	798.838	0.355214	0.107195	3.31371	0.000920663	0.0129152	no	798.838	0.0527149	0.129842	0.405994	0.684747	0.823697	no
Ankrd12	150.081	164.653	144.418	90.0655	166.378	204.618	154.761	176.696	147.161	140.995	117.081	130.228	170.721	183.651	176.216	215.736	114.797	393	424.273	56.7428	96.6878	99.8381	169.036	-0.892649	0.227817	-3.91828	8.9184e-05	0.000676259	no	169.036	0.885278	0.267337	3.31147	0.000928077	0.012998	no	169.036	1.77793	0.317717	5.59595	2.19415e-08	2.09915e-06	yes
Epb41l3	264.507	275.63	275.782	280.082	299.347	254.245	312.648	359.367	291.289	242.062	241.05	298.757	265.245	244.569	238.079	251.692	310.557	251.845	238.773	348.779	372.248	349.007	284.798	0.076138	0.100765	0.755603	0.449887	0.630795	no	284.798	-0.361515	0.109227	-3.30978	0.000933708	0.0130653	no	284.798	-0.437653	0.134014	-3.26574	0.00109179	0.00834899	no
Decr2	86.2342	84.1397	65.2737	62.6065	80.8503	77.8769	70.3458	78.5316	39.4453	71.1213	64.28	60.326	81.0203	74.3563	89.9828	49.2729	55.5861	68.0388	78.0054	52.2034	29.0063	53.759	66.921	0.209119	0.167713	1.24688	0.212441	0.380903	no	66.921	0.649547	0.196316	3.30869	0.00093734	0.0131044	no	66.921	0.440429	0.236136	1.86515	0.0621607	0.175524	no
AU020206	100.33	104.449	86.4877	103.246	93.5458	70.2419	118.025	117.797	83.4421	79.8555	57.3928	94.798	74.2686	58.2308	94.6694	90.5557	105.13	47.7287	38.0514	132.4	157.923	160.424	94.0451	0.366113	0.211379	1.73202	0.0832702	0.19195	no	94.0451	-0.741974	0.224338	-3.3074	0.00094167	0.0131532	no	94.0451	-1.10809	0.278006	-3.98583	6.72438e-05	0.000982306	yes
Grwd1	124.376	129.836	115.045	114.229	95.5504	119.869	130.531	92.1893	100.13	113.545	101.011	152.251	141.786	104.815	107.792	129.175	151.049	100.535	99.885	192.925	138.586	157.864	123.317	-0.0346691	0.13998	-0.247671	0.804389	0.888979	no	123.317	-0.497797	0.15057	-3.30609	0.000946066	0.0131855	no	123.317	-0.463128	0.184983	-2.50362	0.0122929	0.0534017	no
A830082K12Rik	174.127	157.399	167.264	153.77	112.923	109.944	136.002	109.261	113.785	149.729	146.926	153.209	185.189	197.089	183.715	308.955	165.55	264.031	287.288	192.925	230.439	267.088	180.3	-0.773323	0.165592	-4.67005	3.01132e-06	3.77843e-05	no	180.3	-0.615888	0.186294	-3.306	0.000946392	0.0131855	no	180.3	0.157434	0.223783	0.703513	0.481736	0.676671	no
Gm9843	74.6258	60.9288	59.5623	73.5901	74.8367	64.1339	81.2885	98.1645	77.3736	72.3691	117.081	165.657	103.204	159.463	120.914	141.16	79.754	61.9458	66.59	125.591	85.4076	418.979	108.301	0.101225	0.322936	0.313453	0.753937	0.858099	no	108.301	-1.17517	0.35547	-3.30597	0.000946499	0.0131855	yes	108.301	-1.2764	0.432655	-2.95015	0.00317621	0.0190884	yes
Epha3	56.3839	84.8651	83.224	50.5245	62.8093	98.4914	30.4832	62.3131	62.2023	48.662	59.6885	30.6418	47.2619	76.148	35.6182	53.268	39.877	44.6822	80.8593	11.3486	38.6751	33.2794	54.1503	0.115774	0.290122	0.399052	0.689855	0.817137	no	54.1503	1.13956	0.344922	3.30383	0.000953752	0.0132748	yes	54.1503	1.02379	0.410472	2.49417	0.0126252	0.0544592	no
Gpat4	56.3839	52.2247	44.0598	48.3278	60.1366	60.3164	55.495	64.0203	57.6509	28.6981	32.14	52.6656	41.4747	37.6261	44.0541	31.9608	33.835	32.4962	39.0027	24.9668	27.3949	36.6926	43.7101	0.529118	0.195753	2.70299	0.00687185	0.0261317	no	43.7101	0.736924	0.223181	3.30191	0.000960292	0.013354	no	43.7101	0.207807	0.273496	0.759818	0.447364	0.648242	no
B230217C12Rik	81.2592	87.7664	77.5126	58.2131	68.1548	76.3499	70.3458	64.0203	72.8222	104.81	96.42	81.3922	99.3463	103.024	56.2392	134.502	88.2128	144.202	168.378	111.972	109.58	141.651	95.2806	-0.757944	0.165378	-4.5831	4.58131e-06	5.44473e-05	no	95.2806	-0.613737	0.185933	-3.30085	0.000963921	0.0133926	no	95.2806	0.144207	0.222517	0.64807	0.51694	0.703666	no
Brsk2	428.684	424.325	398.17	341.59	448.352	626.833	397.063	454.118	350.457	300.706	415.524	334.187	517.951	493.618	407.735	423.481	261.013	479.318	601.212	235.293	299.732	283.301	405.576	-0.0626443	0.16948	-0.369627	0.71166	0.831885	no	405.576	0.636828	0.192946	3.30054	0.000964979	0.0133931	no	405.576	0.699472	0.232142	3.01312	0.00258578	0.0163064	no
Rps27l	1143.43	932.065	931.783	1013.79	977.554	1070.43	1163.05	1323.94	1174.26	1109.24	1395.79	1380.8	1055.19	1230.01	1138.84	2496.94	2178.73	1710.11	1502.08	1838.47	1642.08	1252.67	1348.24	-0.796064	0.127864	-6.22587	4.78903e-10	1.88065e-08	no	1348.24	-0.474996	0.143923	-3.30035	0.000965658	0.0133931	no	1348.24	0.321068	0.173516	1.85036	0.0642612	0.179751	no
Vstm2b	33.9962	33.3658	31.005	34.0491	29.4001	28.2495	30.4832	34.9978	30.3426	36.1845	25.2528	22.0238	23.1487	34.9385	31.8689	14.6487	55.5861	49.7598	69.4438	11.3486	17.7261	17.9197	31.6245	-0.645237	0.224225	-2.87763	0.00400669	0.0168089	no	31.6245	1.00331	0.304127	3.29897	0.000970415	0.0134472	yes	31.6245	1.64854	0.346048	4.76391	1.89877e-06	6.40051e-05	yes
Fat1	247.094	197.293	244.776	224.065	237.205	149.646	289.981	295.347	276.117	268.265	344.357	312.163	224.735	240.09	167.78	246.365	279.139	158.419	147.449	463.021	307.79	407.886	260.408	0.254274	0.185681	1.36941	0.17087	0.326709	no	260.408	-0.673532	0.20423	-3.2979	0.000974094	0.0134744	no	260.408	-0.927805	0.248924	-3.72727	0.000193565	0.00222016	no
Dnaja3	166.664	139.266	148.498	162.557	137.646	124.45	152.416	156.21	177.504	162.207	181.361	168.53	160.112	167.526	142.473	142.492	170.384	160.45	150.303	202.761	182.095	201.383	161.695	-0.00983885	0.0983811	-0.100008	0.920338	0.958029	no	161.695	-0.344139	0.104393	-3.29657	0.000978734	0.0135267	no	161.695	-0.3343	0.129224	-2.58699	0.00968189	0.0446489	no
Wsb2	174.127	184.962	178.687	180.131	171.723	201.564	155.542	189.5	189.641	152.225	172.179	183.851	193.87	207.839	209.023	255.687	166.758	333.086	324.388	129.374	125.694	134.824	191.576	-0.565412	0.124988	-4.52374	6.07551e-06	6.92274e-05	no	191.576	0.492232	0.14943	3.29405	0.000987532	0.0136124	no	191.576	1.05764	0.176332	5.99802	1.99739e-09	3.62002e-07	yes
Timm10	463.509	494.684	456.916	511.836	351.465	416.107	424.42	510.455	430.864	499.097	417.82	529.528	559.426	550.057	492.093	744.421	593.321	688.512	586.943	601.473	581.738	660.468	525.689	-0.461345	0.101746	-4.5343	5.77943e-06	6.67312e-05	no	525.689	-0.376156	0.114284	-3.29142	0.000996834	0.0137187	no	525.689	0.0851887	0.137722	0.618555	0.53621	0.717652	no
Uhmk1	199.831	161.751	193.373	214.18	172.392	154.99	178.209	199.743	188.124	173.436	192.84	197.256	187.118	237.402	157.47	275.662	209.052	266.062	221.65	214.109	272.337	257.702	205.668	-0.378075	0.109067	-3.46646	0.000527356	0.00305655	no	205.668	-0.399479	0.121372	-3.29137	0.000996995	0.0137187	no	205.668	-0.0214038	0.146538	-0.146063	0.883871	0.942392	no
Igfbp5	255.386	227.032	268.438	319.623	279.301	145.828	322.028	301.322	365.628	288.229	273.19	408.876	239.203	293.842	224.957	207.745	370.977	132.016	151.254	672.591	414.146	390.819	297.838	0.384114	0.22378	1.71648	0.0860746	0.196778	no	297.838	-0.813705	0.247363	-3.28951	0.0010036	0.0137976	no	297.838	-1.19782	0.300889	-3.98093	6.86454e-05	0.000996623	yes
Fntb	324.208	301.017	281.493	327.311	299.347	304.636	277.475	366.196	282.186	305.697	303.034	336.102	268.139	305.488	309.316	322.272	290.015	344.256	336.755	414.601	357.745	349.86	318.507	-0.0807134	0.0818796	-0.985758	0.324252	0.512476	no	318.507	-0.294072	0.089404	-3.28925	0.00100456	0.0137986	no	318.507	-0.213359	0.109221	-1.95345	0.0507664	0.152287	no
Crmp1	1260.35	1682.79	1501.3	1497.06	1381.81	2350.81	1078.64	1571.49	1113.57	1024.4	1207.55	1064.8	1532.63	1812.32	1651.56	2463.65	1301.44	4906.92	4601.37	745.222	720.324	918.169	1699.46	-1.19552	0.233352	-5.12327	3.00281e-07	5.23242e-06	yes	1699.46	0.866517	0.26357	3.28761	0.00101041	0.0138548	no	1699.46	2.06204	0.317671	6.49113	8.51948e-11	2.87767e-08	yes
Hist3h2ba	1164.16	1394.11	997.056	1199.41	1332.36	1773.61	956.703	1370.89	1359.35	1172.88	1303.97	1216.1	1739.04	2372.23	1831.52	3519.69	2251.24	2449.4	2236.47	2034.42	2093.29	2631.63	1745.43	-0.887952	0.18234	-4.86976	1.11736e-06	1.60153e-05	no	1745.43	-0.673942	0.204983	-3.2878	0.00100974	0.0138548	no	1745.43	0.21401	0.247392	0.865065	0.387003	0.592354	no
Chtop	923.701	954.551	907.305	929.212	786.453	881.842	796.471	909.942	737.324	714.957	734.628	847.437	829.494	793.731	794.848	685.826	731.078	668.202	691.584	685.453	675.203	711.667	790.496	0.272622	0.0755525	3.60838	0.000308117	0.00192515	no	790.496	0.278065	0.0846003	3.28681	0.00101329	0.0138822	no	790.496	0.00544306	0.102734	0.0529819	0.957746	0.977857	no
Zfp326	600.323	688.35	615.205	557.967	545.907	600.11	706.585	723.003	611.403	784.83	796.613	631.029	741.722	816.127	768.603	889.576	746.787	705.776	757.223	722.525	979.77	1015.45	727.495	-0.190976	0.113116	-1.68833	0.0913487	0.205702	no	727.495	-0.415186	0.126372	-3.28543	0.00101828	0.0139271	no	727.495	-0.22421	0.15287	-1.46668	0.142464	0.31523	no
Elavl2	223.877	248.792	229.274	185.623	201.792	293.184	174.301	229.62	230.604	209.621	183.657	126.397	250.777	273.237	254.951	199.755	138.965	228.489	275.873	107.433	170.815	145.917	208.316	0.0675341	0.175245	0.385369	0.699964	0.823858	no	208.316	0.659624	0.200853	3.28411	0.00102304	0.0139428	no	208.316	0.59209	0.241432	2.45241	0.0141904	0.0595953	no
Prpf38b	732.991	673.843	520.558	668.901	606.711	617.671	657.343	682.03	593.197	667.542	750.698	690.398	629.837	673.686	719.862	484.739	379.436	412.295	428.078	504.632	570.458	532.47	599.881	0.628383	0.0835476	7.52126	5.42511e-14	5.54748e-12	no	599.881	0.300852	0.0916014	3.28436	0.00102215	0.0139428	no	599.881	-0.327532	0.112588	-2.90913	0.00362437	0.0212569	no
Pdxdc1	307.624	279.982	313.314	304.246	274.624	293.947	289.981	310.712	265.497	288.229	268.598	360.999	311.542	336.843	311.19	370.213	296.057	331.055	292.045	420.653	333.573	361.807	314.67	-0.0906589	0.0865727	-1.0472	0.295008	0.481785	no	314.67	-0.311285	0.0947784	-3.28435	0.00102219	0.0139428	no	314.67	-0.220626	0.115631	-1.90802	0.0563884	0.163911	no
E2f5	212.269	208.899	189.294	201	151.01	143.538	150.853	166.453	151.713	129.765	165.291	165.657	134.069	173.797	131.225	97.2142	123.256	54.8373	69.4438	124.834	91.8534	104.958	142.783	0.951362	0.17076	5.57133	2.52799e-08	5.98646e-07	no	142.783	0.611358	0.186236	3.2827	0.00102817	0.0139885	no	142.783	-0.340004	0.23046	-1.47533	0.140125	0.31149	no
Txnrd3	38.9712	41.3445	37.5324	46.1311	50.1138	58.0259	31.2648	40.973	34.894	39.9278	34.4357	47.8778	48.2264	42.1053	37.4928	74.5753	83.3792	66.0078	67.5413	72.6308	46.7324	64.8521	50.2289	-0.776089	0.154495	-5.0234	5.07654e-07	8.13228e-06	no	50.2289	-0.572208	0.174325	-3.28243	0.00102918	0.01399	no	50.2289	0.203881	0.206423	0.987683	0.323308	0.529546	no
Zfp369	297.674	260.398	271.702	271.295	237.874	244.32	266.532	232.18	213.915	248.301	261.711	270.031	289.358	264.278	230.581	215.736	189.718	297.543	276.824	180.064	186.93	220.156	246.687	0.0648213	0.104654	0.619386	0.535662	0.705104	no	246.687	0.393306	0.11984	3.28194	0.00103096	0.0140022	no	246.687	0.328485	0.144419	2.27453	0.0229341	0.0852609	no
Cask	193.198	179.16	160.737	176.836	205.133	266.461	169.612	154.502	166.884	172.189	169.883	149.379	181.331	199.776	199.649	178.448	138.965	321.915	288.239	111.972	132.14	113.491	183.177	-0.344986	0.164045	-2.10299	0.0354664	0.0993382	no	183.177	0.628971	0.191701	3.28099	0.00103442	0.0140371	no	183.177	0.973957	0.228445	4.26343	2.01313e-05	0.000387434	no
Cdk11b	550.572	516.444	401.433	406.393	496.461	536.74	583.089	601.791	453.621	658.808	672.644	596.557	546.887	686.228	506.153	583.285	622.323	421.435	551.746	605.256	866.967	850.757	577.981	0.00716715	0.136786	0.0523967	0.958213	0.97841	no	577.981	-0.498972	0.152202	-3.27835	0.00104415	0.0141568	no	577.981	-0.506139	0.184512	-2.74312	0.00608588	0.0314282	no
Lrrc59	460.192	446.811	409.593	439.344	368.17	419.161	488.513	550.575	508.238	394.287	475.213	457.712	421.499	512.431	401.173	543.334	479.732	435.652	399.54	680.157	533.394	531.617	470.743	-0.0437586	0.103547	-0.422597	0.672589	0.805425	no	470.743	-0.375581	0.114574	-3.27807	0.00104519	0.0141587	no	470.743	-0.331823	0.1392	-2.38378	0.017136	0.0685894	no
Celf6	19.071	35.5418	30.1891	21.9672	32.741	43.5195	15.6324	26.4617	22.7569	19.9639	18.3657	21.0662	38.5811	36.7302	36.5555	61.2583	21.7511	92.411	81.8105	10.592	9.66878	14.5064	32.3246	-1.19298	0.284335	-4.1957	2.72028e-05	0.000246584	yes	32.3246	1.2659	0.386471	3.27554	0.00105458	0.0142737	yes	32.3246	2.45889	0.438529	5.60713	2.05715e-08	2.04004e-06	yes
Gpcpd1	67.9924	74.7103	79.1444	58.2131	102.9	91.6199	61.748	29.0225	87.9934	97.3239	55.0971	43.09	57.8717	60.0225	77.7976	50.6046	55.5861	54.8373	80.8593	29.5062	43.5095	40.1059	63.6162	0.200134	0.235295	0.850564	0.395012	0.582645	no	63.6162	0.905683	0.276681	3.27338	0.00106268	0.0143709	no	63.6162	0.70555	0.330934	2.13199	0.0330074	0.111902	no
Eefsec	193.198	164.653	147.682	187.82	136.978	168.733	168.83	155.356	135.024	133.508	165.291	201.087	135.998	165.734	148.097	115.858	119.631	113.737	98.9337	120.295	122.471	116.051	146.135	0.52546	0.119649	4.39169	1.12471e-05	0.000117097	no	146.135	0.429498	0.131235	3.27273	0.00106513	0.0143916	no	146.135	-0.0959616	0.162375	-0.590988	0.554528	0.7305	no
Polrmt	205.635	186.413	213.771	208.688	159.028	218.361	181.336	180.964	174.47	150.977	162.996	191.511	204.48	161.255	187.464	158.472	182.467	179.744	178.842	211.083	235.274	279.035	191.467	0.090941	0.107194	0.848379	0.396227	0.583851	no	191.467	-0.374529	0.11445	-3.27241	0.00106634	0.0143956	no	191.467	-0.46547	0.141412	-3.29158	0.000996252	0.00784069	no
Angptl2	90.3801	70.3582	75.0648	96.6556	92.2095	75.5864	90.6679	97.3109	69.7879	92.333	57.3928	90.9678	66.5524	68.0852	77.7976	13.317	55.5861	17.2636	8.56157	56.7428	33.8407	39.2526	65.2598	1.79897	0.264516	6.80097	1.03917e-11	6.26228e-10	yes	65.2598	0.882697	0.269777	3.27195	0.00106808	0.0144068	no	65.2598	-0.916272	0.347993	-2.63302	0.00846295	0.0402039	no
Gnl2	548.085	551.26	496.08	459.114	526.529	522.234	517.433	557.404	444.519	558.989	553.267	598.472	551.71	693.394	512.714	544.666	564.32	538.218	500.376	646.868	634.917	723.613	556.554	0.00898036	0.0860914	0.104312	0.916922	0.955726	no	556.554	-0.31056	0.0949278	-3.27154	0.00106965	0.0144155	no	556.554	-0.31954	0.115564	-2.76505	0.00569147	0.0298761	no
Sv2a	106.134	169.73	128.1	128.508	148.337	261.88	125.059	133.162	71.305	93.5807	71.1671	98.6282	178.438	165.734	200.587	239.706	89.4212	783.97	769.59	31.776	48.3439	66.5587	186.805	-1.76057	0.397864	-4.42507	9.64117e-06	0.000102504	yes	186.805	1.50861	0.461735	3.26726	0.00108596	0.0146227	yes	186.805	3.26918	0.551147	5.9316	2.99998e-09	4.7743e-07	yes
Syt4	116.085	182.061	145.234	161.459	136.978	216.07	78.9436	140.845	77.3736	126.022	119.377	90.9678	160.112	227.548	188.401	474.086	85.796	676.326	688.731	44.6377	62.8471	78.5052	194.473	-1.73424	0.321471	-5.39469	6.86417e-08	1.44747e-06	yes	194.473	1.22492	0.375	3.26644	0.00108908	0.0146522	yes	194.473	2.95915	0.446575	6.62633	3.44128e-11	1.53937e-08	yes
Trpc1	29.0211	43.5205	39.1642	32.9508	52.7866	61.0799	44.5523	41.8266	36.4111	19.9639	39.0271	45.0051	38.5811	43.8971	44.0541	26.634	32.6266	57.8838	48.5156	24.9668	17.7261	23.0396	38.3288	-0.0259527	0.21722	-0.119477	0.904898	0.949579	no	38.3288	0.879471	0.269307	3.26568	0.00109201	0.0146558	no	38.3288	0.905424	0.316982	2.85639	0.00428483	0.0241383	no
Dpy19l1	219.731	231.384	244.776	195.508	211.146	301.582	166.485	254.374	136.542	190.905	172.179	173.318	259.458	309.967	283.071	159.804	109.964	246.768	308.216	97.5976	145.032	145.064	207.403	0.114496	0.214154	0.534644	0.592896	0.749445	no	207.403	0.799233	0.24474	3.26565	0.00109214	0.0146558	no	207.403	0.684737	0.294362	2.32617	0.0200094	0.0771613	no
Pwp2	131.839	124.034	132.179	151.574	104.237	123.687	103.174	144.259	115.302	155.968	96.42	151.294	156.253	100.336	129.35	119.853	130.507	112.721	122.716	178.551	167.592	174.93	133.035	0.0797761	0.127295	0.626704	0.530853	0.701223	no	133.035	-0.441041	0.135137	-3.26364	0.00109989	0.0147472	no	133.035	-0.520817	0.167293	-3.11319	0.00185076	0.012554	no
Zfp507	115.255	95.0199	106.07	76.8852	102.232	109.944	92.2312	84.5068	69.7879	67.3781	98.7157	85.2225	96.4528	108.399	72.1737	82.5655	93.0463	67.0233	76.1028	129.374	136.974	123.731	94.9587	0.224558	0.143609	1.56367	0.117894	0.249242	no	94.9587	-0.483205	0.14812	-3.26225	0.0011053	0.014807	no	94.9587	-0.707762	0.186163	-3.80184	0.000143623	0.00177661	no
Tmem184c	115.255	118.231	115.045	94.4589	85.5276	85.5119	74.2539	84.5068	77.3736	86.0943	87.2371	66.0713	86.8075	120.941	90.9201	89.224	82.1708	103.582	90.3721	58.2559	61.2356	67.4121	88.204	0.0230459	0.149953	0.153687	0.877857	0.933662	no	88.204	0.577215	0.177004	3.26103	0.0011101	0.014836	no	88.204	0.554169	0.211458	2.6207	0.00877485	0.0413532	no
Mrps35	372.3	311.897	332.896	331.705	283.31	312.271	258.716	256.935	207.847	279.494	348.948	335.145	256.564	287.571	289.632	151.814	195.76	214.272	165.524	268.582	188.541	175.783	264.796	0.708705	0.135266	5.23933	1.61162e-07	3.0753e-06	no	264.796	0.487749	0.149563	3.26117	0.00110953	0.014836	no	264.796	-0.220956	0.183229	-1.2059	0.227855	0.424667	no
Ift88	103.647	105.175	89.7514	93.3606	88.2003	109.944	104.737	107.554	78.8907	92.333	68.8714	81.3922	80.0558	78.8355	90.9201	51.9363	79.754	58.8993	47.5643	74.1439	67.6815	49.4924	81.9609	0.642784	0.152212	4.22296	2.41117e-05	0.000223344	no	81.9609	0.541188	0.166042	3.25936	0.00111666	0.0149057	no	81.9609	-0.101595	0.206873	-0.4911	0.623356	0.781667	no
Vegfb	1009.11	1067.7	1171.66	958.868	954.836	944.449	961.393	1012.37	911.794	713.709	1104.24	1080.12	896.046	1230.91	1109.79	680.499	792.706	559.543	562.21	809.53	715.49	762.012	909.5	0.638672	0.110532	5.77818	7.55134e-09	2.10148e-07	no	909.5	0.402095	0.123374	3.25917	0.0011174	0.0149057	no	909.5	-0.236576	0.149847	-1.57879	0.114385	0.271043	no
AC124453.1	29.0211	29.0137	27.7413	31.8524	25.391	27.486	28.9199	29.8762	27.3083	21.2116	34.4357	22.9813	24.1132	21.5006	34.6809	41.2827	32.6266	40.6202	36.1488	46.1508	32.2293	44.3725	31.3166	-0.450839	0.176709	-2.55131	0.0107318	0.0378711	no	31.3166	-0.611824	0.187747	-3.25876	0.00111899	0.0149142	no	31.3166	-0.160985	0.228568	-0.704321	0.481233	0.676424	no
Hist1h2bk	37.3129	52.95	23.6617	45.0327	24.7228	39.702	27.3567	50.3627	27.3083	17.4684	16.07	42.1325	42.4392	14.3337	50.6153	14.6487	21.7511	6.09303	18.0744	20.4274	8.05732	11.9464	27.8394	1.19305	0.353431	3.37562	0.000736497	0.00405307	yes	27.8394	1.29803	0.398412	3.25802	0.00112193	0.0149407	yes	27.8394	0.104985	0.4909	0.213862	0.830654	0.912166	no
Otud5	440.292	355.418	440.598	356.967	380.197	393.966	389.247	418.266	364.111	351.863	351.244	415.579	413.782	423.741	405.86	412.827	390.311	426.512	423.322	478.909	441.541	491.511	407.548	-0.0665234	0.0726482	-0.915692	0.359828	0.548051	no	407.548	-0.258809	0.0794793	-3.25631	0.00112872	0.0150184	no	407.548	-0.192286	0.0970598	-1.9811	0.0475797	0.145481	no
1700056E22Rik	17.4127	18.1336	17.9503	19.7705	25.391	19.0875	26.5751	17.0721	25.7912	26.2026	27.5486	39.2598	32.7939	35.8343	23.433	33.2925	25.3763	29.4496	19.0257	48.4205	40.2866	38.3993	27.5685	-0.110339	0.238252	-0.46312	0.643278	0.785121	no	27.5685	-0.793189	0.243626	-3.25577	0.00113087	0.0150342	no	27.5685	-0.68285	0.304649	-2.24143	0.0249983	0.0909352	no
Fgf11	43.1171	61.6541	48.1394	43.9344	54.7911	83.9849	32.0464	52.9235	34.894	29.9458	32.14	37.3447	43.4037	46.5846	57.1766	66.5851	36.2518	107.644	80.8593	15.1314	25.7834	29.8661	48.3728	-0.628206	0.249957	-2.51325	0.0119623	0.0413787	no	48.3728	1.02241	0.314078	3.25526	0.00113288	0.0150482	yes	48.3728	1.65061	0.365483	4.51625	6.29448e-06	0.000159541	yes
Gpr26	13.2668	22.4856	21.214	12.082	18.7092	20.6145	9.37944	8.53604	15.1713	6.23871	13.7743	15.3209	16.397	19.7089	17.8091	55.9314	6.04197	85.3024	100.836	1.51314	6.44585	5.1199	22.359	-2.00673	0.392709	-5.10997	3.22218e-07	5.55877e-06	yes	22.359	1.93222	0.593691	3.25459	0.00113554	0.0150709	yes	22.359	3.93895	0.657037	5.99503	2.03449e-09	3.62073e-07	yes
Ghitm	249.582	232.11	238.249	206.492	225.178	245.083	214.946	236.448	201.778	240.814	234.163	205.874	184.225	238.298	181.84	215.736	196.968	212.241	220.698	281.444	253	292.688	227.63	0.0731915	0.0914824	0.800061	0.423676	0.608396	no	227.63	-0.317462	0.0975516	-3.2543	0.00113672	0.0150737	no	227.63	-0.390654	0.120654	-3.23781	0.0012045	0.00903722	no
Acaa1a	218.902	199.469	227.642	236.147	230.524	238.212	253.245	230.473	188.124	225.841	284.668	218.323	234.38	274.133	242.766	186.438	204.219	258.954	252.091	170.228	133.751	213.329	223.721	0.0408483	0.1105	0.369669	0.711629	0.831885	no	223.721	0.413056	0.126948	3.25373	0.00113899	0.0150911	no	223.721	0.372208	0.152765	2.43647	0.0148313	0.0615682	no
Prr18	53.0672	68.9075	73.4329	53.8196	62.8093	80.1674	46.1156	60.6059	43.9967	61.1394	64.28	63.1987	75.2332	96.7527	84.3589	63.9217	22.9595	151.31	108.447	17.4011	33.8407	41.8125	64.8899	-0.40126	0.281647	-1.42469	0.154247	0.302857	no	64.8899	1.10169	0.338637	3.2533	0.00114072	0.0151013	yes	64.8899	1.50295	0.400111	3.75633	0.000172424	0.00204573	yes
Rb1cc1	177.443	188.589	198.269	141.688	197.783	179.422	193.842	232.18	153.23	167.198	206.614	127.355	156.253	202.464	180.903	146.487	135.34	204.117	229.26	114.242	112.802	143.357	172.22	0.00489865	0.143868	0.0340495	0.972838	0.986395	no	172.22	0.540883	0.166324	3.25199	0.00114602	0.0151587	no	172.22	0.535985	0.199505	2.68657	0.00721896	0.0356079	no
Gtf2ird2	67.1632	65.2808	67.7215	65.9016	64.8139	67.1879	60.1848	79.3852	53.0995	63.6349	52.8014	52.6656	67.5169	61.8142	74.0483	43.9461	36.2518	27.4186	43.7591	38.5851	45.121	50.3457	56.7567	0.782959	0.160211	4.88705	1.0236e-06	1.4805e-05	no	56.7567	0.54411	0.167384	3.25068	0.0011513	0.0152157	no	56.7567	-0.238848	0.214703	-1.11246	0.265939	0.46905	no
Selenoi	155.056	153.047	136.259	148.279	126.287	150.409	157.887	150.234	159.298	158.463	126.264	157.997	154.324	145.129	133.1	145.155	107.547	166.543	179.793	99.8673	124.083	113.491	143.114	-0.0310337	0.107903	-0.287607	0.773647	0.870039	no	143.114	0.410129	0.126219	3.24934	0.00115672	0.0152745	no	143.114	0.441163	0.151157	2.91857	0.00351642	0.0207319	no
Fam149b	190.71	150.871	153.393	164.754	155.687	173.314	175.865	163.892	142.61	129.765	126.264	115.864	124.424	165.734	150.909	119.853	131.715	107.644	124.618	110.459	106.357	120.318	141.137	0.344165	0.121271	2.83799	0.00453991	0.0186077	no	141.137	0.44245	0.136183	3.24894	0.00115835	0.0152832	no	141.137	0.0982845	0.166388	0.590696	0.554724	0.730637	no
Oard1	257.044	276.355	276.597	298.754	302.688	326.014	306.395	315.834	215.432	252.044	325.991	317.909	244.025	288.466	269.011	137.165	240.47	134.047	186.452	228.484	154.701	221.862	253.443	0.707317	0.134581	5.25569	1.47469e-07	2.86273e-06	no	253.443	0.482812	0.14863	3.24841	0.00116052	0.0152861	no	253.443	-0.224505	0.182247	-1.23187	0.217997	0.412398	no
Sdf4	364.008	446.811	348.399	383.328	339.438	325.251	334.533	378.147	339.837	376.818	296.147	411.749	436.931	310.863	401.173	422.149	420.521	411.28	409.053	526.573	404.477	466.765	388.83	-0.178707	0.0975842	-1.83131	0.0670536	0.163041	no	388.83	-0.351563	0.108222	-3.24853	0.00116003	0.0152861	no	388.83	-0.172855	0.131233	-1.31717	0.187782	0.375996	no
Gpr107	91.2093	118.231	72.617	86.7704	92.2095	96.2009	81.2885	93.0429	77.3736	87.342	78.0543	89.0527	81.9848	92.2734	103.105	69.2485	85.796	63.9768	94.1773	63.5519	64.4585	63.1455	83.8686	0.197035	0.133697	1.47375	0.14055	0.282838	no	83.8686	0.501381	0.154366	3.24801	0.00116214	0.0152947	no	83.8686	0.304347	0.186895	1.62844	0.103432	0.253389	no
Msantd3	369.812	404.741	371.244	342.688	302.688	331.359	348.603	366.196	350.457	331.9	321.4	372.489	353.017	359.239	362.743	218.399	286.389	200.055	198.819	275.392	285.229	293.541	320.291	0.65141	0.0893497	7.29057	3.0865e-13	2.71143e-11	no	320.291	0.311953	0.0960663	3.24727	0.00116518	0.0153218	no	320.291	-0.339457	0.119698	-2.83594	0.00456916	0.0253575	no
Zfp426	61.359	87.0411	62.826	62.6065	46.7729	72.5324	73.4723	72.5564	87.9934	76.1123	68.8714	35.4296	58.8362	60.0225	67.4871	59.9266	67.6701	69.0543	69.4438	40.0982	37.0637	46.0791	62.8752	-0.0164884	0.171463	-0.0961629	0.923391	0.959898	no	62.8752	0.669384	0.206289	3.24489	0.00117496	0.0154246	no	62.8752	0.685873	0.244942	2.80015	0.00510796	0.0275248	no
Nop14	315.087	358.319	282.309	308.639	299.347	303.109	312.648	321.809	233.638	476.638	309.921	339.932	356.875	345.801	272.76	368.881	341.976	297.543	253.042	469.83	404.477	446.285	337.221	0.0363338	0.126429	0.287386	0.773817	0.870179	no	337.221	-0.451827	0.139267	-3.24432	0.00117731	0.0154426	no	337.221	-0.488161	0.169557	-2.87903	0.00398897	0.0228606	no
Acy1	119.401	129.836	129.732	141.688	121.61	116.815	112.553	104.14	130.473	122.279	66.5757	167.572	126.353	111.086	130.288	89.224	89.4212	67.0233	53.272	86.249	80.5732	87.0384	108.327	0.733272	0.150993	4.85634	1.19578e-06	1.70241e-05	no	108.327	0.532217	0.164151	3.24224	0.00118596	0.0155342	no	108.327	-0.201055	0.204205	-0.984574	0.324833	0.530641	no
Cdon	1366.48	1357.84	1016.64	985.229	1157.3	1304.06	1222.45	1200.17	1166.67	1003.19	1184.59	1623.06	1087.99	1225.53	1067.61	468.759	408.437	177.713	261.603	783.807	744.496	874.65	985.83	1.86934	0.162612	11.4957	1.38661e-30	1.14925e-27	yes	985.83	0.58019	0.179	3.24129	0.00118992	0.015569	no	985.83	-1.28915	0.218895	-5.88936	3.87699e-09	5.76107e-07	yes
Lss	70.4799	64.5555	63.6419	79.0819	83.5231	96.9644	65.6561	87.0676	80.4078	33.6891	43.6186	72.7742	63.6588	46.5846	65.6125	30.6291	51.9609	54.8373	63.7361	43.1245	46.7324	29.0128	60.7886	0.430259	0.215368	1.99779	0.0457399	0.121626	no	60.7886	0.805234	0.248585	3.23926	0.00119839	0.0156279	no	60.7886	0.374975	0.300507	1.24781	0.212102	0.405088	no
Ten1	390.542	409.819	339.423	411.885	320.06	421.452	364.235	373.025	279.152	306.945	273.19	375.362	409.924	388.803	407.735	428.808	334.725	459.008	426.176	267.069	267.503	293.541	361.29	-0.170838	0.109181	-1.56472	0.117649	0.248834	no	361.29	0.407143	0.125687	3.23934	0.00119807	0.0156279	no	361.29	0.577981	0.150653	3.83651	0.000124796	0.00159498	no
Sys1	815.908	829.066	838.767	810.589	719.635	774.188	700.332	793.852	764.633	839.731	730.037	872.333	800.558	872.566	801.409	756.406	879.711	863.179	816.203	721.768	572.07	701.427	785.199	-0.055308	0.0685549	-0.80677	0.419799	0.60538	no	785.199	0.252664	0.0779998	3.23929	0.00119829	0.0156279	no	785.199	0.307972	0.0939541	3.2779	0.00104584	0.00809242	no
Wdr89	310.941	259.673	246.408	285.574	244.556	313.798	246.992	295.347	386.868	396.782	241.05	305.46	300.933	275.029	278.384	282.321	373.394	192.946	243.529	397.956	369.025	485.538	306.023	0.101255	0.145315	0.6968	0.485928	0.662749	no	306.023	-0.518097	0.15999	-3.23832	0.00120237	0.0156667	no	306.023	-0.619353	0.194861	-3.17844	0.00148071	0.0105726	no
Trak2	137.643	169.005	176.239	160.361	150.342	217.597	161.795	195.475	112.268	132.261	133.151	144.591	172.65	188.13	177.154	126.512	96.6715	164.512	139.839	93.0582	111.191	129.704	149.552	0.299462	0.14977	1.99948	0.0455568	0.121258	no	149.552	0.551532	0.170374	3.23719	0.00120713	0.0157158	no	149.552	0.25207	0.206226	1.2223	0.221594	0.416488	no
Ralgapa1	160.031	146.519	159.105	131.803	112.255	114.525	96.9209	112.676	122.887	113.545	117.081	86.18	109.956	127.212	107.792	71.9119	106.339	129.985	104.641	81.7096	66.07	92.1583	112.332	0.226156	0.157029	1.44022	0.149804	0.296556	no	112.332	0.584396	0.180543	3.23688	0.00120846	0.01572	no	112.332	0.358239	0.217823	1.64463	0.100046	0.247284	no
Fxr1	385.566	312.623	311.682	302.049	309.369	297.001	364.235	363.635	379.282	370.58	342.061	341.847	314.436	329.676	252.139	213.072	244.096	171.62	202.624	259.504	235.274	268.795	298.689	0.675994	0.105757	6.39198	1.63748e-10	7.41454e-09	no	298.689	0.373053	0.115275	3.23619	0.00121137	0.0157448	no	298.689	-0.302941	0.14244	-2.1268	0.0334367	0.112895	no
Gm6863	63.8465	58.0274	78.3285	56.0163	67.4866	67.1879	61.748	70.8492	62.2023	53.6529	64.28	75.6469	70.4105	75.2521	69.3617	55.9314	73.712	57.8838	38.0514	69.6045	93.4649	130.558	68.7956	0.24971	0.168803	1.47929	0.139062	0.281029	no	68.7956	-0.55725	0.172217	-3.23575	0.00121325	0.0157464	no	68.7956	-0.806959	0.217521	-3.70981	0.000207417	0.00234172	no
Aplnr	33.167	22.4856	43.2438	48.3278	37.4183	14.5065	60.1848	21.3401	24.2741	52.4052	34.4357	58.4109	27.9713	12.542	27.1823	35.9559	80.9624	35.5427	37.1001	127.86	56.4012	56.3189	43.0926	-0.455736	0.346301	-1.31601	0.18817	0.350484	no	43.0926	-1.22758	0.379388	-3.23569	0.0012135	0.0157464	yes	43.0926	-0.771847	0.460663	-1.67552	0.0938332	0.235808	no
Ccdc22	183.248	186.413	124.02	128.508	148.337	164.152	144.6	147.674	112.268	133.508	103.307	152.251	160.112	140.65	152.783	102.541	107.547	96.473	127.472	108.946	111.191	98.1315	133.37	0.434243	0.131619	3.29924	0.000969459	0.00514356	no	133.37	0.475552	0.147018	3.23465	0.00121791	0.0157906	no	133.37	0.0413086	0.180076	0.229395	0.818562	0.905193	no
Mak16	237.973	212.525	190.11	191.115	193.105	229.813	238.394	230.473	254.878	248.301	238.754	192.469	228.593	292.05	181.84	266.34	229.595	186.853	206.429	295.819	312.624	282.448	233.659	0.012958	0.115705	0.111992	0.91083	0.952397	no	233.659	-0.407315	0.125995	-3.23278	0.00122591	0.0158812	no	233.659	-0.420273	0.154148	-2.72643	0.00640237	0.0326953	no
Fau	1533.97	1518.14	1386.25	1408.1	1609.66	1454.47	1592.94	1665.38	1899.44	2106.19	1607	2111.41	1970.53	1746.92	1751.85	1872.37	1941.89	1742.61	1785.56	2458.1	2033.67	2094.04	1785.93	-0.118877	0.104457	-1.13804	0.255103	0.43478	no	1785.93	-0.378138	0.117027	-3.2312	0.00123271	0.0159562	no	1785.93	-0.259262	0.141474	-1.83257	0.066866	0.185284	no
Mttp	54.7256	55.126	31.8209	41.7377	42.7638	51.1545	44.5523	39.2658	50.0652	61.1394	34.4357	20.1087	30.8649	38.5219	22.4957	46.6095	50.7525	34.5272	32.3437	53.7165	69.2929	96.4249	45.5657	0.0190261	0.242359	0.0785035	0.937428	0.967609	no	45.5657	-0.824957	0.255351	-3.23068	0.00123495	0.015972	no	45.5657	-0.843983	0.316223	-2.66895	0.00760881	0.0371021	no
0610037L13Rik	255.386	253.87	243.961	253.721	189.764	199.273	211.819	209.133	192.675	177.179	188.248	234.601	246.919	223.069	216.521	173.121	155.883	159.434	155.06	183.847	157.923	163.837	202.057	0.458973	0.106864	4.29495	1.74735e-05	0.000168999	no	202.057	0.380593	0.117849	3.22951	0.00124005	0.0160247	no	202.057	-0.0783805	0.145079	-0.540261	0.589017	0.757131	no
Slirp	25.7044	25.387	33.4528	24.1639	73.5003	111.471	112.553	61.4595	142.61	68.6259	82.6457	27.7691	56.9071	90.4817	45.9287	47.9412	55.5861	52.8063	64.6874	118.782	149.866	225.276	77.1639	0.23809	0.378164	0.629595	0.52896	0.699858	no	77.1639	-1.33608	0.41378	-3.22896	0.00124241	0.0160421	yes	77.1639	-1.57417	0.505038	-3.11694	0.0018274	0.0124466	yes
Pmvk	277.774	308.271	212.14	324.016	231.192	254.245	246.992	255.228	227.569	197.143	174.474	279.606	285.5	233.819	295.256	186.438	218.719	234.582	289.191	229.241	140.197	149.331	238.678	0.127785	0.147589	0.865816	0.386591	0.574	no	238.678	0.54384	0.168448	3.22854	0.00124425	0.0160527	no	238.678	0.416055	0.20292	2.05033	0.0403318	0.129067	no
3110035E14Rik	53.0672	28.2884	71.8011	26.3606	16.7046	30.54	23.4486	24.7545	24.2741	17.4684	25.2528	16.2784	29.9004	41.2095	55.3019	21.3072	12.0839	24.3721	52.3207	4.53942	16.1146	14.5064	28.6316	0.225497	0.384317	0.586748	0.557373	0.723128	no	28.6316	1.5212	0.471261	3.22794	0.00124685	0.016073	yes	28.6316	1.29571	0.556496	2.32833	0.0198946	0.0768079	no
Slc45a4	111.939	92.1185	97.9106	97.754	120.273	106.126	130.531	108.408	98.6133	82.351	103.307	117.779	91.6301	112.878	104.98	125.18	109.964	143.186	167.426	159.636	128.917	135.677	115.754	-0.378609	0.121515	-3.11574	0.00183484	0.00875413	no	115.754	-0.432662	0.13405	-3.22761	0.00124827	0.0160781	no	115.754	-0.054053	0.162117	-0.333419	0.738818	0.858299	no
Epop	374.787	301.742	363.085	332.803	323.401	274.86	398.626	357.66	289.772	346.873	362.723	470.16	369.414	338.634	329.937	205.082	200.593	143.186	88.4695	254.208	236.885	232.102	299.773	1.14187	0.151479	7.5381	4.76874e-14	4.94057e-12	yes	299.773	0.532521	0.165074	3.22595	0.00125555	0.0161587	no	299.773	-0.609346	0.203606	-2.99277	0.00276457	0.0171308	no
Coro1a	140.96	181.336	179.503	192.213	144.328	190.875	131.312	142.552	125.922	128.518	80.35	169.487	157.218	133.483	208.085	368.881	187.301	545.326	385.271	97.5976	85.4076	91.3049	184.874	-1.26795	0.196414	-6.45548	1.07876e-10	5.20331e-09	yes	184.874	0.752713	0.233353	3.22565	0.00125689	0.0161626	no	184.874	2.02066	0.275721	7.32864	2.32501e-13	2.2636e-10	yes
Hacd2	29.8503	25.387	18.7662	27.459	22.0501	32.8305	28.1383	23.0473	21.2398	32.4413	20.6614	36.3871	39.5456	34.0426	23.433	31.9608	38.6686	40.6202	37.1001	57.4993	32.2293	41.8125	31.5987	-0.418856	0.202701	-2.06638	0.038793	0.106665	no	31.5987	-0.695969	0.215903	-3.22353	0.00126621	0.0162692	no	31.5987	-0.277112	0.263433	-1.05193	0.292833	0.49735	no
Sncaip	110.28	146.519	115.861	94.4589	130.296	216.834	91.4496	138.284	80.4078	119.783	110.194	90.9678	131.176	122.733	119.977	89.224	73.712	95.4575	157.913	50.6902	58.0127	98.1315	111.016	0.21995	0.218979	1.00444	0.315168	0.502416	no	111.016	0.812891	0.252377	3.22094	0.00127769	0.0163648	no	111.016	0.592941	0.303314	1.95487	0.050598	0.151904	no
Fnbp1l	503.309	612.189	522.19	501.95	523.857	668.062	509.616	585.573	456.656	432.967	546.38	460.584	542.065	648.602	499.592	479.412	410.854	783.97	883.744	350.292	349.688	400.206	530.534	-0.261324	0.147829	-1.76775	0.0771024	0.181323	no	530.534	0.542689	0.168489	3.22092	0.00127782	0.0163648	no	530.534	0.804013	0.202508	3.97028	7.17878e-05	0.00103318	no
Blvra	61.359	60.2034	81.5922	64.8032	69.4912	80.1674	52.3686	63.1667	56.1338	66.1304	43.6186	77.562	71.375	63.6059	79.6723	122.517	107.547	162.481	121.765	103.65	83.7961	93.8649	81.2213	-0.948127	0.135218	-7.01183	2.35215e-12	1.64245e-10	no	81.2213	-0.502831	0.156102	-3.22117	0.0012767	0.0163648	no	81.2213	0.445296	0.183514	2.42649	0.0152456	0.062917	no
Tada2a	228.023	263.299	188.478	188.918	205.801	204.618	200.876	188.647	151.713	170.941	190.544	174.275	236.309	178.276	193.088	145.155	160.716	138.109	148.401	136.939	151.478	157.864	181.93	0.424871	0.117333	3.62108	0.000293378	0.00184881	no	181.93	0.420559	0.130588	3.22051	0.00127964	0.0163749	no	181.93	-0.00431251	0.159972	-0.026958	0.978493	0.988127	no
Nup35	147.593	130.562	120.756	135.098	90.8731	116.052	132.094	145.113	116.819	96.0762	114.786	101.501	124.424	126.316	115.29	102.541	100.297	90.38	78.9567	65.0651	78.9617	109.225	110.854	0.38781	0.142729	2.7171	0.00658562	0.0251889	no	110.854	0.518193	0.16093	3.21999	0.00128197	0.0163912	no	110.854	0.130383	0.196363	0.66399	0.506697	0.696135	no
Scube1	64.6757	66.7315	68.5374	66.9999	48.1093	101.545	44.5523	46.0946	71.305	49.9097	61.9843	36.3871	73.3041	83.3148	61.8632	61.2583	85.796	134.047	244.48	30.2628	29.0063	33.2794	71.0656	-1.06769	0.25864	-4.12808	3.65803e-05	0.00031827	yes	71.0656	1.02596	0.318749	3.2187	0.00128775	0.0164302	yes	71.0656	2.09364	0.372438	5.62144	1.89371e-08	1.94676e-06	yes
Cenpn	245.436	229.208	203.164	208.688	190.433	180.949	197.75	215.962	198.744	209.621	245.641	213.535	196.764	246.361	184.652	114.526	120.839	46.7132	64.6874	143.748	148.255	150.184	179.812	1.30341	0.153133	8.51163	1.71511e-17	3.2054e-15	yes	179.812	0.516434	0.160453	3.2186	0.00128818	0.0164302	no	179.812	-0.78698	0.202865	-3.87933	0.000104745	0.00138802	no
Rhobtb2	183.248	146.519	157.473	168.049	173.06	199.273	151.634	175.842	125.922	162.207	140.039	176.19	171.686	145.129	168.718	167.794	147.424	213.256	237.821	130.13	122.471	107.518	162.337	-0.233925	0.118188	-1.97926	0.0477862	0.125856	no	162.337	0.449924	0.139799	3.21837	0.0012892	0.0164302	no	162.337	0.683849	0.166091	4.11732	3.83308e-05	0.000640821	no
Klhl7	330.841	345.263	373.692	303.147	316.719	339.757	313.43	342.295	317.08	283.238	316.808	233.644	309.613	357.448	276.51	243.701	250.138	240.675	260.652	240.589	238.497	268.795	295.57	0.352766	0.0968202	3.64351	0.000268941	0.00171753	no	295.57	0.347193	0.107908	3.21749	0.00129316	0.0164407	no	295.57	-0.00557289	0.13181	-0.0422796	0.966276	0.982053	no
Rwdd3	116.085	121.858	123.204	125.213	110.919	143.538	100.829	128.894	101.648	102.315	107.899	101.501	108.027	134.379	104.043	226.389	107.547	166.543	214.039	58.2559	74.1273	98.1315	121.608	-0.626594	0.151458	-4.13708	3.5175e-05	0.000308436	no	121.608	0.591378	0.183989	3.2142	0.00130809	0.0165768	no	121.608	1.21797	0.215945	5.64021	1.69842e-08	1.79048e-06	yes
Ap3d1	582.081	617.266	610.309	600.803	623.416	702.419	614.353	623.985	521.892	531.538	509.648	600.387	626.943	643.226	534.273	661.855	641.657	735.226	777.2	786.833	646.197	743.239	633.398	-0.236658	0.0791091	-2.99154	0.00277577	0.0124038	no	633.398	-0.283818	0.0883176	-3.21361	0.00131078	0.016591	no	633.398	-0.0471606	0.106801	-0.441574	0.658798	0.80667	no
Abhd10	63.0173	57.3021	60.3782	42.836	49.4457	46.5735	57.0583	62.3131	54.6166	67.3781	61.9843	30.6418	55.9426	72.5645	46.866	63.9217	80.9624	70.0699	39.954	95.3279	59.6242	101.545	60.9238	-0.201383	0.19072	-1.05591	0.29101	0.477575	no	60.9238	-0.658462	0.204905	-3.21349	0.00131132	0.016591	no	60.9238	-0.457079	0.251025	-1.82085	0.0686292	0.188664	no
Hist1h4c	19.9002	32.6404	31.8209	35.1475	21.3819	26.7225	30.4832	25.6081	31.8597	13.7252	11.4786	37.3447	28.9358	18.813	34.6809	34.6242	22.9595	22.3411	21.8796	13.6183	11.2802	15.3597	24.6639	0.105598	0.2415	0.437257	0.661925	0.798307	no	24.6639	0.984266	0.30632	3.2132	0.00131265	0.0165945	no	24.6639	0.878668	0.359812	2.44202	0.0146053	0.0609052	no
Nhlrc2	56.3839	29.0137	37.5324	38.4426	55.4593	58.7894	68.7826	92.1893	69.7879	59.8917	55.0971	61.2836	56.9071	56.4391	42.1794	87.8923	70.0869	72.1009	77.0541	82.4662	133.751	71.6787	65.1459	-0.459881	0.215371	-2.1353	0.0327369	0.0934366	no	65.1459	-0.760397	0.236739	-3.21197	0.0013183	0.0166526	no	65.1459	-0.300516	0.286728	-1.04809	0.294598	0.499475	no
Frzb	38.9712	41.3445	34.2687	25.2623	41.4274	20.6145	64.8745	38.4122	39.4453	54.9007	29.8443	54.5807	25.0777	21.5006	30.9316	11.9853	45.919	4.06202	2.85386	133.156	80.5732	71.6787	41.4402	1.23823	0.413388	2.99533	0.00274152	0.0122795	yes	41.4402	-1.34732	0.419827	-3.20924	0.00133087	0.0167979	yes	41.4402	-2.58555	0.533639	-4.84513	1.26526e-06	4.62047e-05	yes
Tdrkh	237.973	199.469	200.717	225.164	227.183	238.212	238.394	235.595	172.953	184.666	172.179	183.851	181.331	232.027	181.84	137.165	109.964	149.279	161.719	139.209	148.255	177.49	187.938	0.574748	0.121212	4.74168	2.11952e-06	2.7919e-05	no	187.938	0.427014	0.133244	3.20475	0.00135179	0.0170349	no	187.938	-0.147734	0.164226	-0.899578	0.368345	0.574705	no
Cttnbp2	140.96	169.73	168.896	97.754	175.733	262.644	119.588	128.894	54.6166	93.5807	91.8285	96.7131	194.835	175.588	147.159	93.2191	35.0434	167.558	186.452	31.776	59.6242	91.3049	126.523	0.228886	0.332043	0.689327	0.490618	0.66702	no	126.523	1.22	0.380762	3.20411	0.0013548	0.0170451	yes	126.523	0.991117	0.457468	2.16653	0.0302709	0.10541	no
Psma6	278.603	228.483	244.776	260.311	305.36	395.493	402.534	349.124	409.625	260.778	360.427	249.922	288.394	439.866	337.435	398.179	351.643	369.644	311.07	484.205	433.484	482.978	347.379	-0.157824	0.153015	-1.03143	0.302341	0.489444	no	347.379	-0.545269	0.17021	-3.20351	0.00135762	0.0170669	no	347.379	-0.387445	0.206216	-1.87883	0.0602677	0.171744	no
Arhgap44	39.8004	45.6966	26.1095	36.2459	32.0729	51.918	28.9199	30.7298	33.3768	31.1936	39.0271	41.1749	36.6521	31.355	39.3675	45.2778	38.6686	75.1474	63.7361	22.6971	16.1146	21.3329	37.5734	-0.633686	0.189766	-3.33931	0.000839875	0.00454328	no	37.5734	0.817608	0.255313	3.20237	0.001363	0.0171072	no	37.5734	1.45129	0.290742	4.99169	5.98546e-07	2.53364e-05	yes
Atg10	28.192	44.9712	31.005	23.0656	34.7456	40.4655	32.828	52.9235	37.9282	42.4233	25.2528	27.7691	37.6166	30.4592	32.8062	26.634	29.0015	31.4807	21.8796	21.184	17.7261	20.4796	31.4017	0.371014	0.21238	1.74694	0.0806478	0.187555	no	31.4017	0.806827	0.251938	3.20248	0.00136249	0.0171072	no	31.4017	0.435813	0.304214	1.43259	0.151975	0.328631	no
Mybl2	167.493	129.111	109.333	168.049	118.269	126.741	110.99	104.14	80.4078	67.3781	117.081	95.7556	70.4105	75.2521	83.4215	13.317	44.7106	14.2171	18.0744	56.7428	40.2866	73.3853	85.6621	2.27328	0.284555	7.98891	1.36139e-15	1.86707e-13	yes	85.6621	0.915296	0.286029	3.20001	0.00137422	0.0172342	no	85.6621	-1.35799	0.370923	-3.6611	0.000251134	0.00270602	yes
Ewsr1	1606.11	1729.94	1607.37	1567.36	1677.81	1791.17	1628.9	1854.88	1389.69	1449.88	1324.63	1685.3	1654.16	1347.37	1289.75	1410.27	1517.74	1219.62	1268.06	2119.91	1801.62	2014.68	1588.92	0.219545	0.092665	2.36924	0.0178248	0.0575743	no	1588.92	-0.330121	0.103201	-3.19882	0.00137989	0.0172916	no	1588.92	-0.549667	0.125151	-4.39204	1.12291e-05	0.000247146	no
Slc45a1	30.6795	24.6616	36.7165	39.5409	32.741	64.8974	19.5405	32.437	19.7227	27.4503	16.07	25.854	48.2264	29.5633	42.1794	55.9314	19.3343	157.403	139.839	3.78285	12.8917	17.9197	40.7901	-1.50502	0.374259	-4.02133	5.78703e-05	0.000467429	yes	40.7901	1.53746	0.480669	3.19858	0.00138108	0.0172927	yes	40.7901	3.04248	0.555063	5.48132	4.22161e-08	3.49825e-06	yes
Dcaf13	169.152	192.216	171.344	174.639	173.728	199.273	182.899	204.011	200.261	187.161	211.206	177.148	185.189	224.86	184.652	219.731	199.385	184.822	183.598	251.938	201.433	239.782	196.292	-0.0572531	0.090707	-0.631187	0.527918	0.69916	no	196.292	-0.311637	0.0974485	-3.19797	0.00138399	0.0173152	no	196.292	-0.254384	0.119911	-2.12144	0.0338847	0.114082	no
Nudt10	88.7217	87.7664	107.702	93.3606	81.5185	93.1469	77.3804	76.8244	106.199	101.067	112.49	74.6894	88.7365	95.8569	84.3589	133.17	79.754	159.434	141.742	59.0125	59.6242	66.5587	94.0506	-0.513189	0.138077	-3.71669	0.000201851	0.00134166	no	94.0506	0.547971	0.171406	3.19691	0.00138907	0.0173496	no	94.0506	1.06116	0.199871	5.30922	1.10095e-07	7.56093e-06	yes
Clip1	417.075	378.629	362.269	306.442	402.247	406.182	463.501	424.241	359.559	395.534	424.707	362.914	377.13	387.907	351.495	265.009	228.386	304.652	345.317	262.53	330.35	314.874	357.77	0.435289	0.103081	4.22277	2.41322e-05	0.000223425	no	357.77	0.366881	0.114752	3.19716	0.0013879	0.0173496	no	357.77	-0.0684081	0.140043	-0.48848	0.62521	0.783097	no
Tmem80	169.981	161.026	201.533	153.77	148.337	180.949	132.094	134.869	148.679	143.49	137.743	173.318	189.047	131.691	171.53	230.384	201.802	326.993	282.532	220.919	220.771	209.916	185.062	-0.71634	0.123898	-5.78171	7.39434e-09	2.06684e-07	no	185.062	-0.448434	0.1403	-3.19625	0.00139225	0.0173496	no	185.062	0.267906	0.167777	1.5968	0.11031	0.264321	no
G6pc3	123.547	153.047	145.234	132.902	138.982	122.16	150.071	144.259	141.093	153.472	121.673	187.681	178.438	129.004	138.723	159.804	190.926	106.628	125.57	220.162	186.93	186.023	151.651	-0.00499285	0.132938	-0.0375577	0.97004	0.98471	no	151.651	-0.459229	0.14367	-3.19641	0.00139151	0.0173496	no	151.651	-0.454236	0.17626	-2.57708	0.00996377	0.0455805	no
Cercam	24.0461	23.9363	41.612	34.0491	52.1184	33.594	53.9318	40.973	34.894	49.9097	45.9143	46.9202	43.4037	33.1468	42.1794	31.9608	51.9609	32.4962	27.5873	80.1965	56.4012	58.8789	42.7323	0.157471	0.220672	0.713601	0.475474	0.653378	no	42.7323	-0.722054	0.225883	-3.19658	0.00139066	0.0173496	no	42.7323	-0.879525	0.284062	-3.09624	0.00195989	0.0131541	no
Nrbp2	88.7217	94.2945	69.3533	82.377	114.928	111.471	77.3804	62.3131	62.2023	56.1484	48.21	55.5382	92.5947	62.7101	79.6723	21.3072	44.7106	52.8063	96.0798	36.3154	46.7324	40.9592	68.0375	0.51626	0.251923	2.04928	0.0404348	0.110352	no	68.0375	0.924851	0.289415	3.19558	0.00139548	0.017376	no	68.0375	0.40859	0.34957	1.16884	0.24247	0.44173	no
Hyi	69.6507	61.6541	59.5623	46.1311	52.1184	61.8434	42.9891	27.3153	37.9282	47.4142	34.4357	39.2598	62.6943	39.4178	69.3617	25.3023	45.919	43.6667	61.8336	22.6971	29.0063	31.5727	45.9897	0.181372	0.229778	0.789333	0.429917	0.614476	no	45.9897	0.876346	0.274263	3.19528	0.00139696	0.0173807	no	45.9897	0.694974	0.327116	2.12455	0.0336244	0.11332	no
Ndufaf3	296.845	395.312	303.523	347.082	349.46	364.189	293.108	361.928	277.635	260.778	261.711	344.72	358.804	340.426	350.558	347.574	241.679	504.706	401.442	251.938	217.548	227.836	322.673	-0.191595	0.134383	-1.42574	0.153944	0.302384	no	322.673	0.49343	0.15447	3.19434	0.00140151	0.0174235	no	322.673	0.685025	0.185205	3.69873	0.000216681	0.00241826	no
Kcnab2	51.4089	63.1048	51.4031	56.0163	59.4684	55.7355	55.495	58.8987	51.5824	38.68	32.14	57.4533	42.4392	43.0012	44.0541	37.2876	43.5022	66.0078	57.0771	32.5325	27.3949	36.6926	48.2444	-0.00234394	0.167667	-0.0139797	0.988846	0.99477	no	48.2444	0.653047	0.204489	3.19356	0.00140531	0.0174521	no	48.2444	0.655391	0.242309	2.70477	0.00683508	0.0342946	no
Sec61a2	376.446	330.031	389.195	303.147	349.46	344.338	274.349	210.84	355.008	321.918	264.007	289.182	348.194	233.819	321.501	165.131	205.427	219.349	255.896	223.188	254.611	189.436	282.931	0.567864	0.142134	3.99528	6.46183e-05	0.000514544	no	282.931	0.507171	0.158818	3.19341	0.00140603	0.0174521	no	282.931	-0.0606929	0.193332	-0.313931	0.753573	0.867116	no
Fancl	75.4549	50.0486	57.1145	62.6065	44.1002	39.702	35.9545	52.0699	43.9967	48.662	50.5057	58.4109	56.9071	68.0852	42.1794	11.9853	30.2099	17.2636	19.977	39.3417	19.3376	29.8661	43.3536	1.39653	0.240603	5.8043	6.46356e-09	1.84178e-07	yes	43.3536	0.772938	0.242115	3.19245	0.00141072	0.0174861	no	43.3536	-0.623596	0.316699	-1.96905	0.0489478	0.148552	no
Rnaset2a	203.977	207.448	212.14	164.754	211.146	166.443	176.646	189.5	223.018	192.152	174.474	235.559	148.537	215.902	239.017	114.526	186.093	91.3955	88.4695	146.018	132.14	127.998	174.88	0.727026	0.153929	4.72313	2.32247e-06	3.0262e-05	no	174.88	0.542838	0.170041	3.19239	0.00141099	0.0174861	no	174.88	-0.184188	0.208757	-0.882305	0.377612	0.582932	no
Cep170	228.852	272.729	263.543	278.983	241.215	330.595	232.141	246.692	209.364	234.576	268.598	183.851	192.906	290.258	215.584	265.009	155.883	317.853	326.291	143.748	157.923	193.703	238.65	-0.117132	0.156346	-0.749189	0.453743	0.634468	no	238.65	0.574327	0.179931	3.19193	0.00141324	0.0175001	no	238.65	0.691459	0.215761	3.20474	0.00135184	0.00986087	no
Snap91	70.4799	90.6678	74.2489	50.5245	64.1457	101.545	53.1502	75.9708	54.6166	52.4052	50.5057	45.0051	58.8362	87.7941	71.2364	145.155	48.3358	208.179	217.844	27.9931	29.0063	42.6659	78.196	-1.20966	0.256934	-4.70805	2.50103e-06	3.22143e-05	yes	78.196	1.00714	0.315726	3.18991	0.00142318	0.0175955	yes	78.196	2.21679	0.369075	6.00636	1.89737e-09	3.48927e-07	yes
Ddx20	179.931	184.237	172.975	157.065	157.692	182.476	196.187	200.597	144.127	152.225	156.109	152.251	179.402	185.443	126.538	161.136	131.715	119.83	110.349	211.083	199.821	261.115	169.196	0.382683	0.123562	3.0971	0.00195424	0.00921663	no	169.196	-0.411263	0.128922	-3.19001	0.00142268	0.0175955	no	169.196	-0.793946	0.161466	-4.91711	8.78317e-07	3.44479e-05	no
Usp6nl	111.939	99.3719	92.1991	114.229	124.282	105.363	94.576	122.065	104.682	119.783	68.8714	114.907	90.6656	105.711	98.4187	53.268	71.2952	70.0699	67.5413	87.0056	75.7388	65.7054	93.5313	0.676773	0.136006	4.97604	6.48994e-07	1.00257e-05	no	93.5313	0.463023	0.145181	3.18929	0.00142622	0.0176053	no	93.5313	-0.21375	0.182953	-1.16833	0.242674	0.441859	no
Gm21781	26.5336	37.7178	47.3235	30.7541	33.4092	32.8305	21.1037	17.0721	33.3768	19.9639	9.18285	16.2784	23.1487	14.3337	31.8689	19.9755	33.835	25.3876	41.8566	46.9074	45.121	63.1455	30.5057	-0.187901	0.283747	-0.662211	0.507836	0.68136	no	30.5057	-0.957805	0.300315	-3.18934	0.00142599	0.0176053	no	30.5057	-0.769905	0.369859	-2.08162	0.0373776	0.122309	no
Ndc1	303.478	290.862	283.941	327.311	240.546	242.029	319.683	307.298	283.703	324.413	337.47	328.442	299.968	247.257	262.45	154.477	218.719	127.954	143.644	252.695	177.261	211.623	258.419	0.864755	0.126415	6.84059	7.88704e-12	4.85002e-10	no	258.419	0.437553	0.137233	3.1884	0.00143064	0.0176286	no	258.419	-0.427202	0.169896	-2.51449	0.0119204	0.0520568	no
Ndst2	91.2093	92.8438	106.07	108.738	106.91	111.471	103.174	108.408	118.336	111.049	87.2371	105.331	92.5947	94.961	74.0483	82.5655	99.0883	73.1164	91.3234	132.4	143.42	123.731	102.637	0.223425	0.120926	1.84762	0.0646572	0.158692	no	102.637	-0.390252	0.122404	-3.18823	0.00143147	0.0176286	no	102.637	-0.613677	0.155494	-3.94662	7.9262e-05	0.00111594	no
Dus4l	26.5336	41.3445	28.5573	38.4426	24.7228	32.067	31.2648	27.3153	42.4796	44.9187	41.3228	43.09	30.8649	50.1681	34.6809	58.5948	58.0029	31.4807	23.7821	55.9862	59.6242	62.2922	40.3425	-0.253787	0.21884	-1.15969	0.246175	0.42405	no	40.3425	-0.742459	0.232842	-3.18868	0.00142925	0.0176286	no	40.3425	-0.488672	0.285844	-1.70958	0.0873439	0.224128	no
Plaa	247.094	277.081	200.717	260.311	191.101	238.975	233.704	227.912	162.333	198.391	167.587	195.341	196.764	180.068	185.59	191.765	145.007	139.124	150.303	153.584	130.529	168.957	192.829	0.442295	0.133981	3.30117	0.000962812	0.00511684	no	192.829	0.478217	0.150082	3.18638	0.00144066	0.0177279	no	192.829	0.0359224	0.182923	0.19638	0.844313	0.919659	no
Shank1	102.818	126.935	124.02	106.541	130.296	213.016	80.5069	122.919	77.3736	82.351	80.35	78.5196	195.799	178.276	152.783	202.419	74.9204	584.931	609.774	26.48	56.4012	67.4121	157.947	-1.57347	0.352692	-4.46133	8.14525e-06	8.86697e-05	yes	157.947	1.31181	0.41178	3.18571	0.00144401	0.0177552	yes	157.947	2.88528	0.490356	5.88406	4.00316e-09	5.86339e-07	yes
Tbc1d30	14.096	26.1123	17.9503	19.7705	20.7137	41.229	7.8162	33.2906	12.137	4.99097	9.18285	18.1936	39.5456	43.8971	36.5555	55.9314	13.2923	111.706	137.936	5.29599	6.44585	6.82654	31.0416	-1.78024	0.452138	-3.93738	8.23758e-05	0.000629019	yes	31.0416	1.9188	0.602582	3.1843	0.00145106	0.0178162	yes	31.0416	3.69904	0.689266	5.36664	8.02157e-08	5.74945e-06	yes
Ackr1	73.7966	77.6116	84.0399	64.8032	75.5048	103.072	60.1848	58.8987	24.2741	33.6891	39.0271	45.9627	56.9071	46.5846	54.3646	45.2778	29.0015	85.3024	89.4208	27.2365	24.172	34.1327	56.0575	-0.0497703	0.28318	-0.175755	0.860486	0.924183	no	56.0575	1.07488	0.337641	3.18348	0.00145514	0.0178162	yes	56.0575	1.12465	0.400903	2.80528	0.00502733	0.0272186	yes
A230056P14Rik	40.6296	38.4432	27.7413	20.8688	32.741	27.486	38.2994	37.5586	28.8254	26.2026	29.8443	27.7691	31.8294	49.2722	36.5555	25.3023	21.7511	19.2946	20.9283	13.6183	12.8917	27.3062	28.8709	0.61847	0.233219	2.65189	0.00800434	0.0296722	no	28.8709	0.851075	0.267307	3.18388	0.00145315	0.0178162	no	28.8709	0.232604	0.328369	0.708362	0.47872	0.674496	no
Dhrs4	493.359	519.345	382.667	463.508	340.106	376.405	307.177	434.485	229.086	259.531	376.497	384.937	466.831	667.415	488.344	217.067	196.968	149.279	118.911	190.656	204.656	334.5	345.533	1.28027	0.215319	5.94594	2.74878e-09	8.68989e-08	yes	345.533	0.761166	0.239078	3.18376	0.00145376	0.0178162	no	345.533	-0.519108	0.291391	-1.78148	0.0748336	0.200595	no
Orc4	72.9674	60.9288	88.9355	59.3114	63.4775	61.0799	62.5296	55.4843	86.4763	63.6349	55.0971	69.9016	52.0845	67.1894	61.8632	71.9119	80.9624	59.9148	73.249	88.5187	93.4649	90.4516	69.9743	-0.124117	0.139826	-0.887653	0.374727	0.562785	no	69.9743	-0.468614	0.147207	-3.18336	0.00145578	0.0178162	no	69.9743	-0.344496	0.182179	-1.89097	0.0586277	0.168463	no
Arid4b	517.405	522.247	426.727	410.787	490.447	618.434	557.295	653.007	476.378	477.886	560.154	459.627	514.093	592.162	480.846	246.365	277.931	221.38	327.242	264.8	470.547	389.966	452.533	0.945879	0.135103	7.00118	2.5381e-12	1.74932e-10	no	452.533	0.474099	0.149024	3.18136	0.00146583	0.0179114	no	452.533	-0.47178	0.182383	-2.58675	0.00968857	0.0446548	no
Cdc123	1380.58	1301.99	1135.76	1289.47	1004.95	1081.12	1142.73	1236.02	1033.16	1093.02	1271.83	1293.66	1242.31	1394.85	1196.02	949.503	937.714	858.102	754.369	1010.78	886.305	1012.89	1113.96	0.46527	0.0877547	5.30194	1.14578e-07	2.30158e-06	no	1113.96	0.31182	0.0980227	3.1811	0.00146719	0.0179141	no	1113.96	-0.153451	0.119016	-1.28932	0.197286	0.387754	no
Hnrnpr	1128.51	1107.6	1061.51	1057.72	1036.35	1085.7	1016.11	1276.99	1074.13	1008.18	1193.77	1240.03	1123.67	1295.41	1048.86	1139.94	1042.84	813.42	940.821	1333.08	1329.46	1420.77	1126.13	0.184342	0.0812616	2.2685	0.0232987	0.0714172	no	1126.13	-0.286213	0.0899872	-3.18059	0.00146974	0.0179313	no	1126.13	-0.470555	0.109423	-4.30035	1.70531e-05	0.000338888	no
Ccdc9	246.265	303.193	228.458	214.18	251.906	250.428	221.199	235.595	183.573	233.328	176.77	219.28	283.571	220.381	247.453	139.829	175.217	149.279	158.865	185.36	182.095	171.517	212.625	0.599242	0.113837	5.26403	1.40931e-07	2.75262e-06	no	212.625	0.395463	0.124466	3.17728	0.00148664	0.0180953	no	212.625	-0.203779	0.15378	-1.32513	0.185128	0.372619	no
Sec63	549.743	614.365	569.513	528.311	571.966	574.915	593.25	595.816	529.478	587.687	569.337	609.963	544.958	631.58	526.774	609.919	512.359	524.001	550.794	650.651	641.363	703.987	581.397	0.0659515	0.0625291	1.05473	0.291548	0.47817	no	581.397	-0.215811	0.0679206	-3.17739	0.00148605	0.0180953	no	581.397	-0.281762	0.0833579	-3.38015	0.000724462	0.00610207	no
Sema7a	231.34	319.876	238.249	218.574	256.583	341.284	172.738	250.96	106.199	133.508	167.587	207.79	277.784	288.466	257.763	218.399	113.589	328.008	368.147	80.953	117.637	163.837	220.876	-0.151078	0.258997	-0.583318	0.559679	0.725045	no	220.876	0.941203	0.296315	3.17636	0.00149138	0.018139	no	220.876	1.09228	0.355859	3.06942	0.00214474	0.0141538	yes
Reep1	189.052	186.413	180.319	180.131	178.405	258.826	154.761	180.964	182.055	174.684	197.431	141.718	146.608	206.943	165.906	347.574	169.175	650.939	582.187	94.5713	104.745	120.318	217.897	-1.27112	0.206164	-6.16558	7.02236e-10	2.59936e-08	yes	217.897	0.769191	0.242215	3.17565	0.00149499	0.0181619	no	217.897	2.04032	0.287434	7.09837	1.26235e-12	9.94912e-10	yes
Foxp4	354.887	472.923	447.125	319.623	390.888	519.18	291.544	322.662	274.6	319.422	231.867	434.73	571.965	438.075	471.472	247.696	212.677	249.814	315.827	198.978	211.102	321.701	346.307	0.609464	0.190612	3.19741	0.00138667	0.00691813	no	346.307	0.680614	0.21433	3.17554	0.00149558	0.0181619	no	346.307	0.0711499	0.259546	0.274133	0.783983	0.885103	no
Zfp334	80.43	58.0274	47.3235	70.295	56.1275	51.1545	47.6788	75.9708	45.5139	36.1845	80.35	45.9627	51.12	51.9598	54.3646	30.6291	36.2518	24.3721	37.1001	34.8022	35.4522	34.1327	49.3274	0.817423	0.20359	4.01504	5.94356e-05	0.000478068	no	49.3274	0.703289	0.221613	3.1735	0.00150614	0.0182761	no	49.3274	-0.114134	0.277374	-0.411481	0.68072	0.821153	no
Nos1	16.5835	58.0274	35.9006	17.5738	36.7501	116.815	6.25296	36.705	7.58564	26.2026	25.2528	23.9389	61.7298	66.2935	46.866	30.6291	4.83358	117.799	129.375	3.02628	0	14.5064	40.1203	-0.861959	0.691828	-1.24591	0.212796	0.381297	no	40.1203	2.67859	0.844188	3.17298	0.00150885	0.0182808	yes	40.1203	3.54055	0.993737	3.56286	0.000366835	0.0036175	yes
Gm17586	36.4837	27.563	41.612	27.459	33.4092	26.7225	29.7016	12.8041	25.7912	34.9368	29.8443	38.3022	30.8649	41.2095	36.5555	59.9266	58.0029	51.7908	49.4668	45.3942	43.5095	62.2922	38.3474	-0.786776	0.193545	-4.06509	4.80148e-05	0.000400747	no	38.3474	-0.685556	0.216139	-3.17183	0.00151479	0.0183386	no	38.3474	0.10122	0.257282	0.39342	0.694009	0.829583	no
Sec61a1	938.626	883.467	895.882	888.573	891.358	883.369	1012.98	933.843	796.492	890.888	812.683	946.065	927.876	873.462	843.589	924.201	965.507	966.761	880.89	1192.35	912.088	1033.37	922.469	-0.0591756	0.0653927	-0.904927	0.365504	0.554216	no	922.469	-0.230094	0.0725612	-3.17103	0.00151897	0.018375	no	922.469	-0.170919	0.0880911	-1.94025	0.0523497	0.155694	no
Tiam2	259.532	427.227	427.543	217.475	366.833	874.207	168.83	399.487	74.3393	223.346	181.361	140.761	525.668	491.826	403.985	371.545	42.2938	440.729	581.235	18.9143	95.0764	148.477	312.759	-0.0546243	0.552233	-0.0989153	0.921206	0.958619	no	312.759	1.98407	0.625732	3.1708	0.00152019	0.0183756	yes	312.759	2.0387	0.753749	2.70474	0.00683571	0.0342946	yes
Ankrd44	53.0672	36.2671	55.4827	50.5245	45.4365	65.6609	44.5523	46.9482	57.6509	39.9278	48.21	39.2598	44.3683	50.1681	49.678	46.6095	32.6266	74.1319	77.0541	24.2103	37.0637	28.1595	47.5935	-0.269311	0.187242	-1.43831	0.150347	0.297247	no	47.5935	0.743612	0.2349	3.16565	0.00154739	0.0186613	no	47.5935	1.01292	0.274332	3.69233	0.000222208	0.0024683	yes
Snrpd1	2282.72	1988.16	2127.92	2269.21	1991.86	1969.83	2438.65	2503.62	2471.4	2575.34	3158.9	2690.73	2337.05	2640.09	2226.14	2915.09	2911.02	2395.58	2121.37	3431.05	2800.72	3099.25	2515.71	-0.121505	0.109662	-1.10799	0.267865	0.449538	no	2515.71	-0.389293	0.122993	-3.16516	0.00154998	0.0186783	no	2515.71	-0.267787	0.148631	-1.8017	0.071593	0.194315	no
Usf2	986.718	965.431	1082.73	939.098	755.717	758.918	789.436	794.706	857.178	872.172	824.161	941.277	1025.29	976.486	942.945	892.24	878.502	869.272	953.188	749.005	642.974	760.306	875.352	0.00440476	0.0906611	0.0485849	0.96125	0.980591	no	875.352	0.324884	0.102661	3.16464	0.00155275	0.0186973	no	875.352	0.320479	0.1238	2.58868	0.00963452	0.0445048	no
Zmiz1	1125.19	1331	1054.99	1053.33	1238.15	1378.12	1008.29	1153.22	913.311	1013.17	1225.91	1005.43	1229.77	1150.28	1183.84	818.996	770.955	885.52	1046.41	658.216	947.541	994.115	1053.9	0.368977	0.111455	3.31055	0.000931124	0.00497199	no	1053.9	0.39586	0.125193	3.16199	0.00156697	0.0188541	no	1053.9	0.0268835	0.15149	0.17746	0.859147	0.928061	no
Tram1	170.81	132.738	132.179	152.672	138.982	116.052	140.692	122.065	87.9934	109.801	107.899	114.907	115.743	122.733	129.35	117.19	158.3	102.566	78.0054	198.978	167.592	174.077	131.424	0.166776	0.150673	1.10687	0.268349	0.450152	no	131.424	-0.50866	0.160964	-3.16009	0.00157719	0.018948	no	131.424	-0.675436	0.198778	-3.39794	0.000678942	0.00579534	no
Adgrb2	199.831	175.533	143.602	202.098	217.16	205.381	161.014	170.721	110.75	145.986	162.996	140.761	201.586	152.296	209.96	157.141	183.676	257.938	222.601	119.538	125.694	112.638	171.768	-0.243795	0.148692	-1.6396	0.101089	0.221985	no	171.768	0.549033	0.173825	3.15855	0.00158558	0.0190197	no	171.768	0.792829	0.207246	3.82553	0.000130488	0.00165877	no
Hook3	223.048	229.208	200.717	188.918	219.165	255.009	226.67	206.572	226.052	167.198	222.684	178.105	225.699	226.652	224.02	169.126	158.3	218.334	251.139	139.209	159.535	182.61	204.453	0.100466	0.117113	0.857854	0.390973	0.578389	no	204.453	0.423112	0.134019	3.1571	0.00159346	0.019091	no	204.453	0.322645	0.161603	1.99653	0.0458764	0.141793	no
Chpf	173.298	242.99	175.423	194.41	222.505	273.333	201.658	207.426	198.744	197.143	165.291	192.469	223.77	173.797	180.903	346.242	248.929	371.675	362.44	339.7	217.548	274.768	235.657	-0.717592	0.130913	-5.48143	4.21907e-08	9.363e-07	no	235.657	-0.466704	0.147865	-3.15628	0.00159796	0.0191244	no	235.657	0.250888	0.177329	1.41482	0.157122	0.335034	no
Rnf113a1	40.6296	46.4219	44.0598	40.6393	46.7729	38.9385	47.6788	52.0699	37.9282	26.2026	50.5057	53.6231	43.4037	53.7515	41.2421	30.6291	36.2518	27.4186	30.4411	36.3154	19.3376	24.7462	39.5003	0.516398	0.186986	2.7617	0.00575021	0.0225506	no	39.5003	0.66554	0.21092	3.15542	0.00160268	0.0191371	no	39.5003	0.149142	0.260449	0.572635	0.566892	0.740013	no
Rnasek	369.812	342.362	350.03	307.541	266.606	283.258	232.141	310.712	317.08	334.395	231.867	367.701	480.335	329.676	392.737	456.773	345.601	833.73	649.728	222.432	217.548	190.29	356.016	-0.802319	0.177051	-4.53156	5.85503e-06	6.73593e-05	no	356.016	0.644213	0.204192	3.15494	0.00160529	0.0191392	no	356.016	1.44653	0.244124	5.92539	3.11559e-09	4.91106e-07	yes
Tuba1a	21216.1	24636.3	23882.8	23669.7	20170.5	28196.8	17645.1	23540.7	17603.2	16085.9	21175.7	20451.5	23284.7	27637.2	24373.2	38178.5	22200.6	47366.2	39328	14607.9	15257.3	16479.3	23954	-0.725423	0.148163	-4.89613	9.77424e-07	1.42494e-05	no	23954	0.525623	0.1666	3.15501	0.00160492	0.0191392	no	23954	1.25105	0.20115	6.21948	4.988e-10	1.25085e-07	yes
Gdap1l1	101.159	158.85	117.493	124.115	94.214	203.091	71.9091	104.993	75.8564	83.5988	105.603	85.2225	158.183	159.463	160.282	154.477	101.505	301.605	361.488	45.3942	53.1783	79.3585	131.865	-0.933957	0.27539	-3.39139	0.000695387	0.00386252	no	131.865	1.02004	0.323408	3.15405	0.00161024	0.0191546	yes	131.865	1.954	0.384357	5.08382	3.69928e-07	1.82509e-05	yes
Ankrd10	733.82	624.52	535.245	631.557	724.312	752.047	725.344	642.764	506.721	515.318	608.364	521.868	613.44	450.617	468.66	243.701	339.559	287.388	331.999	376.772	496.331	435.192	525.706	1.0054	0.136471	7.36717	1.74283e-13	1.62861e-11	yes	525.706	0.475285	0.15068	3.15427	0.00160899	0.0191546	no	525.706	-0.530119	0.184221	-2.87762	0.00400682	0.0229232	no
Max	419.563	418.523	336.16	405.295	322.733	378.696	376.741	388.39	380.799	374.323	332.878	431.858	393.527	375.365	375.866	332.925	348.017	391.985	363.391	327.595	306.178	306.341	367.598	0.0837971	0.0783224	1.0699	0.284665	0.470158	no	367.598	0.280039	0.0887863	3.15408	0.00161004	0.0191546	no	367.598	0.196242	0.107472	1.82599	0.0678524	0.187167	no
Dscam	31.5087	63.1048	57.1145	34.0491	53.4548	111.471	32.828	54.6307	24.2741	28.6981	41.3228	26.8116	71.375	76.148	51.5526	91.8874	33.835	139.124	136.985	12.8617	17.7261	29.8661	55.4832	-0.984923	0.345521	-2.85054	0.00436444	0.0180163	no	55.4832	1.33138	0.422512	3.1511	0.00162655	0.0193115	yes	55.4832	2.3163	0.495724	4.67257	2.97456e-06	9.06665e-05	yes
Myt1	173.298	272.003	202.349	174.639	219.165	326.778	146.945	221.084	135.024	143.49	146.926	133.1	225.699	223.069	222.145	134.502	118.423	155.372	187.403	111.972	98.2993	148.477	178.189	0.411834	0.202616	2.03258	0.042095	0.113855	no	178.189	0.724111	0.229808	3.15094	0.00162744	0.0193115	no	178.189	0.312278	0.277694	1.12454	0.260785	0.46282	no
Vezf1	445.267	481.627	455.284	470.098	410.933	439.776	433.799	456.678	432.382	449.187	365.018	441.433	528.561	503.472	481.783	410.164	396.353	336.132	382.417	540.948	507.611	580.256	452.236	0.256778	0.0773572	3.31938	0.000902188	0.0048283	no	452.236	-0.261233	0.0828999	-3.15119	0.00162607	0.0193115	no	452.236	-0.518011	0.102495	-5.05402	4.32609e-07	2.02792e-05	no
Agbl3	15.7543	26.8377	31.005	23.0656	27.3956	25.1955	19.5405	19.6329	18.2055	13.7252	13.7743	23.9389	21.2196	24.1882	13.1225	26.634	19.3343	31.4807	25.6847	27.2365	33.8407	50.3457	24.1435	-0.262988	0.241291	-1.08992	0.275748	0.459492	no	24.1435	-0.788581	0.250281	-3.15078	0.00162834	0.0193115	no	24.1435	-0.525593	0.309834	-1.69637	0.0898155	0.228671	no
Rbfox1	85.405	106.625	100.358	66.9999	116.932	323.724	48.4605	101.579	34.894	48.662	57.3928	45.0051	152.395	171.109	119.04	135.834	38.6686	306.683	423.322	25.7234	20.949	39.2526	116.773	-1.1014	0.512435	-2.14935	0.0316071	0.0909609	no	116.773	1.87362	0.5947	3.15053	0.00162976	0.0193137	yes	116.773	2.97502	0.710398	4.18782	2.81652e-05	0.000503415	yes
Commd2	330.841	290.137	334.528	195.508	332.756	399.31	365.017	398.633	374.731	339.386	339.766	312.163	345.301	418.366	350.558	380.867	246.512	289.419	209.283	206.544	233.662	270.502	316.536	0.284233	0.148647	1.91213	0.055859	0.142035	no	316.536	0.52943	0.168121	3.1491	0.00163775	0.0193938	no	316.536	0.245196	0.203193	1.20672	0.22754	0.42434	no
Tpd52l1	22.3877	11.6055	19.5821	18.6721	35.4138	14.5065	28.9199	14.5113	27.3083	17.4684	9.18285	23.9389	14.4679	14.3337	25.3077	15.9804	35.0434	10.1551	9.51285	46.9074	46.7324	31.5727	22.4323	0.207179	0.330384	0.627087	0.530602	0.701058	no	22.4323	-1.05022	0.333577	-3.14836	0.00164187	0.019428	yes	22.4323	-1.2574	0.421716	-2.98163	0.00286719	0.0175889	yes
[truncated: 9,687 more rows]
