# Supplementary material for: Heterogeneous nuclear ribonucleoprotein U (HNRNPU) safeguards the developing mouse cortex
Source: Nat Commun. 2022 Jul 21;13:4209. doi: 10.1038/s41467-022-31752-z (PMC9304408; doi:10.1038/s41467-022-31752-z)
Supplement: Supplementary file 12 — Source Data [file 41467_2022_31752_MOESM12_ESM.xlsx]

## Sheet: Figure 2M
Figure 2V
Figure 2M
	Time-laps imaging Ex utero
	CAG-CRE	Cell #	Veable cell tracking (mim)
		1	190
		2	115
		3	290
		4	185
		5	295
		6	95
		7	300
		8	300
		9	135
		10	175
		11	140
		12	115
		13	50
		14	300
		15	205
	NoCre	1	165
		2	300
		3	300
		4	300
		5	300
		6	300
		7	300
		8	300
		9	300
		10	300
		11	300
		12	300
		13	300
		14	300
		15	300
		16	300
		17	300
		18	300
	Ta::Cre	1	70
		2	300
		3	300
		4	300
		5	300
		6	300
		7	285
		8	300
		9	300
		10	300
		11	300
	Tbr2:Cre	1	300
		2	95
		3	95
		4	300
		5	275
		6	300
		7	300
		8	300
		9	300
		10	300

## Sheet: Figure 2V
Figure 2V
	S/L to fl/fl E14+2DIV
		Green	Red	Calculated %
	NoCre	175	4	2.28571
		145	5	3.44828
		92	2	2.17391
		98	1	1.02041
		71	1	1.40845
	#cells	581	13
	CAG:: Cre	119	27	22.6891
		356	82	23.0337
		109	38	34.8624
		84	39	46.4286
		119	21	17.6471
	#cells	787	207
	Tbr2:: Cre	78	21	26.9231
		101	8	7.92079
		28	7	25
		16	10	62.5
		21	4	19.0476
		16	6	37.5
	#cells	182	35
	Ta:: Cre	27	20	74.0741
		29	18	62.069
		10	7	70
		49	52	106.122
		22	20	90.9091
	#cells	137	117

## Sheet: Figure 3C
Fig3 C
Hnrnpu			Arpp21			Cacnae1e			Cacng2			Camk2b			Dpp10			Grin2b			Grm5			Kcnj10			Gria2			Kcnq3			Neurod1			Syn1			Vamp2
WT	HET	KO	WT	HET	KO	WT	HET	KO	WT	HET	KO	WT	HET	KO	WT	HET	KO	WT	HET	KO	WT	HET	KO	WT	HET	KO	WT	HET	KO	WT	HET	KO	WT	HET	KO	WT	HET	KO	WT	HET	KO
0.0768645	-0.1445	-1.48117	-0.08778	0.195412	1.27048	0.23575	1.40389	2.49109	0.584968	0.140097	2.29353	0.33104	0.689925	2.49397	0.156656	1.90797	3.75704	0.68884	0.969985	3.01531	-0.26787	1.24009	3.22277	0.251702	0.461168	-2.01535	0.199352	0.88322	1.45107	0.481166	0.718564	2.09904	0.37804	0.434981	0.220765	0.247799	0.489504	1.70352	0.233868	0.350859	1.75692
0.0222876	-0.10872	-1.44872	0.318509	0.679499	1.2642	0.416395	0.891435	2.51354	0.713716	0.127419	2.5596	0.084691	0.801838	2.56149	0.063492	1.98359	3.80304	0.528201	0.946658	3.00354	-0.45597	1.16466	3.778	0.076619	0.192579	-2.04222	0.204538	0.949029	1.32608	0.300794	1.097	2.5357	0.153489	0.420875	0.080833	0.393732	1.00732	1.69881	0.33389	0.40905	1.64957
-0.00814798	-0.07632	-1.48816	0.446479	0.803965	1.32994	0.097854	1.68607	2.35124	0.589124	0.306746	2.2457	0.175355	0.721375	2.61685	0.058149	1.99848	3.8323	0.582055	0.895272	3.10014	-0.58955	0.514272	3.88006	0.082967	0.205206	-1.86628	0.023294	0.304126	1.34847	0.225816	1.24982	2.57224	-0.04162	0.654132	0.168603	0.356741	0.380156	1.70357	0.037032	0.365944	1.62602
0.116747	-0.16099	-2.11958	0.357688	0.614451	1.7105	-0.33808	0.520152	2.66734	-0.12189	0.0148	2.18497	0.41044	0.763077	2.97147	0.200315	1.05377	3.49502	-0.07739	0.79361	3.12075	0.541339	0.845124	2.80742	-0.02452	0.520884	-1.74097	0.09485	1.33597	1.04229	0.325973	1.17484	2.58976	-0.19566	0.688453	0.383827	-0.32667	0.612282	1.59285		0.524327	1.79959
-0.18597	-1.72095		0.315282	0.51825	1.76312	-0.05833	0.904941	2.6416	-0.218	-0.05565	2.22887	0.554956	0.73695	2.79774	-0.21952	1.21822	3.2774	-0.11379	0.572589	3.11056	0.578269	1.27596	3.26698		0.683149	-1.83175	-0.101947	1.31639	1.21806	0.720176	1.34566	3.27184	0.456924	0.828773	0.449884	0.132557	0.868162	1.74192	0.028182	0.495234	0.969277
-0.171284	-0.20821	-2.09526	0.042867	0.568484	1.64051	-0.18463	0.497317	2.61438	-0.2249	0.004119	2.24869	0.47531	0.740832	2.83732	0.240011	1.45537	3.66902	-0.12863	0.662982	3.18531	0.595901	0.207509	3.12121	-0.42751	0.454527	-1.93331	-0.113078	1.01182	1.22018	0.0498	1.46846	2.82232	0.008447	0.662507	0.50069	0.218756		1.52264	-0.03093	0.551821	1.32599
0.0760252	-0.11287	-1.84366	-0.21522	1.17571	1.24891	-0.06819	1.24391	1.85425	-0.46126	0.173489	2.66263	-0.73282	0.774884	2.30298	-0.21017	2.11316	3.31336	-0.33291	1.364			2.07321	2.80049	-0.42323	0.615202	-1.60742	-0.074973	2.02242	1.15186	-0.5586	1.71116	1.45291	-0.24601	0.846543	0.31927	-0.25369	0.825903	1.97732		1.10059	1.64387
0.0105574	-0.09862	-1.66059	-0.72811	1.17112	1.23637	-0.10077	1.3234	2.11693	-0.50507	0.353161	2.47723	-0.75695	1.0665	1.92888	-0.28893	2.05884	3.21007	-0.75388	1.26102	2.02433	-0.78205	1.35818	3.0907	0.282536	0.644734	-1.70921	-0.116934	1.76367	1.06765	-0.7853	1.57845	1.32347	-0.29342	1.2879	0.707202	-0.40976	0.990942	1.70599	-0.16834	0.712296	1.72497
0.0629198	-0.07958	-1.65144	-0.44972	1.28398	1.28797		1.24676	1.90728	-0.35668	0.318631	2.29139	-0.54203	1.03194	2.29066		2.21872	3.04428	-0.39249	1.29112	2.35168	0.37994	1.60161	3.09586	0.181439	0.544111	-1.54182	-0.115101	1.5456	1.10833	-0.75983	1.94765	1.07904	-0.2202	0.862159	0.163778	-0.35947	0.834417	1.57643	-0.4337	0.695179	1.62919

## Sheet: PCR gels Fig3E
MDM2									Siva1											DCC

## Sheet: Figure 4B
Figure 4B
Cell viability
CTR	time	Number of cells
	0h	347
	3h	565
	9h	438
	12h	369
	24h	735
HnrnpU sgRNA		Number of cells
	0h	405
	3h	418
	9h	550
	12h	284
	24h	52
CM5 intensity
CTR	time	# mesurements	CM5 intesity (nomalized)
	0h	1612	110
	6h	814	102.711
	9h	2142	102.333
	24h	3344	104.225
HnrnpU sgRNA	0h	501	110
	3h	218	104.095
	9h	480	88.0675
	12h	331	122.485
	24h	388	271.626

## Sheet: Figure 4I
Treatment	Transfection	Treatment		EdU/100uM^2
1	non	DMSO	n
			1	42
			2	38
			3	45
			4	30
			5	27
			6	29
			7	41
			8	28
			9	30
			10	26
2	CTR sgRNA	DMSO
			1	34
			2	32
			3	27
			4	27
			5	27
			6	30
			7	36
			8	25
			9	26
			10	24
			11	27
			12	40
3	HnrnpU sgRNA	DMSO
			1	9
			2	10
			3	25
			4	5
			5	25
			6	40
			7	21
			8	17
			9	7
			10	5
			11	3
			12	2
			13	4
			14	4
			15	2
			16	5
			17	2
			18	1
			19	2
			20	5
			21	0
			22	0
			23	0
			24	0
			25	0
			26	7
			27	3
			28	2
			29	2
4	non	QVAD
			1	36
			2	37
			3	34
			4	30
			5	35
			6	37
			7	36
			8	31
			9	30
			10	30
			11	23
5	CTR	QVAD
			1	32
			2	36
			3	36
			4	34
			5	32
			6	20
			7	31
			8	31
			9	33
			10	19
			11	19
			12	34
6	HnrnpU	QVAD
			1	38
			2	32
			3	32
			4	25
			5	34
			6	25
			7	33
			8	34
			9	35
			10	35
			11	23
7	non	ZVAD
			1	25
			2	42
			3	32
			4	34
			5	34
			6	33
			7	32
			8	26
			9	39
			10	28
8	CTR sgRNA	ZVAD
			1	20
			2	34
			3	26
			4	23
			5	29
			6	36
			7	27
			8	28
			9	26
			10	29
9	HnrnpU sgRNA	ZVAD
			1	35
			2	25
			3	14
			4	21
			5	35
			6	42
			7	23
			8	15
			9	9
			10	14
			11	11
			12	7
			13	7
			14	5
10	non	Nec
			1	25
			2	11
			3	33
			4	21
			5	34
			6	35
			7	25
			8	34
			9	39
			10	37
			11	22
			12	39
			13	34
			14	30
11	CTR sgRNA	Nec
			1	35
			2	27
			3	22
			4	8
			5	4
			6	32
			7	18
			8	25
			9	14
			10	26
			11	36
			12	28
12	HnrnpU sgRNA	Nec
			1	38
			2	29
			3	28
			4	30
			5	32
			6	33
			7	25
			8	22
			9	38
			10	35
			11	30
13	non	pFTu
			1	32
			2	35
			3	36
			4	38
			5	33
			6	37
			7	32
			8	33
			9	34
			10	34
			11	33
14	CTR sgRNA	pFTu
			1	41
			2	37
			3	31
			4	23
			5	24
			6	28
			7	17
			8	35
			9	23
			10	15
			11	17
15	HnrnpU sgRNA	pFTu
			1	35
			2	24
			3	30
			4	28
			5	24
			6	24
			7	31
			8	31
			9	29
			10	26
			11	28
			12	28
			13	31
			14	24

## Sheet: Figure 4G part1
Fig G part 1
				same as graph 3C
Anxa1		Apoe		Arpp21		Atf3		Bbc3		Dcxr		Gas6		P21		Perp		Puma		Sat1
WT	KO	WT	KO	WT	KO	WT	KO	WT	KO	WT	KO	WT	KO	WT	KO	WT	KO	WT	KO	WT	KO
-0.140896	-2.30597	-0.449888	3.33384	-0.0877792	1.27047	-0.484407	2.02743	0.306937	3.60288		3.32969	0.277763	2.20192	-1.21564	4.16416	0.48181	3.00668	-0.358545	3.102		1.6989
1.08983	-2.23325	-1.77612	4.58639	0.318509	1.2642	-1.30994		-0.744516	1.74361		3.51613	0.255678	2.47441		4.53965	0.469185	3.09525	-0.43349			1.78074
1.49357	-3.17211	-0.797274	5.38681	0.446479	1.32994	-1.29509	2.68052	-0.0976859	4.5961	-0.322837	3.40347	0.335874	2.01998	-0.795226	4.497	0.745802	2.87332	-0.618831			1.51655
-0.384636	-2.50686	-0.626476	2.52547	0.357688	1.7105	1.30295	0.641412		1.62173	0.248944	3.4114	-0.139603	1.0116	-0.0750245		-0.715444	2.33251	0.243244	2.07838	0.174775	1.06513
-0.394291	-4.14242	0.643816	1.96306	0.315282	1.76312	1.62489		0.499244	2.81793	0.11666	2.47749	-0.194147		0.338439	1.97739	-0.453581	2.38116	0.358527	0.952195	-0.068265	1.10144
-0.238171	-3.8315	-0.730156	3.64636	0.0428666	1.64051	1.16429	0.452516	0.126845	1.37941	0.384727	2.96243	-0.0751955	1.22572	-0.37832	2.85231	-0.0979898	2.55482	-0.119852	2.36781	-0.148311	1.03757
-3.08006	-2.7033	1.08274	4.16907	-0.215222	1.24891	-0.509299	2.44559	-0.282149	2.01789		2.90428	-0.453869	1.16997		4.14198	-0.33303	2.64696	0.091115	2.76514	0.0110502
-1.08229	-2.96836	1.7166	3.96299	-0.728107	1.23637	-0.719033	2.74061	0.353187	1.87675	-0.276914	3.19041	0.00869539	0.882999	0.30249	3.95831	-0.28273	2.43958	-0.706212	2.60263	-0.070384	1.11012
-0.587804	-2.17174	0.563739	4.53452	-0.449716	1.28797	-0.461286	2.22136	-0.119782	1.98537	-0.15058	2.8364	-0.0151961	0.692541	0.0437047	3.90339	0.185978	2.36131	0.101943	2.5051	0.101134	1.23197
1.81565	-2.50153	-0.0253754	3.80169			0.685776	1.96602	-1.08789	2.47262					1.13134	2.93428			0.0189079
0.4911	-1.80137	-0.218803	2.70028			0.661646	0.985987	0.681439	2.10212					0.548427	3.74175			-0.220529	2.122
1.01799	-1.46446	0.617203	3.18384			-0.660495	1.66163	0.364365	1.15009					0.0998107	2.72412			1.64372	3.2752

## Sheet: Figure 4G part2
Figure 4G (part 2)
					normalized to total					normalized to total					normalized to total					normalized to total		normalized to total					normalized to total		normalized to total
Dcc (long/short isoforms)			Mdm2 (total)		Mdm2 (ex3 incl)			Dctn (total)		Dctn (exons 5-7 incl)			Bcl11b (total)		Bcl11b (exon 3 incl)			Jnk1 (total)		Jnk1 (exon 7 incl)		Jnk1 (exon8 incl)			Net1		Net1 (isoform 201)		Net1 (isoform 202)			Shisa5		Shisa5 (isoform 202)		Shisa5 (isoform 203)
wt	ko		wt	ko	wt	ko		wt	ko	wt	ko		wt	ko	wt	ko		wt	ko	wt	ko	wt	ko		wt	ko	wt	ko	wt	ko		wt	ko	wt	ko	wt	ko
1.01529	3.11804		0.946355	0.87694	1.11427	0.522136		0.997743	1.69901	1.21137	1.91101		0.846495	0.456802	1.12525	0.453267		0.780341	1.34223	1.1239	0.511907	1.30737	0.787122		1.35034	0.807334	0.985056	1.01717	1.03914	2.41778		1.1643	1.09849	1.44008	0.637056	0.624571	1.62601
0.993005	3.07394		0.989232	0.921309	0.967613	0.539797		1.13466	1.78078	1.01823	1.8097		0.68681	0.461747	1.03903	0.340456		0.712987	1.89337	1.15355	0.652593	1.34027	3.53047		1.092	0.564118	1.08653	0.739122	0.653968	1.24645		0.927183	0.99132	0.887643	0.59385	0.762026	1.71681
1.04668	1.30401		0.989232	0.921309	1.12843	0.386171		1.1516	1.70738	1.06069	1.78686		0.834708	0.501622	1.10922	0.393475		0.924245	3.70768	1.09813	1.29751	1.15785	1.9486		1.05112	0.584941	0.820619	0.996941	1.02676	0.844465		0.982249	1.19855	0.765306	0.694371	0.874124	1.22347
0.992714	1.19796		0.962227	1.10435	0.87074	0.299496		1.05912	2.23761	1.04363	2.03442		1.23116	1.21984	1.1515	0.5392		0.937453		0.859423	0.436612	1.47618	0.33563		0.685601	1.02953	1.18781	0.908926	0.751128	2.32545		0.906321	1.41729	0.86042	1.25574	0.917668	0.569181
0.948429	2.90391		0.981368	1.21833	0.779271	0.337843		1.08528	2.12549	0.958571	2.28751		1.17136	1.69034	1.00647	0.456388		0.999731	5.66372	0.805495	0.386232	1.72347	0.797593		0.845999	1.10968	1.00746	0.910576	1.04864	1.26097		1.06562	1.1682	0.824891	1.38339	0.947029
1.00653	3.03997		0.871747	1.22265	0.876169	0.316002		1.0141	2.33572	1.0249	1.73379		1.12929	1.25432	1.10004	0.402057		0.913746	2.57987	0.855562	0.408152	1.32899	0.369004		0.789922	0.985283	0.920624	0.806535	0.938608	1.38501		1.00604	1.0063	0.814537	1.11606	1.01447
0.957293	1.97705		1.10838	0.95845	1.14129	0.801285		0.846286	1.88857	0.910846	1.60345		0.972381	1.8604	0.880895	0.670821		1.07503	2.08463	0.898562	0.522255	1.19391	2.45082		1.02292	0.307096	0.82558	0.857406	0.749988	1.38824		1.16503	1.6332	0.81303	0.638933	1.28376	2.19561
0.958357	1.84173		1.11506	1.01813	1.10391	0.651151		0.853973	1.57609	0.842695	2.02434		1.17264	1.9236	0.873302	0.494165		1.12213	2.08116	0.877746	0.458523	1.1182	3.13586		1.1968	0.310976	0.947805	1.05829	1.26571	1.75839		1.07172	1.72159	0.923052	0.481636	1.26726	2.01177
			1.06137	1.10922	1.09733	0.594474		0.910508	1.75096	0.971228	1.71775		1.10966	1.77544	0.786222	0.526355		1.12848	2.02081	0.835432	0.41163	1.20625	2.7421		1.23624	0.284914	0.987032	0.830567	1.25817	1.33526		1.34826	1.66367	0.902667	0.468383	1.49061	1.89115
																		1.20091	1.87479	1.04121	0.37071	0.382363	1.70612		0.979171	0.262618	1.12011	0.214178	1.27226	1.3601		0.821662	1.21998	1.34214	0.418815	0.97387	2.0813
																		0.907588	1.86192	1.29261	0.360201	0.90352	2.17958		1.06872	0.245958	1.00218	1.2232	1.05584	1.26909		0.844374	1.11383	1.46398	0.44484	1.10515	2.45697
																		1.5305	2.05093	1.33729	0.41986	0.262031	1.89027		0.889138	0.240297	1.19202	0.874108	1.20829	1.20036		0.831053	1.23723	1.32839	0.422477	1.0446	1.58597

## Sheet: Figure 5 AE
Figure 5AE
EdU (%)	CTR			KO			Rescue
Brain.section	EdU+ cells	% of CTR	Brain.section	EdU+ cells	% of CTR	Brain.section	EdU+ cells	% of CTR
1.1	47	80.4477	1.1	3	5.13496	1.1	32	54.7729
	60	102.699		18	30.8097		29	49.6379
	58	99.2758		22	37.6564		36	61.6195
1.2	85	145.49	1.2	17	29.0981		31	53.0612
	73	124.951		17	29.0981	1.2	28	47.9263
	79	135.221		14	23.9631		24	41.0797
	81	138.644	1.3	14	23.9631		21	35.9447
	61	104.411		11	18.8282	1.3	34	58.1962
2.1	58	99.2758	2.1	20	34.233		65	111.257
	41	70.1777		25	42.7913		36	61.6195
	62	106.122		27	46.2146	2.1	46	78.736
	47	80.4477	2.1	6	10.2699		34	58.1962
2.2	53	90.7176		15	25.6748		33	56.4845
	62	106.122		3	5.13496	2.2	33	56.4845
	55	94.1409	3.1	35	59.9078		26	44.503
3.1	41	70.1777		20	34.233		24	41.0797
	57	97.5642		31	53.0612	2.3	29	49.6379
	56	95.8525	3.2	23	39.368		37	63.3311
3.2	31	53.0612		31	53.0612		29	49.6379
	32	54.7729		25	42.7913	3.1	41	70.1777
4.1	73	124.951	3.3	10	17.1165		36	61.6195
	67	114.681		23	39.368		38	65.0428
	59	100.987		16	27.3864	3.2	29	49.6379
4.2	68	116.392					35	59.9078
	59	100.987					35	59.9078
	54	92.4292				3.3	28	47.9263
							31	53.0612
							32	54.7729

## Sheet: Figure 6B 
Figure 6B
	Surface Avg [uM^2]
	CTR	HnrnpU	HnrnpU+P53	HnrnpU+Srsf3	HnrnpU+MDM2	p53	Srsf3	MDM2
1	36358	4392.34	33492.9	13742.9	18473	19552.1	22456.5	9139.45
2	88715.8	4656.91	45454.5	24197.3	14590.3	10029.5	1928.22	7570.33
3	22686.2	3665.32	50105.3	31282.8	26904.6	8680.61	6964.88	3776.29
4	11980.9	4592.78	55993.4	53102.7	21626.7	22110.9	6965.24	4840.02
5	9780.17	3102.75	30793.9	21847	11456.2	7192.5	6525.78	9930.57
6	51777.4	3169.52	54457.9	22985.5	35682.6	4237.11	21467.3	4140.82
7	24588.1	1874.04	87183.1	17301.1	40697.8	20711.3	14330.8	11220.6
8	26158.9	2582.78	21982.5	35306	36348.2	7138.34	24825.7	6885.52
9	47865.7	2953.31	17255.2	30208.4	26421.6	14957.9	6947.35	5662.86
10	32638.8	6993.3	25635.8	24669.4	23920.5	7732.67	12083.4	7063.09
11		3085.83	94589	31810.6	11405.9	5521.14	8011.22	5190.57
12		1618.09	50528.2		29068		5897.46	12083.4
13			66723.1

[truncated: 7 more sheets: PCR gels Fig6C, Figure 6D, Figure 6F , Figure 6U, Supp Figure 1J (Orly) , Supp Figure 8, Supp Figure 10]
